# Supplementary material for: Single cell heterogeneity in influenza A virus gene expression shapes the innate antiviral response to infection
Source: PLoS Pathog. 2020 Jul 2;16(7):e1008671. doi: 10.1371/journal.ppat.1008671 (PMC7363107; doi:10.1371/journal.ppat.1008671)
Supplement: S1 Table — (TXT) [file ppat.1008671.s008.txt]

p_val	avg_logFC	pct.1	pct.2	p_val_adj	cluster	gene
UBE2C	0	2.09359373612255	0.983	0.361	0	0	UBE2C
PTTG1	0	1.88231676666053	0.982	0.471	0	0	PTTG1
CENPF	0	1.65386087792517	0.884	0.213	0	0	CENPF
TPX2	0	1.60407866383082	0.945	0.268	0	0	TPX2
CKS2	0	1.2886305597877	1	0.979	0	0	CKS2
NUSAP1	0	1.27863876262766	0.951	0.333	0	0	NUSAP1
CDK1	0	1.27502428866981	0.903	0.217	0	0	CDK1
CEP55	0	1.270258395104	0.906	0.176	0	0	CEP55
HIST1H4C	0	1.25993544322373	0.997	0.995	0	0	HIST1H4C
BIRC5	0	1.16311539170295	0.874	0.291	0	0	BIRC5
CENPA	0	1.13324396196336	0.831	0.174	0	0	CENPA
SMC4	0	1.13078101252166	0.926	0.43	0	0	SMC4
CKS1B	0	1.04090587180417	1	0.968	0	0	CKS1B
GTSE1	0	0.957503896822421	0.718	0.12	0	0	GTSE1
TUBB4B	0	0.915640738446104	0.914	0.548	0	0	TUBB4B
HMGN2	0	0.882566601065429	0.989	0.809	0	0	HMGN2
FAM72D	0	0.828929119525942	0.755	0.136	0	0	FAM72D
CDCA8	0	0.823545768962313	0.732	0.106	0	0	CDCA8
NUF2	0	0.800998066079414	0.678	0.081	0	0	NUF2
KIF23	5.03609914832496e-314	0.80693815861427	0.776	0.219	8.2586989933381e-310	0	KIF23
CCNB1	2.54090576740943e-309	1.09748252624482	0.716	0.155	4.16683136797472e-305	0	CCNB1
CENPW	1.58967018999648e-301	0.773551703702941	0.866	0.313	2.60690014457523e-297	0	CENPW
DBF4	2.00920734931764e-301	0.8240402071331	0.906	0.502	3.29489913214601e-297	0	DBF4
CDKN3	3.22783419647048e-301	0.968270032471293	0.885	0.389	5.29332529879194e-297	0	CDKN3
CKAP2	1.45924137680044e-292	0.875307748647034	0.768	0.25	2.39300993381505e-288	0	CKAP2
CDC20	1.19715514755322e-287	0.781298648161652	0.64	0.103	1.96321472647252e-283	0	CDC20
CDCA2	1.92194183608112e-285	0.740298263365961	0.624	0.089	3.15179241698942e-281	0	CDCA2
CENPN	7.02132254769869e-281	0.721347002683004	0.935	0.514	1.15142668459711e-276	0	CENPN
KPNA2	4.90095212418836e-280	0.936130807399417	0.871	0.515	8.03707138845648e-276	0	KPNA2
PLK1	2.29965114871187e-279	0.760050656439185	0.598	0.087	3.7711979187726e-275	0	PLK1
KIF20B	4.69652314197105e-260	0.692549254646116	0.687	0.152	7.70182830051832e-256	0	KIF20B
KIF11	8.57131712339176e-256	0.599472434904313	0.591	0.086	1.40561029506502e-251	0	KIF11
ORC6	6.94119572402076e-255	0.675711939306842	0.769	0.217	1.13828668678216e-250	0	ORC6
ARHGAP11A	3.79127380205453e-254	0.732737110066482	0.664	0.145	6.21730990798923e-250	0	ARHGAP11A
KIF2C	3.50178331654151e-251	0.565642016078623	0.509	0.047	5.74257446079643e-247	0	KIF2C
TUBB	4.36068767328507e-241	0.742246633005795	0.995	0.97	7.15109171542018e-237	0	TUBB
USP1	4.57782231350741e-240	0.674819034034764	0.946	0.653	7.50717081192081e-236	0	USP1
MELK	7.88099020581018e-240	0.609580313449083	0.667	0.151	1.29240358385081e-235	0	MELK
FAM64A	5.04229614234601e-236	0.572600197109738	0.486	0.047	8.26886144383322e-232	0	FAM64A
NDC80	5.76546048778596e-235	0.49781119188653	0.503	0.052	9.4547786539202e-231	0	NDC80
KIF22	3.08108035250464e-232	0.602600233629607	0.649	0.162	5.05266367007236e-228	0	KIF22
TMPO	2.33987767499113e-225	0.664832250275241	0.874	0.445	3.83716539921795e-221	0	TMPO
SPDL1	8.84482999720598e-219	0.685602508607579	0.826	0.389	1.45046367124181e-214	0	SPDL1
FAM83D	3.6081369333184e-215	0.608926080470906	0.518	0.085	5.91698375694884e-211	0	FAM83D
PRR11	6.93918504063339e-202	0.56253824902743	0.505	0.074	1.13795695481347e-197	0	PRR11
CCNB2	1.58844689555455e-197	0.683942979836453	0.617	0.165	2.60489406401991e-193	0	CCNB2
SGOL2	1.33106712279065e-193	0.525804583102305	0.475	0.071	2.18281697466439e-189	0	SGOL2
KIFC1	1.64033002024448e-193	0.414523573656913	0.437	0.047	2.68997720019893e-189	0	KIFC1
ESCO2	2.8582434950343e-192	0.43480498902798	0.477	0.064	4.68723350750675e-188	0	ESCO2
ECT2	7.14615307504944e-189	0.780022186558655	0.73	0.308	1.17189764277736e-184	0	ECT2
HMMR	3.24938050975853e-188	0.523266613224221	0.495	0.089	5.32865909795302e-184	0	HMMR
UBALD2	2.69783563258313e-185	0.562893923442344	0.535	0.118	4.42418065387308e-181	0	UBALD2
BUB1B	4.05049191686009e-179	0.418228992285077	0.416	0.048	6.64240169445886e-175	0	BUB1B
KIF4A	9.31638693601992e-173	0.450495894266586	0.393	0.043	1.52779429363791e-168	0	KIF4A
LRR1	5.43542165809741e-168	0.552821095484082	0.848	0.487	8.91354797711394e-164	0	LRR1
TACC3	1.45720895916266e-166	0.493002531804097	0.543	0.134	2.38967697213084e-162	0	TACC3
HIST1H2AI	8.97960474388703e-165	0.612696731412765	0.57	0.162	1.47256538195003e-160	0	HIST1H2AI
HIST1H1E	1.03870168739202e-164	0.949482976997227	0.738	0.44	1.70336689715417e-160	0	HIST1H1E
NCAPD2	9.67349969826025e-162	0.455665387673794	0.517	0.123	1.5863572155177e-157	0	NCAPD2
TROAP	5.15378755195491e-156	0.624972626361686	0.71	0.305	8.45169620645086e-152	0	TROAP
BUB3	1.99311702664527e-155	0.548074025735392	0.892	0.666	3.26851261199558e-151	0	BUB3
ANLN	2.01827056345827e-155	0.402496912906754	0.389	0.052	3.30976189701522e-151	0	ANLN
NCAPG	4.60484593469346e-154	0.361699811009252	0.364	0.04	7.55148684830381e-150	0	NCAPG
NEIL3	1.9933272201971e-148	0.433984072552474	0.489	0.112	3.26885730840122e-144	0	NEIL3
SIVA1	1.89990419771063e-145	0.481537906513417	0.993	0.93	3.11565289382566e-141	0	SIVA1
CASC5	3.6813198607663e-145	0.368694160816195	0.374	0.05	6.03699643967065e-141	0	CASC5
NCAPH	2.07103957168696e-143	0.313488898399961	0.339	0.035	3.39629779360945e-139	0	NCAPH
RAN	2.54693300823267e-142	0.408410863160854	1	0.998	4.17671544020075e-138	0	RAN
KIF20A	3.0778390231172e-142	0.344508544447681	0.313	0.027	5.0473482140099e-138	0	KIF20A
ARHGAP11B	2.62385446633612e-140	0.403090063553477	0.457	0.097	4.3028589393446e-136	0	ARHGAP11B
HIST2H2AC	5.69874196447196e-139	0.946815028236962	0.781	0.577	9.34536694753757e-135	0	HIST2H2AC
RANBP1	3.55590942235917e-136	0.461436722646722	0.994	0.947	5.83133586172681e-132	0	RANBP1
HMGB3	1.04220422252082e-134	0.583847723738877	0.827	0.523	1.7091107045119e-130	0	HMGB3
WEE1	7.19319223204986e-133	0.444198306766387	0.602	0.216	1.17961159413386e-128	0	WEE1
SMC2	5.72135301474934e-130	0.472190281509177	0.614	0.234	9.38244680888744e-126	0	SMC2
ATAD5	8.34743524408984e-130	0.427595312934111	0.569	0.178	1.36889590567829e-125	0	ATAD5
CDKN2C	1.77325365091227e-124	0.469017944032292	0.55	0.203	2.90795866213103e-120	0	CDKN2C
TYMS	2.37895830110891e-122	0.452103027852862	0.612	0.251	3.90125371798849e-118	0	TYMS
APOLD1	4.36198241744588e-122	0.365744056851809	0.367	0.065	7.1532149663695e-118	0	APOLD1
G2E3	7.86984576714666e-122	0.450079346109893	0.568	0.22	1.29057600735438e-117	0	G2E3
CCNF	2.78369556709846e-121	0.33595702711423	0.348	0.055	4.56498236048476e-117	0	CCNF
YWHAH	4.5074257562083e-120	0.420549726255908	0.976	0.867	7.39172749760599e-116	0	YWHAH
RRM2	1.87226649503219e-119	0.329205611477255	0.391	0.077	3.07032982520329e-115	0	RRM2
LSM3	2.10784422995462e-118	0.397576389475234	0.991	0.914	3.45665375270259e-114	0	LSM3
GAS2L3	8.57967768791718e-117	0.299775586514608	0.304	0.038	1.40698134404154e-112	0	GAS2L3
UBE2I	3.0626471762184e-116	0.390600723704816	0.991	0.951	5.02243510428055e-112	0	UBE2I
SKA1	1.68601677191883e-115	0.273353249547875	0.301	0.037	2.76489890426968e-111	0	SKA1
SNRPD1	8.52772670509717e-115	0.382050348039296	0.995	0.962	1.39846190236889e-110	0	SNRPD1
SAC3D1	5.04889729676613e-114	0.486418333793341	0.837	0.559	8.27968667696678e-110	0	SAC3D1
TMEM106C	5.23009697902068e-113	0.467431436460211	0.907	0.712	8.57683603589602e-109	0	TMEM106C
UBE2D2	8.91882025552352e-113	0.371177733267144	0.995	0.959	1.4625973337033e-108	0	UBE2D2
RHNO1	2.14180476528734e-111	0.367171394665363	0.48	0.152	3.5123456345947e-107	0	RHNO1
HNRNPAB	3.17433525853895e-111	0.395961947141497	0.995	0.941	5.20559239047803e-107	0	HNRNPAB
MGME1	1.47583390720379e-109	0.431384624076692	0.788	0.459	2.4202200244235e-105	0	MGME1
ANP32B	4.78692344078551e-105	0.36403595057707	0.993	0.962	7.85007575054415e-101	0	ANP32B
WDR62	5.27024679248438e-105	0.303556017582443	0.38	0.086	8.64267771499513e-101	0	WDR62
GMNN	2.24231770169278e-104	0.410845385358248	0.686	0.327	3.67717679900599e-100	0	GMNN
HIST1H2AH	2.07625501225541e-102	0.416791412429532	0.358	0.082	3.40485059459764e-98	0	HIST1H2AH
BCL2L12	3.79216054676599e-102	0.410801133784396	0.685	0.359	6.21876408064155e-98	0	BCL2L12
CBX3	6.72591423747205e-102	0.318914387770143	1	0.977	1.10298267580304e-97	0	CBX3
KMT5A	1.02150890005307e-101	0.423466762645761	0.713	0.381	1.67517244519704e-97	0	KMT5A
PTMA	2.59302014410633e-101	0.282048630109144	1	1	4.25229373431997e-97	0	PTMA
POP7	1.29707257723242e-100	0.374640935941053	0.952	0.805	2.12706931940345e-96	0	POP7
TUBG1	7.53967932817457e-100	0.390971378196509	0.594	0.263	1.23643201302735e-95	0	TUBG1
MND1	7.47942558395768e-98	0.318002131755048	0.461	0.144	1.22655100151322e-93	0	MND1
SRGAP2C	1.17535280044637e-95	0.383141469516743	0.552	0.23	1.927461057452e-91	0	SRGAP2C
FEN1	1.78567350530736e-95	0.355994486629608	0.474	0.157	2.92832598135354e-91	0	FEN1
FAM110A	1.51300685596815e-94	0.268924776560805	0.279	0.047	2.48117994310216e-90	0	FAM110A
INCENP	2.49020477162876e-92	0.255534852397596	0.25	0.034	4.083686804994e-88	0	INCENP
PARPBP	2.51404166672295e-90	0.302301262796418	0.391	0.111	4.12277692925897e-86	0	PARPBP
CKLF	6.47560989531166e-90	0.459129251270073	0.876	0.671	1.06193526673216e-85	0	CKLF
MASTL	4.84602821972078e-89	0.281108512868377	0.358	0.088	7.9470016775201e-85	0	MASTL
SSNA1	1.01281834231751e-87	0.346045218781443	0.97	0.893	1.66092079956649e-83	0	SSNA1
RAD51AP1	2.12167974053799e-85	0.25645030840945	0.336	0.079	3.47934260650825e-81	0	RAD51AP1
UQCC3	2.49227862231577e-85	0.382029069261662	0.9	0.724	4.08708771273563e-81	0	UQCC3
UBB	3.38993372289365e-85	0.356204976351626	1	0.999	5.5591523121733e-81	0	UBB
C12orf65	1.68911488840532e-84	0.381200260067595	0.745	0.441	2.76997950549589e-80	0	C12orf65
DYNLL1	2.06328256923354e-83	0.373819622430363	1	0.997	3.38357708528609e-79	0	DYNLL1
SECISBP2	1.20543754539205e-82	0.390624481578092	0.622	0.345	1.97679703068842e-78	0	SECISBP2
RNF26	1.65126532554087e-80	0.264465953058751	0.32	0.08	2.70791000735447e-76	0	RNF26
ENY2	2.04499236962458e-80	0.318314810812385	0.998	0.983	3.35358298694735e-76	0	ENY2
HYLS1	4.22288345020457e-80	0.289869633112033	0.398	0.132	6.92510656999047e-76	0	HYLS1
KNSTRN	4.4377824762743e-80	0.252904783922088	0.298	0.067	7.27751948284223e-76	0	KNSTRN
CALM3	6.84763940126794e-79	0.376152097047728	0.912	0.762	1.12294438541393e-74	0	CALM3
PTMS	1.10360257254517e-78	0.359618665410911	0.997	0.987	1.80979785871682e-74	0	PTMS
POLR2K	2.26317538866931e-77	0.304272880440803	0.988	0.917	3.71138131987881e-73	0	POLR2K
EMC3	9.92937740654226e-77	0.305934513657796	0.51	0.213	1.62831860089886e-72	0	EMC3
CDKN1B	2.79865663899851e-75	0.376892496335002	0.701	0.438	4.58951702229366e-71	0	CDKN1B
H3F3A	3.45522598965686e-74	0.261299247347415	1	0.998	5.66622510043829e-70	0	H3F3A
MZT2B	3.05071624220846e-73	0.296200389301149	1	0.991	5.00286956559766e-69	0	MZT2B
ZFAS1	4.37047477551138e-73	0.267670614914152	1	1	7.16714158436111e-69	0	ZFAS1
NUP50	5.28852985167746e-73	0.323112550144738	0.658	0.353	8.67266010376587e-69	0	NUP50
COX8A	1.33063764892597e-72	0.264002695647448	1	0.999	2.1821126804737e-68	0	COX8A
PA2G4	1.59553488718753e-72	0.30548771759289	0.995	0.955	2.61651766149883e-68	0	PA2G4
MAF1	4.12838289137617e-72	0.395753647003113	0.896	0.744	6.77013510356778e-68	0	MAF1
BRCA2	6.28404904472438e-72	0.257473976632341	0.322	0.087	1.03052120284435e-67	0	BRCA2
NUDT1	5.74022922275998e-69	0.328021514851248	0.836	0.58	9.41340190240409e-65	0	NUDT1
TARS	2.08555138354797e-68	0.335808644358081	0.95	0.845	3.42009571388031e-64	0	TARS
CCDC77	9.12313871335342e-68	0.260167562340217	0.353	0.116	1.49610351760283e-63	0	CCDC77
EGLN2	1.85300130830076e-67	0.378607939422387	0.65	0.366	3.03873684548242e-63	0	EGLN2
CEBPG	2.63944488925383e-67	0.328880867185917	0.968	0.896	4.32842567388735e-63	0	CEBPG
PCBP1	3.52680606220618e-67	0.298236123544689	0.991	0.949	5.78360926141191e-63	0	PCBP1
CENPH	3.5990838948172e-66	0.30740920641032	0.635	0.349	5.90213767911072e-62	0	CENPH
SMC3	1.35946075004968e-65	0.364400559807926	0.89	0.733	2.22937968400647e-61	0	SMC3
FAM111A	3.54922911580269e-65	0.289437011479337	0.387	0.147	5.82038082700483e-61	0	FAM111A
UPP1	2.64929280843302e-64	0.374737089139232	0.891	0.734	4.34457527654931e-60	0	UPP1
SEPT7	4.76232029324584e-64	0.360139429812803	0.943	0.828	7.80972904889385e-60	0	SEPT7
TRIM59	7.95275827212226e-64	0.267054955345862	0.452	0.188	1.30417282904533e-59	0	TRIM59
CTDSPL2	9.60532486983695e-64	0.292556015927243	0.608	0.33	1.57517722540456e-59	0	CTDSPL2
ZWILCH	2.29653886195397e-63	0.273282220135776	0.48	0.211	3.76609407971832e-59	0	ZWILCH
GLRX5	2.86276840387983e-63	0.284628723042379	0.964	0.866	4.69465390552253e-59	0	GLRX5
YBX1	3.15337064652043e-63	0.27311737762132	1	0.994	5.17121252322885e-59	0	YBX1
YY1	8.46380359527649e-63	0.302358251840491	0.975	0.902	1.38797915158939e-58	0	YY1
MTHFD2	9.98104104792305e-63	0.362823697831502	0.884	0.716	1.6367909214489e-58	0	MTHFD2
CNIH4	3.25329051676772e-62	0.350335846363788	0.955	0.871	5.33507111844739e-58	0	CNIH4
SET	7.53561557942858e-62	0.255376540454891	1	0.99	1.23576559887049e-57	0	SET
NXT1	2.824159976475e-61	0.316479641586224	0.955	0.893	4.63133994542134e-57	0	NXT1
CTCF	5.21826634663331e-61	0.326332313740021	0.758	0.515	8.55743498184396e-57	0	CTCF
ARL4A	8.54291399250177e-61	0.33706030641707	0.811	0.578	1.40095246563036e-56	0	ARL4A
NET1	1.12836076468691e-60	0.323148100595824	0.704	0.446	1.85039881801006e-56	0	NET1
PXMP2	4.57874283730608e-60	0.32795287776139	0.794	0.576	7.50868037889824e-56	0	PXMP2
PAK4	5.59209317312815e-60	0.340711446888703	0.649	0.399	9.17047359461285e-56	0	PAK4
ANAPC11	1.89476005171471e-59	0.297550723528509	0.995	0.959	3.10721700880695e-55	0	ANAPC11
RBM17	4.52967818513183e-59	0.311437192398906	0.906	0.755	7.42821925579768e-55	0	RBM17
HNRNPL	5.29566179295e-59	0.271191426070697	0.992	0.959	8.6843557742587e-55	0	HNRNPL
SAE1	8.03366270692282e-59	0.299249269596014	0.598	0.347	1.31744034730827e-54	0	SAE1
CEP57	8.20473558769904e-59	0.307304507158824	0.649	0.388	1.34549458902677e-54	0	CEP57
MYBL2	4.33986603384587e-58	0.259440789986522	0.314	0.101	7.11694630890384e-54	0	MYBL2
MRPL18	2.15752959075392e-57	0.287795424243385	0.903	0.762	3.53813277587735e-53	0	MRPL18
CMSS1	6.23139127816147e-57	0.317086797021634	0.852	0.655	1.0218858557057e-52	0	CMSS1
EXOSC8	3.53204329811617e-56	0.277939883688013	0.595	0.33	5.79219780458071e-52	0	EXOSC8
NASP	3.97108627299534e-56	0.325447420670308	0.742	0.512	6.51218437908505e-52	0	NASP
YEATS4	2.8722437829119e-55	0.300521879544399	0.721	0.478	4.71019257959722e-51	0	YEATS4
TRIM28	3.14771604582904e-55	0.339031498025212	0.736	0.508	5.16193954355505e-51	0	TRIM28
GPBP1	3.47371881416364e-55	0.276616108252051	0.936	0.789	5.69655148334695e-51	0	GPBP1
SLC3A2	8.7048484219789e-55	0.321382988035108	0.989	0.946	1.42750809272032e-50	0	SLC3A2
TPI1	8.75691669294524e-55	0.25302241123586	1	0.996	1.43604676847609e-50	0	TPI1
NUCKS1	3.32340019549981e-54	0.278996843363426	0.706	0.443	5.45004398060014e-50	0	NUCKS1
HNRNPH3	3.50373203991604e-54	0.279264023169979	0.951	0.871	5.74577017225832e-50	0	HNRNPH3
PSMD7	7.47442508167039e-54	0.302206805946136	0.922	0.791	1.22573096914313e-49	0	PSMD7
DDB2	1.08405264278155e-53	0.274231930405351	0.533	0.282	1.77773792889746e-49	0	DDB2
LSM8	3.43629262407868e-53	0.300700304787161	0.856	0.679	5.63517627422662e-49	0	LSM8
CDC25B	6.80319483225834e-53	0.319049635316033	0.457	0.234	1.11565592054205e-48	0	CDC25B
TGIF1	1.22428244793379e-52	0.317940770341301	0.928	0.813	2.00770078636662e-48	0	TGIF1
CBX5	2.47079081081596e-52	0.285517686772255	0.687	0.434	4.05184985065709e-48	0	CBX5
PHPT1	4.11607376359362e-52	0.258043406247654	0.998	0.983	6.74994936491718e-48	0	PHPT1
MORF4L1	1.09670481595918e-51	0.265093306652137	0.992	0.97	1.79848622769146e-47	0	MORF4L1
RAC1	2.27870333345165e-51	0.258803280448557	1	0.99	3.73684559652736e-47	0	RAC1
H2AFJ	2.27144941099602e-49	0.314025851645307	0.901	0.771	3.72494988909237e-45	0	H2AFJ
FUS	3.01974916845658e-49	0.283182166736063	0.877	0.718	4.95208666135194e-45	0	FUS
H1F0	3.86872316655166e-49	0.302836980561664	0.55	0.31	6.34431912082806e-45	0	H1F0
ING2	2.82030752499451e-48	0.253448346922209	0.65	0.398	4.6250223102385e-44	0	ING2
PIM3	3.959568186747e-48	0.270956818706059	0.672	0.432	6.4932958694464e-44	0	PIM3
C6orf48	1.41915426006447e-47	0.267861483719406	0.988	0.958	2.32727107107972e-43	0	C6orf48
PIN1	3.64857511538226e-46	0.268323634705231	0.82	0.622	5.98329833171537e-42	0	PIN1
BRD2	3.85798600741592e-46	0.256044383822746	0.913	0.777	6.32671125356137e-42	0	BRD2
HNRNPUL1	8.86554737279433e-46	0.381988871908354	0.818	0.661	1.45386111366454e-41	0	HNRNPUL1
CEBPB	2.22281520229711e-44	0.34182368358597	0.806	0.622	3.64519465024704e-40	0	CEBPB
CYC1	3.57413273081067e-44	0.325562462564303	0.909	0.804	5.86122026525642e-40	0	CYC1
TSSC4	2.50111983953917e-42	0.266405632658527	0.669	0.441	4.10158642486029e-38	0	TSSC4
SARS	3.41570762568e-42	0.285242043323306	0.754	0.567	5.60141893535263e-38	0	SARS
LSM6	6.44925708287904e-42	0.252270258835821	0.494	0.275	1.05761366902133e-37	0	LSM6
PSMG2	4.15366565448194e-41	0.259006540342515	0.807	0.635	6.81159630678494e-37	0	PSMG2
MT2A	5.00867936585933e-41	0.443951972057569	0.995	0.987	8.21373329207272e-37	0	MT2A
C9orf142	5.69605659097406e-41	0.262814229693111	0.721	0.513	9.34096320353836e-37	0	C9orf142
RALY	4.97339811389272e-40	0.275531018974986	0.741	0.558	8.15587556697268e-36	0	RALY
RP11-54H7.4	2.0401460953561e-39	-0.389445507637584	0.609	0.719	3.34563558177446e-35	0	RP11-54H7.4
NQO2	3.34570906160418e-39	0.255850165471145	0.826	0.654	5.4866282901247e-35	0	NQO2
LMNA	3.64774430034323e-39	0.32182035474808	0.804	0.639	5.98193587813286e-35	0	LMNA
MAPRE1	5.93015496009859e-39	0.255626839921629	0.726	0.52	9.72486111906568e-35	0	MAPRE1
TOP1	7.23335057899681e-39	0.261037599096459	0.722	0.512	1.18619716144969e-34	0	TOP1
VEGFA	7.68264389645369e-39	0.253243856273857	0.705	0.494	1.25987677257944e-34	0	VEGFA
NUDC	1.08908345073776e-38	0.251319739759276	0.837	0.673	1.78598795086485e-34	0	NUDC
DESI2	3.10335764125807e-38	0.257842007060343	0.839	0.673	5.0891961958991e-34	0	DESI2
CAPRIN1	5.78724528227388e-38	0.250554784642299	0.67	0.461	9.49050353840094e-34	0	CAPRIN1
GNB2	6.45586936460087e-38	0.271116565165946	0.815	0.658	1.0586980171009e-33	0	GNB2
EBP	1.39282455424903e-37	0.253879204551761	0.594	0.397	2.28409298651298e-33	0	EBP
RAD23A	8.36255808084036e-37	0.260143409731779	0.748	0.563	1.37137589967701e-32	0	RAD23A
SRC	9.48740696114735e-37	0.289640427993037	0.609	0.412	1.55583986755855e-32	0	SRC
TRIB3	1.4005748156395e-36	0.319256921946004	0.946	0.893	2.29680264016722e-32	0	TRIB3
TPM4	2.27351184436696e-36	0.274552505355347	0.971	0.925	3.72833207357737e-32	0	TPM4
AREG	7.05585748137833e-36	0.380259573814187	0.549	0.341	1.15709006837123e-31	0	AREG
CCT5	6.47046702116815e-35	0.255017022205468	0.701	0.501	1.06109188680136e-30	0	CCT5
GDF15	8.51736668291353e-34	0.404578967033802	0.94	0.919	1.39676296233099e-29	0	GDF15
CREM	3.960611544302e-33	0.25101122113703	0.761	0.576	6.49500687150085e-29	0	CREM
DDIT4	1.71070535462663e-32	0.264552556694886	0.798	0.633	2.80538571105221e-28	0	DDIT4
KRT7	2.1201984499962e-32	0.283086282727748	0.991	0.965	3.47691343814877e-28	0	KRT7
C12orf75	2.79634470095728e-32	0.28872195521875	0.847	0.69	4.58572567509984e-28	0	C12orf75
NGFRAP1	1.04480305666243e-31	-0.304255316771314	0.77	0.861	1.71337253262072e-27	0	NGFRAP1
WBP5	2.02559466151871e-31	-0.298801739366657	0.777	0.862	3.32177268542453e-27	0	WBP5
MARCKS	2.0986687427141e-30	0.296349463580571	0.674	0.518	3.44160687117685e-26	0	MARCKS
LBH	5.92257928336606e-30	-0.397430534599024	0.4	0.529	9.71243776679201e-26	0	LBH
ID1	2.06206171259604e-29	0.374942683203205	0.947	0.911	3.38157500248625e-25	0	ID1
HES1	4.41972583473074e-28	0.275788942667108	0.755	0.604	7.24790839637494e-24	0	HES1
UCHL1	2.32403061390593e-27	0.279021786498238	0.926	0.871	3.81117780374434e-23	0	UCHL1
AKAP12	8.61454961253068e-25	0.280119800879566	0.477	0.305	1.41269999095891e-20	0	AKAP12
SMOX	1.04984036596016e-24	0.276561486349717	0.793	0.67	1.72163321613807e-20	0	SMOX
BASP1	2.12111634681113e-23	0.2655792101426	0.965	0.945	3.47841869713557e-19	0	BASP1
SPP1	9.25540040039e-18	-0.303187770245483	0.9	0.926	1.51779311165996e-13	0	SPP1
ACOX1	1.01851473480309e-06	0.41944569053176	0.069	0.069	0.0167026231360359	0	ACOX1
RPL10	5.50001787977679e-192	0.659435563065882	1	1	9.01947932104596e-188	1	RPL10
RPS9	3.61119611671328e-174	0.54338359261318	1	0.996	5.92200051179811e-170	1	RPS9
NEAT1	1.22357293678423e-170	0.852917970134784	1	0.984	2.00653725903246e-166	1	NEAT1
RPLP1	5.95468570943252e-148	0.343485214424287	1	1	9.76508909489838e-144	1	RPLP1
LBH.1	6.97968010449978e-145	0.785604666935592	0.767	0.412	1.14459774033692e-140	1	LBH
TXNRD1	1.52509038848807e-137	0.580736013796306	0.999	0.947	2.50099572808158e-133	1	TXNRD1
MBNL1	4.42021538825015e-125	0.533268028582454	0.851	0.52	7.24871121519142e-121	1	MBNL1
KTN1	3.49002067516392e-123	0.544729830600795	0.971	0.809	5.72328490520132e-119	1	KTN1
RPS5	1.69830748375884e-122	0.307970304515227	1	1	2.78505444261612e-118	1	RPS5
RPL41	1.05310387790364e-120	0.406679760756893	1	1	1.72698504937418e-116	1	RPL41
RAB10	4.32050230982575e-120	0.441118769468933	0.997	0.952	7.08519173788324e-116	1	RAB10
SPTBN1	1.65550403063429e-119	0.614547746028329	0.823	0.483	2.71486105983718e-115	1	SPTBN1
GLS	9.35478043323851e-115	0.576391067298287	0.793	0.442	1.53409044324678e-110	1	GLS
GLTSCR2	3.33618892463892e-114	0.492060652509959	0.937	0.711	5.47101621751537e-110	1	GLTSCR2
CAPN2	8.05071622068325e-114	0.503974781451444	0.812	0.457	1.32023695302985e-109	1	CAPN2
PGD	3.43838147284587e-113	0.464145408227701	0.953	0.759	5.63860177731994e-109	1	PGD
CAST	1.37984433717896e-109	0.483481921913902	0.954	0.758	2.26280672853978e-105	1	CAST
LDHA	1.29732981356053e-108	0.470332729725539	0.99	0.928	2.12749116125791e-104	1	LDHA
PCED1B	8.86163946123654e-108	0.531604712780954	0.743	0.392	1.45322025524818e-103	1	PCED1B
COX14	1.77996079905174e-103	0.392330584841349	0.988	0.905	2.91895771436495e-99	1	COX14
TGFBI	1.93050847222743e-103	0.577041123360838	0.935	0.763	3.16584084360577e-99	1	TGFBI
RPS3	1.97140085856242e-103	0.304801231435993	1	1	3.23290026795652e-99	1	RPS3
HMGA1	7.07854824412244e-102	0.447591562963551	0.996	0.961	1.16081112655364e-97	1	HMGA1
MET	7.10377301125573e-102	0.449144465286199	0.709	0.355	1.16494773611583e-97	1	MET
NRP2	9.53467235098694e-102	0.540619664229728	0.852	0.556	1.56359091883835e-97	1	NRP2
GALNT1	1.37236021919296e-101	0.505741238490372	0.708	0.381	2.25053352345454e-97	1	GALNT1
ARHGAP5	1.03807728989365e-100	0.47232444521356	0.867	0.593	1.70234294769659e-96	1	ARHGAP5
PEBP1	4.85895903312014e-100	0.403489924791048	0.993	0.911	7.96820691841372e-96	1	PEBP1
UBE2C.1	1.0275598284128e-99	-1.3698697993004	0.325	0.576	1.68509536261415e-95	1	UBE2C
TMSB4X	1.13997379655267e-96	0.453344635809497	1	1	1.86944302896672e-92	1	TMSB4X
FTL	1.50567381114512e-94	0.316274127196391	1	1	2.46915448289688e-90	1	FTL
MSN	2.28635908410479e-92	0.432163957214534	0.614	0.284	3.74940026202344e-88	1	MSN
ARL2	3.59947211222291e-91	0.414550419643256	0.888	0.693	5.90277431683435e-87	1	ARL2
ADAM9	1.31486337049343e-90	0.430530893325253	0.753	0.432	2.15624444127218e-86	1	ADAM9
ANAPC11.1	1.52921285231713e-90	0.339770305049618	0.998	0.958	2.50775615651486e-86	1	ANAPC11
AKR1C1	3.80722113660001e-90	0.443302561619475	0.999	0.994	6.24346194191036e-86	1	AKR1C1
SLC25A5	1.62991262396143e-89	0.386513275530218	0.998	0.97	2.67289371203435e-85	1	SLC25A5
DYNLL1.1	1.56728702153985e-88	-0.474154331537082	0.998	0.998	2.5701939866232e-84	1	DYNLL1
MAP1B	1.72262636217605e-88	0.487840713481535	0.954	0.831	2.8249349713325e-84	1	MAP1B
ANO6	8.65285517038283e-88	0.375040079701494	0.595	0.265	1.41898171939108e-83	1	ANO6
AR	1.15858461269769e-86	0.407768241298272	0.469	0.164	1.89996290636295e-82	1	AR
LASP1	4.93067748084454e-84	0.382576375262282	0.686	0.363	8.08581800083696e-80	1	LASP1
RPSA	1.25352887046899e-83	0.259899697383243	1	0.999	2.0556619946821e-79	1	RPSA
YBX1.1	2.00100536592101e-83	0.297994795430332	1	0.994	3.28144869957386e-79	1	YBX1
RNF7	5.34940101984159e-83	0.339791419196214	0.98	0.891	8.77248273243822e-79	1	RNF7
PTTG1.1	7.61373952805621e-83	-1.17556965889903	0.432	0.651	1.24857714520594e-78	1	PTTG1
CDK1.1	2.36147569512489e-82	-0.711115748235208	0.199	0.448	3.87258399243531e-78	1	CDK1
AC090498.1	2.90125636648582e-82	0.346258910544156	0.989	0.935	4.75777031540009e-78	1	AC090498.1
CANX	3.14488039094951e-82	0.443087391777735	0.927	0.727	5.1572893531181e-78	1	CANX
SPINT2	4.79923403561717e-82	0.528440032508791	0.918	0.762	7.8702638950086e-78	1	SPINT2
ATP1B1	3.87730112251222e-81	0.478091128280405	0.947	0.794	6.35838611080779e-77	1	ATP1B1
ACTN4	4.20441768983135e-81	0.412819749875066	0.856	0.597	6.89482456955442e-77	1	ACTN4
PLS3	4.90983098549057e-81	0.402262332691223	0.699	0.385	8.05163183310598e-77	1	PLS3
MRPS12	6.00878326308321e-81	0.308214155668203	0.995	0.955	9.85380367313016e-77	1	MRPS12
GTF2I	7.05488015198392e-81	0.403182546935784	0.881	0.631	1.15692979612384e-76	1	GTF2I
TNPO1	4.5709499186131e-80	0.405915002799497	0.914	0.71	7.49590077153362e-76	1	TNPO1
ALDOA	7.36608636177747e-80	0.348566701996926	0.998	0.952	1.20796450246789e-75	1	ALDOA
DPYSL2	4.76496224404944e-79	0.414368771527988	0.709	0.392	7.81406158401668e-75	1	DPYSL2
CRTAP	4.00889351574062e-78	0.374197573268479	0.858	0.611	6.57418447646305e-74	1	CRTAP
SLC44A1	4.92392550261639e-78	0.359750041842282	0.569	0.257	8.07474543174061e-74	1	SLC44A1
C17orf89	1.11629516256849e-77	0.400097117794036	0.895	0.693	1.83061243709607e-73	1	C17orf89
ARPC1B	1.74516467374257e-77	0.403681244166742	0.78	0.491	2.86189554847045e-73	1	ARPC1B
NUTF2	2.23165340456471e-77	0.405001691563572	0.774	0.474	3.65968841814567e-73	1	NUTF2
ABCC2	2.23285091978694e-77	0.403150199250001	0.897	0.705	3.6616522233586e-73	1	ABCC2
AKR1C3-ENSG00000196139	2.67597061605332e-77	0.38489882176963	0.997	0.978	4.38832421326584e-73	1	AKR1C3-ENSG00000196139
URI1	2.93861921370924e-77	0.370025308874455	0.684	0.386	4.81904164856179e-73	1	URI1
HSP90AB1	3.96962580063205e-77	0.361439612227137	0.996	0.951	6.5097893504565e-73	1	HSP90AB1
SLC25A3	4.11942668246006e-77	0.31821497678066	0.998	0.966	6.75544781656625e-73	1	SLC25A3
NCOA3	1.35539644301424e-76	0.392787373962007	0.57	0.268	2.22271462689906e-72	1	NCOA3
C4orf48	4.77658698820375e-76	0.355192323060706	0.952	0.845	7.83312500195534e-72	1	C4orf48
BRI3	8.97886892772976e-76	0.359574487729051	0.949	0.816	1.4724447154584e-71	1	BRI3
EIF4B	4.23627296065767e-75	0.329390607542375	0.989	0.946	6.94706402818251e-71	1	EIF4B
TES	4.98070303894336e-75	0.396968012542154	0.769	0.488	8.16785491356321e-71	1	TES
ZNHIT1	7.50616837781403e-75	0.340985749539347	0.917	0.713	1.23093655227772e-70	1	ZNHIT1
GCNT3	8.75122531278539e-75	0.379021731119498	0.692	0.394	1.43511343904368e-70	1	GCNT3
TMOD3	9.17085693501942e-75	0.37451606800866	0.945	0.817	1.50392882877384e-70	1	TMOD3
ABCC3	2.1890693870214e-74	0.402667374420539	0.81	0.558	3.58985488777639e-70	1	ABCC3
NUSAP1.1	3.0347609271274e-73	-0.683606782978013	0.339	0.535	4.97670444439623e-69	1	NUSAP1
SMS	1.78275901824335e-72	0.399059090622563	0.939	0.791	2.92354651401727e-68	1	SMS
PLEKHA3	2.0616276241021e-72	0.329981487722487	0.708	0.398	3.38086314076504e-68	1	PLEKHA3
CH507-42P11.8	3.23958515081342e-72	0.378911015002729	0.799	0.508	5.31259568881893e-68	1	CH507-42P11.8
TPX2.1	3.59985720740806e-72	-0.866536427355315	0.298	0.482	5.90340583442848e-68	1	TPX2
SEPT9	3.75497711133198e-72	0.32338826155855	0.486	0.197	6.15778696487331e-68	1	SEPT9
TSPAN4	7.18742951207205e-72	0.380027196044874	0.784	0.49	1.1786665656847e-67	1	TSPAN4
MBNL2	2.5721352926276e-71	0.346892647169889	0.687	0.387	4.21804466638e-67	1	MBNL2
FAM120A	2.71150823223328e-71	0.342190214786908	0.656	0.345	4.44660235003935e-67	1	FAM120A
AP2B1	1.93791241250558e-70	0.385396258292722	0.792	0.517	3.1779825652679e-66	1	AP2B1
SPECC1	3.68794073417429e-70	0.381416504061902	0.773	0.501	6.04785400997242e-66	1	SPECC1
CEP55.1	3.9288984283586e-70	-0.644931361409392	0.181	0.415	6.44300053266527e-66	1	CEP55
CDA	5.31588757271648e-70	0.478736596175321	0.476	0.234	8.71752403049775e-66	1	CDA
RPS26	3.14369540916719e-69	0.280460320684946	1	0.986	5.15534610149328e-65	1	RPS26
PTPN12	7.87827151241051e-69	0.345350170908112	0.744	0.455	1.2919577453202e-64	1	PTPN12
PLD3	1.00695812808759e-68	0.342324523843762	0.639	0.346	1.65131063425084e-64	1	PLD3
ZBTB38	1.57068921851287e-68	0.357672780506433	0.869	0.611	2.57577324943925e-64	1	ZBTB38
IGF1R	3.05283950772675e-68	0.344614641950407	0.486	0.204	5.0063515087211e-64	1	IGF1R
PPP2R1A	9.73463901389323e-68	0.327605364003623	0.588	0.296	1.59638345188835e-63	1	PPP2R1A
RALBP1	2.01953007061357e-67	0.342976946955255	0.764	0.487	3.31182736279919e-63	1	RALBP1
TMED3	2.86813563975274e-67	0.344086819473568	0.893	0.679	4.70345563563052e-63	1	TMED3
GOLGA4	2.42373260403867e-66	0.375278915042892	0.903	0.724	3.97467909736301e-62	1	GOLGA4
CLTC	3.22182628213347e-66	0.370013358323024	0.795	0.536	5.28347292007069e-62	1	CLTC
EHBP1	5.97869636079318e-66	0.335066423804671	0.711	0.418	9.80446416206474e-62	1	EHBP1
C9orf3	2.18077433086342e-65	0.330854060683268	0.964	0.884	3.57625182518293e-61	1	C9orf3
TACC2	3.27166573861855e-65	0.359039618251919	0.58	0.291	5.36520464476056e-61	1	TACC2
COMT	1.42878429145771e-64	0.336455025862349	0.792	0.531	2.34306335956149e-60	1	COMT
PTPN11	1.50604771415358e-64	0.327373801741952	0.75	0.462	2.46976764644045e-60	1	PTPN11
PCYOX1	2.45629970085311e-64	0.312899867103869	0.544	0.268	4.02808587942901e-60	1	PCYOX1
MPRIP	2.49884192359442e-64	0.312256130292081	0.417	0.164	4.09785087050248e-60	1	MPRIP
OSGIN2	4.71803482986993e-64	0.374320526851494	0.746	0.48	7.7371053175037e-60	1	OSGIN2
PAPPA	4.78083932680001e-64	0.444586016615147	0.597	0.317	7.84009841201934e-60	1	PAPPA
FAM213A	6.91336449828065e-64	0.319993987787594	0.602	0.319	1.13372264407304e-59	1	FAM213A
TMEM147	7.30356264812927e-64	0.285231889490119	0.998	0.984	1.19771123866672e-59	1	TMEM147
EGFR	2.16197207231729e-63	0.378102246928278	0.492	0.221	3.54541800139313e-59	1	EGFR
USP3	8.59535397018682e-63	0.326165480907001	0.8	0.543	1.40955209757094e-58	1	USP3
PGK1	8.70331141458452e-63	0.358679457206756	0.845	0.613	1.42725603887772e-58	1	PGK1
ATP6V1F	2.30542096717426e-62	0.321070047572371	0.958	0.866	3.78065984406907e-58	1	ATP6V1F
NONO	2.50973631234053e-62	0.331218106696051	0.799	0.544	4.11571657860724e-58	1	NONO
GPI	3.84573293344488e-62	0.328251404309556	0.88	0.675	6.30661743755625e-58	1	GPI
CCDC85B	4.24151273516692e-62	0.336644943663487	0.782	0.521	6.95565673440023e-58	1	CCDC85B
USF2	6.08029809934482e-62	0.326295564745556	0.791	0.541	9.97108085311557e-58	1	USF2
BBX	6.77340854350631e-62	0.323384437298592	0.613	0.324	1.1107712670496e-57	1	BBX
FLNB	6.83802973205339e-62	0.340738281618509	0.527	0.255	1.12136849575943e-57	1	FLNB
SYT1	8.13877951016461e-62	0.445807637523445	0.432	0.185	1.33467845187189e-57	1	SYT1
CALD1	1.97001824535086e-61	0.351711438324752	0.918	0.746	3.23063292055087e-57	1	CALD1
AKAP13	5.83241900735975e-61	0.310081821627658	0.589	0.31	9.56458393016926e-57	1	AKAP13
LSM14A	1.67586097021674e-60	0.327186092825765	0.884	0.668	2.74824440505843e-56	1	LSM14A
TALDO1	2.66535419371673e-60	0.272658846352697	0.987	0.876	4.37091434227607e-56	1	TALDO1
HIF1A	5.1939411689607e-60	0.353599715456242	0.972	0.884	8.51754412297865e-56	1	HIF1A
PDE4D	5.88721099078721e-60	0.310405022585538	0.569	0.288	9.65443730379195e-56	1	PDE4D
LIMCH1	9.90911604584842e-60	0.366987799582594	0.73	0.454	1.62499594035868e-55	1	LIMCH1
ALKBH5	1.13308309989923e-59	0.30789884342445	0.675	0.392	1.85814297552474e-55	1	ALKBH5
TNRC6A	1.35705957143146e-59	0.296241975536508	0.697	0.415	2.22544199119045e-55	1	TNRC6A
TSPO	1.54676484372666e-59	0.287330097390641	0.988	0.933	2.53653966722736e-55	1	TSPO
DRAP1	8.04521346174608e-59	0.307407092587429	0.947	0.828	1.31933455559174e-54	1	DRAP1
IARS2	1.37501668877e-58	0.305486189959837	0.73	0.456	2.25488986791393e-54	1	IARS2
SLC52A2	2.75040794708653e-58	0.2917629700943	0.624	0.339	4.51039399242721e-54	1	SLC52A2
PFKFB3	6.51419074116788e-58	0.305458726512566	0.573	0.299	1.06826213964412e-53	1	PFKFB3
BICC1	1.98660938037996e-57	0.303760362194896	0.584	0.304	3.2578407228851e-53	1	BICC1
CYP24A1	2.54715637759473e-57	0.572742021578258	0.78	0.564	4.17708174361759e-53	1	CYP24A1
CMIP	6.98117473293434e-57	0.340606048339923	0.641	0.364	1.1448428444539e-52	1	CMIP
MYO1B	9.32415438235221e-57	0.330677578461366	0.707	0.432	1.52906807716194e-52	1	MYO1B
LINC01420	1.5990912205526e-56	0.336506285305225	0.897	0.726	2.62234969258422e-52	1	LINC01420
CKS2.1	3.0964963478118e-56	-0.677134645297284	0.986	0.984	5.07794436077657e-52	1	CKS2
SQSTM1	8.28375680828557e-56	0.297679580183085	0.993	0.948	1.35845327899075e-51	1	SQSTM1
SPATS2	1.86537703493565e-55	0.344712089577056	0.797	0.574	3.05903179959097e-51	1	SPATS2
ATP2A2	2.38354625570368e-55	0.316051596824356	0.679	0.415	3.90877750472846e-51	1	ATP2A2
TGFBR2	5.7862432945994e-55	0.295450672321155	0.542	0.278	9.48886037881355e-51	1	TGFBR2
KYNU	6.55825880521148e-55	0.323482253882579	0.801	0.555	1.07548886146663e-50	1	KYNU
CASC4	6.89415070710341e-55	0.283722648650971	0.678	0.407	1.13057177445789e-50	1	CASC4
TACC1	7.64132337181171e-55	0.310446863323888	0.537	0.277	1.2531006197434e-50	1	TACC1
PAQR5	7.94531228398188e-55	0.322082306861963	0.539	0.284	1.30295176145019e-50	1	PAQR5
CTNNA1	8.72351414596064e-55	0.306015914616722	0.656	0.384	1.43056908479608e-50	1	CTNNA1
ZNF581	9.95092704919705e-55	0.296178834980176	0.775	0.529	1.63185252679782e-50	1	ZNF581
FAM72D.1	1.15362680527728e-54	-0.388880093645956	0.134	0.341	1.89183259797421e-50	1	FAM72D
GCNT2	1.3924037512071e-54	0.292319673491573	0.67	0.399	2.28340291160452e-50	1	GCNT2
ITGA3	1.44828858016054e-54	0.309703955419867	0.565	0.305	2.37504844260527e-50	1	ITGA3
MPZL1	1.75761453986028e-54	0.284338154087918	0.759	0.502	2.88231208391687e-50	1	MPZL1
LPP	4.22290161441314e-54	0.296129204954693	0.448	0.197	6.92513635747611e-50	1	LPP
CENPA.1	4.59800522247257e-54	-0.533129427332875	0.208	0.379	7.54026876433277e-50	1	CENPA
STAG2	5.18974472872685e-54	0.306082811939809	0.658	0.389	8.51066238063916e-50	1	STAG2
ALDH2	6.61103630502254e-54	0.272504329931872	0.619	0.345	1.08414384366065e-49	1	ALDH2
DBF4.1	7.36236975265131e-54	-0.371812977802197	0.561	0.616	1.20735501573729e-49	1	DBF4
CD151	8.90797671423056e-54	0.303889799605231	0.864	0.642	1.46081910136667e-49	1	CD151
SPATS2L	1.59135303187107e-53	0.314780611793266	0.693	0.437	2.60965983696536e-49	1	SPATS2L
PBX1	2.1061592652431e-53	0.289916305245692	0.594	0.322	3.45389057907215e-49	1	PBX1
ZFAND6	2.26556753933823e-53	0.295378648560237	0.866	0.661	3.71530420776076e-49	1	ZFAND6
GRN	2.86388687356125e-53	0.275023176897638	0.433	0.193	4.69648808395309e-49	1	GRN
EPN1	3.55263530706068e-53	0.286817904280959	0.788	0.549	5.82596664004881e-49	1	EPN1
CD81	4.88160554442516e-53	0.304590884904967	0.696	0.446	8.00534493230281e-49	1	CD81
ST6GALNAC2	6.006134883213e-53	0.287490453848861	0.899	0.726	9.849460594981e-49	1	ST6GALNAC2
GHITM	1.92654772313165e-52	0.270297144019602	0.921	0.734	3.15934561116359e-48	1	GHITM
C16orf45	2.42150050475626e-52	0.286833845259413	0.578	0.316	3.9710186777498e-48	1	C16orf45
PALLD	2.4409489683659e-52	0.310398393101666	0.646	0.381	4.00291221322325e-48	1	PALLD
RNF213	3.09575047453633e-52	0.326261834302183	0.814	0.604	5.07672120319212e-48	1	RNF213
MALAT1	3.12680568603725e-52	0.271477339339504	1	1	5.12764864453248e-48	1	MALAT1
ABCC1	3.71297251442289e-52	0.262663826392995	0.438	0.195	6.08890362640209e-48	1	ABCC1
MKLN1	4.85143980790931e-52	0.313455287899071	0.505	0.264	7.95587614099047e-48	1	MKLN1
IGFBP6	6.12902137880123e-52	0.339994393084519	0.839	0.632	1.00509821590961e-47	1	IGFBP6
SPR	6.21192156711064e-52	0.272633610118726	0.554	0.297	1.01869301779047e-47	1	SPR
CCT7	8.07341144719403e-52	0.292150026245554	0.767	0.518	1.32395874322535e-47	1	CCT7
ICE1	8.94880403368979e-52	0.300505031982221	0.659	0.401	1.46751437348479e-47	1	ICE1
EPAS1	9.53646698474432e-52	0.324073377606088	0.618	0.35	1.56388522082822e-47	1	EPAS1
PON2	2.22794512567141e-51	0.346515325139469	0.703	0.465	3.65360721158854e-47	1	PON2
REPIN1	2.25614054680665e-51	0.283297281519535	0.64	0.376	3.69984488270823e-47	1	REPIN1
CUX1	2.98331195323149e-51	0.285516431965387	0.549	0.288	4.89233327210432e-47	1	CUX1
ATP5D	3.87582016605164e-51	0.25712389965311	0.987	0.931	6.35595749030809e-47	1	ATP5D
SOX4	5.92381914723602e-51	0.443310677857029	0.834	0.654	9.71447101955234e-47	1	SOX4
TPM4.1	7.42544266048946e-51	0.314149843407495	0.986	0.921	1.21769834189367e-46	1	TPM4
NUF2.1	7.46223137988259e-51	-0.348934796138959	0.085	0.276	1.22373132398695e-46	1	NUF2
CNTN1	1.87778051987987e-50	0.268854149309034	0.327	0.122	3.07937227455099e-46	1	CNTN1
HMOX1	2.29227694411423e-50	0.428926502088009	0.903	0.811	3.75910496065293e-46	1	HMOX1
CLCN3	2.93734596973476e-50	0.252842336903649	0.441	0.203	4.81695365576803e-46	1	CLCN3
CDCA8.1	3.15962922804486e-50	-0.352960572364769	0.116	0.309	5.18147597107076e-46	1	CDCA8
NFIC	6.36550044589628e-50	0.26946418920685	0.597	0.336	1.04387841812253e-45	1	NFIC
MAF1.1	6.78826622814656e-50	0.25907353465256	0.922	0.739	1.11320777875376e-45	1	MAF1
ERGIC1	1.14399736759808e-49	0.289108231937795	0.773	0.535	1.87604128312409e-45	1	ERGIC1
ABHD2	1.46417132137103e-49	0.267275737591593	0.406	0.178	2.40109454991635e-45	1	ABHD2
EPDR1	1.63543014225447e-49	0.278784155819623	0.753	0.506	2.68194189028311e-45	1	EPDR1
EIF4H	1.67375471232963e-49	0.283259666003182	0.586	0.326	2.74479035274936e-45	1	EIF4H
POR	2.5104175599139e-49	0.252845177263458	0.483	0.237	4.11683375650281e-45	1	POR
KRT7.1	3.09181182253402e-49	0.317774764391005	0.992	0.965	5.07026220777353e-45	1	KRT7
UBE2R2	4.17603158689999e-49	0.263103960218564	0.883	0.682	6.8482741993573e-45	1	UBE2R2
ERP29	5.36292734445472e-49	0.259732489747563	0.969	0.898	8.79466455217129e-45	1	ERP29
ITGAV	5.74669277161602e-49	0.264003284781362	0.476	0.233	9.42400147617311e-45	1	ITGAV
RNF217	7.14256640328901e-49	0.278761520179147	0.51	0.265	1.17130946447537e-44	1	RNF217
RBM3	8.37989248162241e-49	0.263079074236509	0.994	0.975	1.37421856806126e-44	1	RBM3
EIF3L	1.25876355640523e-48	0.26210119100206	0.954	0.821	2.06424635614893e-44	1	EIF3L
WNK1	1.39187821696799e-48	0.27904012475329	0.718	0.467	2.28254108800581e-44	1	WNK1
RNF187	1.57260530688363e-48	0.254857393303081	0.541	0.288	2.57891544275846e-44	1	RNF187
IPO5	1.90922095510092e-48	0.251257786033327	0.689	0.43	3.13093144426999e-44	1	IPO5
TNFSF15	2.25730956212578e-48	0.385009035973087	0.291	0.101	3.70176195093007e-44	1	TNFSF15
NR1H2	2.47841425942284e-48	0.267470757616588	0.605	0.352	4.06435154402752e-44	1	NR1H2
TTC3	2.69425310294025e-48	0.315570107073009	0.69	0.461	4.41830566351172e-44	1	TTC3
METTL9	3.25009065999963e-48	0.275296984248396	0.775	0.537	5.3298236733334e-44	1	METTL9
RAB7A	3.59063026979329e-48	0.295443409761466	0.777	0.558	5.88827457943402e-44	1	RAB7A
ELK3	3.81217019657237e-48	0.276647427366471	0.498	0.258	6.25157790535903e-44	1	ELK3
UCHL1.1	5.68235990135476e-48	0.281478550020754	0.962	0.861	9.31850200223166e-44	1	UCHL1
RAB27B	6.54142116358334e-48	0.259405318061904	0.446	0.215	1.07272765661603e-43	1	RAB27B
GARS	7.68079911451302e-48	0.281075583309064	0.787	0.552	1.25957424678899e-43	1	GARS
SAT1	1.0637373804473e-47	0.403788419930968	0.953	0.921	1.74442293019553e-43	1	SAT1
AP1S1	1.12896181577383e-47	0.269816239777616	0.609	0.354	1.8513844816875e-43	1	AP1S1
SHOC2	1.67236444231395e-47	0.269180261235148	0.741	0.498	2.74251044895064e-43	1	SHOC2
RNF167	1.77234498093319e-47	0.266179492614845	0.622	0.372	2.90646853423234e-43	1	RNF167
UBE2K	1.96234017297065e-47	0.262467028516446	0.899	0.72	3.21804164965457e-43	1	UBE2K
CRIM1	1.96660673552536e-47	0.284577703817326	0.474	0.236	3.22503838558804e-43	1	CRIM1
ELF3	2.227519391048e-47	0.364670935414588	0.855	0.689	3.65290904937962e-43	1	ELF3
CD2AP	4.15274225752589e-47	0.261010772966791	0.594	0.342	6.81008202811671e-43	1	CD2AP
ALCAM	4.21660086383239e-47	0.310582253857638	0.721	0.478	6.91480375659874e-43	1	ALCAM
LARP1	4.49826604205319e-47	0.260056993423535	0.827	0.602	7.37670648236302e-43	1	LARP1
SLC39A14	4.69703184563283e-47	0.280895433079822	0.59	0.339	7.70266252365327e-43	1	SLC39A14
SUPT6H	8.12091487088714e-47	0.26958806114541	0.56	0.314	1.33174882967678e-42	1	SUPT6H
WBSCR22	9.7056546353219e-47	0.293083859525939	0.849	0.654	1.59163030364644e-42	1	WBSCR22
IGFBP4	2.02422669882865e-46	0.316908797365305	0.952	0.852	3.31952936340911e-42	1	IGFBP4
VMP1	3.28713327094153e-46	0.303396385944745	0.883	0.719	5.39056985101702e-42	1	VMP1
CTSL	3.47080774284959e-46	0.321994490880855	0.967	0.907	5.69177761749904e-42	1	CTSL
BSG	3.92755753344841e-46	0.260001982006058	0.968	0.883	6.44080159910204e-42	1	BSG
LRRFIP1	4.64617442818641e-46	0.284566739699437	0.805	0.585	7.6192614447829e-42	1	LRRFIP1
CAV1	5.383367850092e-46	0.365866749585511	0.961	0.896	8.82818493736587e-42	1	CAV1
LURAP1L	6.02057987606237e-46	0.293480026091707	0.781	0.557	9.87314893875469e-42	1	LURAP1L
SUPT5H	7.54181665120238e-46	0.264938834559038	0.902	0.741	1.23678251263068e-41	1	SUPT5H
RABEP1	7.74352946091558e-46	0.284915534309994	0.693	0.457	1.26986139629555e-41	1	RABEP1
SMC4.1	8.48972937110286e-46	-0.459219340604139	0.507	0.57	1.39223071956716e-41	1	SMC4
TEAD1	9.82356024473716e-46	0.277166985888561	0.51	0.267	1.61096564453445e-41	1	TEAD1
DHRS3	1.78217738996671e-45	0.291629377507057	0.71	0.483	2.92259270180641e-41	1	DHRS3
GPAA1	2.21621554442941e-45	0.260539444299291	0.504	0.262	3.6343718713098e-41	1	GPAA1
SSR4	2.72253854137204e-45	0.262393489034904	0.997	0.971	4.46469095399601e-41	1	SSR4
VIM	3.62393037199588e-45	0.261593353384206	0.999	0.991	5.94288341703605e-41	1	VIM
MAPK6	3.6545666782928e-45	0.269755642193773	0.777	0.552	5.99312389573236e-41	1	MAPK6
USP9X	5.60321658018914e-45	0.250208483213214	0.461	0.233	9.18871486985218e-41	1	USP9X
EIF5B	7.86125661501582e-45	0.259181214397	0.942	0.82	1.28916747229644e-40	1	EIF5B
TSEN34	9.16947280927297e-45	0.25859343999583	0.779	0.549	1.50370184599267e-40	1	TSEN34
MLPH	1.27741491106393e-44	0.261371411225961	0.554	0.312	2.09483271265374e-40	1	MLPH
NFAT5	1.31409304903186e-44	0.285092490176766	0.659	0.417	2.15498119110735e-40	1	NFAT5
GTSE1.1	1.42305618976908e-44	-0.42763513714788	0.143	0.309	2.33366984560232e-40	1	GTSE1
PDXK	2.35031583782145e-44	0.286622388562161	0.821	0.611	3.8542829424434e-40	1	PDXK
NAA60	3.41954162749307e-44	0.250805680478137	0.546	0.306	5.60770631492589e-40	1	NAA60
CDKN3.1	3.89906244933834e-44	-0.443321462858426	0.438	0.537	6.39407251066994e-40	1	CDKN3
ARMC10	9.76470418261472e-44	0.252159320476548	0.761	0.532	1.60131383890699e-39	1	ARMC10
NPEPPS	1.14273961242787e-43	0.259902789860373	0.596	0.362	1.87397869042046e-39	1	NPEPPS
CENPF.1	1.29200152988638e-43	-0.853717150678298	0.273	0.415	2.11875330886068e-39	1	CENPF
PHF3	1.31918599452324e-43	0.265152560724588	0.621	0.378	2.16333311241866e-39	1	PHF3
SYAP1	1.32522316941357e-43	0.27088215281336	0.688	0.457	2.17323347552131e-39	1	SYAP1
ARPC1A	1.38558302616001e-43	0.280415067748014	0.829	0.654	2.27221760459981e-39	1	ARPC1A
ACSL3	1.48579613859758e-43	0.250522330742228	0.758	0.521	2.43655708768617e-39	1	ACSL3
TAOK1	2.39155353113228e-43	0.263438618667472	0.742	0.511	3.92190863570382e-39	1	TAOK1
TAX1BP1	2.82676946109846e-43	0.277479856224953	0.908	0.771	4.63561923925537e-39	1	TAX1BP1
SMAD3	3.26653044668286e-43	0.255254954658796	0.462	0.233	5.35678327951522e-39	1	SMAD3
ANTXR1	3.55664895302089e-43	0.27132873175536	0.542	0.313	5.83254861805896e-39	1	ANTXR1
PRSS23	3.72815253412566e-43	0.343025865314539	0.859	0.697	6.11379734071268e-39	1	PRSS23
GPRC5A	4.2016623046088e-43	0.286170724429787	0.532	0.315	6.89030601332797e-39	1	GPRC5A
CPNE3	5.16684710895819e-43	0.252685442086477	0.542	0.311	8.47311257398053e-39	1	CPNE3
CAP1	6.10121411455578e-43	0.262862928409814	0.69	0.454	1.000538102646e-38	1	CAP1
CHMP2B	7.13855995681947e-43	0.272576428451482	0.891	0.746	1.17065244731883e-38	1	CHMP2B
TCF25	9.17919388530342e-43	0.254814287702237	0.705	0.471	1.50529600525091e-38	1	TCF25
DAPK1	9.72541141391635e-43	0.251680960163882	0.448	0.221	1.59487021776814e-38	1	DAPK1
CD44	1.14780490090427e-42	0.308359359051784	0.889	0.735	1.88228525699291e-38	1	CD44
SEC14L1	1.17167139607881e-42	0.259776117087525	0.598	0.374	1.92142392242965e-38	1	SEC14L1
CPEB4	1.82544200129901e-42	0.308573889390943	0.545	0.314	2.99354233793024e-38	1	CPEB4
TMEM248	2.23179773316273e-42	0.252621414776465	0.631	0.398	3.65992510261356e-38	1	TMEM248
CLDN2	3.75284958921782e-42	0.339941510793807	0.382	0.175	6.1542980413583e-38	1	CLDN2
TUBB4B.1	4.24185245006549e-42	-0.374824057861254	0.594	0.654	6.9562138328624e-38	1	TUBB4B
GRINA	5.34538398554056e-42	0.251468119718763	0.525	0.3	8.76589519788797e-38	1	GRINA
WISP2	6.05173926476229e-42	0.297218475991113	0.415	0.206	9.92424722028368e-38	1	WISP2
CENPW.1	6.18028338415415e-42	-0.347071110627283	0.33	0.49	1.01350467216744e-37	1	CENPW
SLC25A37	1.35380960394264e-41	0.259578577299031	0.772	0.554	2.22011236950553e-37	1	SLC25A37
ZNF638	1.43154229326195e-41	0.250242203096692	0.731	0.501	2.34758620672027e-37	1	ZNF638
SYNGR2	2.17197411340526e-41	0.264094523192265	0.732	0.513	3.56182034857328e-37	1	SYNGR2
PRRC2C	2.26877545303436e-41	0.2812038787404	0.899	0.764	3.72056486543105e-37	1	PRRC2C
GRAMD1A	3.05586277922788e-41	0.259062364777838	0.625	0.401	5.0113093716558e-37	1	GRAMD1A
SUDS3	3.39286176722334e-41	0.260621950288122	0.566	0.334	5.56395401206955e-37	1	SUDS3
LMNA.1	4.37269363357333e-41	0.264186415037171	0.836	0.632	7.1707802896969e-37	1	LMNA
LAMTOR4	4.63395378640354e-41	0.251768005206796	0.912	0.772	7.59922081432316e-37	1	LAMTOR4
DDX1	5.98529619842955e-41	0.267605795661166	0.718	0.506	9.81528723580463e-37	1	DDX1
PHF14	1.21769183675306e-40	0.269459907204544	0.848	0.681	1.99689284309134e-36	1	PHF14
MTDH	1.60159387424692e-40	0.255590874937796	0.961	0.908	2.62645379437752e-36	1	MTDH
SLK	3.74863444931869e-40	0.261088503390972	0.548	0.32	6.14738563343771e-36	1	SLK
TOMM40	4.62254605733092e-40	0.280465031386297	0.784	0.597	7.58051327941697e-36	1	TOMM40
ALDH3A2	5.11239579273936e-40	0.288422831971171	0.71	0.498	8.38381786051328e-36	1	ALDH3A2
RDH10	5.19119643300094e-40	0.264936279927425	0.45	0.232	8.51304303047824e-36	1	RDH10
NRG1	5.26267505786874e-40	0.285695743218501	0.85	0.689	8.63026082739895e-36	1	NRG1
CENPN.1	2.17066599481949e-39	-0.305413350842451	0.554	0.64	3.55967516490449e-35	1	CENPN
PNRC1	2.58950988895889e-39	0.269121626278994	0.831	0.654	4.24653726690368e-35	1	PNRC1
CYB5B	6.41054014323429e-39	0.299037552419566	0.819	0.657	1.05126447808899e-34	1	CYB5B
NRP1	1.05331758774697e-38	0.258194640404676	0.64	0.412	1.72733551214626e-34	1	NRP1
SCD	1.08309682425124e-38	0.330916290355551	0.653	0.471	1.7761704820896e-34	1	SCD
AKR1B10	1.3518472498053e-38	0.295972287239509	1	0.999	2.21689430495571e-34	1	AKR1B10
GULP1	1.37407724527391e-38	0.254231115727128	0.629	0.401	2.25334927452468e-34	1	GULP1
CCND1	2.28270476416492e-38	0.314349884375868	0.843	0.707	3.74340754275405e-34	1	CCND1
CCNB1.1	4.19030005594994e-38	-0.492535071778206	0.193	0.328	6.87167306175231e-34	1	CCNB1
FXYD5	8.32469099823457e-38	0.258447144809204	0.9	0.768	1.36516607680049e-33	1	FXYD5
C11orf86	8.95013507601084e-38	0.26157742812524	0.486	0.265	1.46773265111502e-33	1	C11orf86
CTTN	1.0475116852037e-37	0.259290384924038	0.707	0.493	1.71781441256555e-33	1	CTTN
TSKU	1.14258312358883e-37	0.259420645766294	0.551	0.326	1.87372206437332e-33	1	TSKU
HTATIP2	1.14537864744097e-37	0.261861345955985	0.876	0.731	1.87830644393844e-33	1	HTATIP2
AXL	1.72950674281564e-37	0.309866406666028	0.535	0.313	2.83621810754337e-33	1	AXL
IPO7	4.03774252900477e-37	0.255993848861964	0.819	0.642	6.62149397331492e-33	1	IPO7
AKAP9	5.48838942105465e-37	0.251034044600214	0.713	0.502	9.00040981158752e-33	1	AKAP9
JADE1	6.66360774525942e-37	0.289929100178524	0.708	0.503	1.09276503414509e-32	1	JADE1
PLK1.1	7.453357070034e-37	-0.306472716819796	0.1	0.251	1.22227602591488e-32	1	PLK1
KPNA2.1	1.16725676234221e-36	-0.281929029456745	0.648	0.591	1.91418436456499e-32	1	KPNA2
LACTB	1.29865878831695e-36	0.264064350308496	0.634	0.429	2.12967054696096e-32	1	LACTB
ZCCHC7	4.26342017101105e-36	0.275912939885253	0.543	0.33	6.99158273844103e-32	1	ZCCHC7
CKAP2.1	4.67753414386065e-36	-0.32075078443959	0.332	0.395	7.67068824251709e-32	1	CKAP2
CHP1	9.08673554631172e-36	0.252550424630686	0.767	0.563	1.49013376223966e-31	1	CHP1
TRIM41	1.04301747522449e-35	-0.340715543461579	0.566	0.695	1.71044435762065e-31	1	TRIM41
TPD52L1	1.56890139752638e-35	0.271428992425598	0.951	0.89	2.57284140180351e-31	1	TPD52L1
SSFA2	1.64687129168711e-35	0.2547837024535	0.516	0.317	2.70070423123769e-31	1	SSFA2
BAX	3.17742125092734e-35	0.274414936292023	0.775	0.592	5.21065310939575e-31	1	BAX
LY6E	1.18028490800637e-34	0.270853182389527	0.841	0.688	1.93554922063964e-30	1	LY6E
SLFN5	1.33394358173524e-34	0.250092359439441	0.458	0.255	2.18753407968763e-30	1	SLFN5
KIF23.1	6.23854486947544e-34	-0.286382192935094	0.286	0.381	1.02305897314528e-29	1	KIF23
CDC20.1	7.60615769550466e-34	-0.310151957124	0.127	0.272	1.24733380048581e-29	1	CDC20
SLC20A1	1.19538171494597e-33	0.253231496854445	0.677	0.483	1.96030647433989e-29	1	SLC20A1
MRPS6	1.62834107819247e-32	0.314490614323161	0.904	0.823	2.67031653412783e-28	1	MRPS6
SFN	4.50736896334525e-32	0.299100612302182	0.813	0.659	7.39163436298988e-28	1	SFN
HIST1H1E.1	5.96616274831735e-32	-0.388709004305275	0.538	0.508	9.78391029096562e-28	1	HIST1H1E
RP11-54H7.4.1	1.57199521894343e-31	0.329874578199697	0.8	0.657	2.57791495954534e-27	1	RP11-54H7.4
MT1X	3.88323346920516e-31	0.298201350701214	0.597	0.395	6.36811456614954e-27	1	MT1X
BIRC5.1	2.46799367861233e-30	-0.443445415474865	0.372	0.457	4.04726283355637e-26	1	BIRC5
KIF20B.1	5.31691223885073e-29	-0.267125304853812	0.183	0.318	8.71920438049131e-25	1	KIF20B
TROAP.1	2.87933090409276e-28	-0.30120618836662	0.307	0.438	4.72181474962171e-24	1	TROAP
ETS2	3.23263498722494e-28	0.271513951219493	0.643	0.465	5.30119811555019e-24	1	ETS2
CDCA2.1	4.61041492105513e-28	-0.270633575260747	0.121	0.255	7.5606194290383e-24	1	CDCA2
RP11-669N7.2	9.86096851662486e-28	0.368568173749084	0.27	0.124	1.61710022704131e-23	1	RP11-669N7.2
BAMBI	2.0586099423753e-27	0.276400109942632	0.625	0.441	3.37591444450125e-23	1	BAMBI
ARHGAP11A.1	3.70908609694867e-26	-0.26768755581571	0.193	0.301	6.08253029038612e-22	1	ARHGAP11A
CKLF.1	8.95346349237485e-23	-0.26058994408946	0.68	0.736	1.46827847811455e-18	1	CKLF
HIST1H4C.1	1.86533709957467e-22	-0.614612837176376	0.998	0.995	3.0589663095925e-18	1	HIST1H4C
CKS1B.1	4.10395108461056e-21	-0.361141629469301	0.985	0.974	6.73006938365286e-17	1	CKS1B
HMGN2.1	1.01526021632501e-19	-0.300363730433456	0.841	0.859	1.66492522875139e-15	1	HMGN2
GADD45A	1.03154857490014e-19	-0.27445465036544	0.569	0.609	1.69163650797874e-15	1	GADD45A
HIST2H2AC.1	3.20479708744609e-19	-0.424744249448958	0.605	0.635	5.25554674370285e-15	1	HIST2H2AC
HNRNPH1	1.22498253751803e-17	-0.32460551243105	0.476	0.523	2.00884886327582e-13	1	HNRNPH1
CYB5D2	4.2077594306174e-13	-0.274039435753871	0.429	0.367	6.90030469026947e-09	1	CYB5D2
RP11-234K24.3	0.000283914491723276	-0.253844456839216	0.405	0.428	1	1	RP11-234K24.3
YBX1.2	2.64752498778714e-113	-0.572766742343704	1	0.995	4.34167622747213e-109	2	YBX1
ALDOA.1	2.56002567474063e-112	-0.756590350335063	0.952	0.965	4.19818610400717e-108	2	ALDOA
TXNRD1.1	2.29253900251454e-107	-0.864915068062593	0.955	0.96	3.7595347102236e-103	2	TXNRD1
NEAT1.1	3.64438399012915e-103	-1.04801995915301	0.995	0.987	5.97642530541279e-99	2	NEAT1
RPS9.1	1.12814277279769e-102	-0.730190370357926	1	0.997	1.85004133311093e-98	2	RPS9
KTN1.1	2.03603233810221e-99	-0.8647255513712	0.71	0.871	3.33888943125382e-95	2	KTN1
CAST.1	4.34669928201596e-98	-0.72916023021096	0.58	0.843	7.12815215257798e-94	2	CAST
SLC25A3.1	2.95982112664094e-94	-0.515637618932282	0.983	0.972	4.85381066557848e-90	2	SLC25A3
CD151.1	7.27935163698863e-91	-0.693612480226206	0.394	0.747	1.19374087494977e-86	2	CD151
SQSTM1.1	1.17673484728039e-89	-0.606739868160073	0.932	0.963	1.92972747605511e-85	2	SQSTM1
TUBB.1	7.50431085421208e-89	-0.70875642659637	0.96	0.979	1.23063193698224e-84	2	TUBB
EPAS1.1	1.35431952656121e-88	-0.617614063756266	0.093	0.469	2.22094859160773e-84	2	EPAS1
APLP2	2.41908692979235e-88	-0.622985740180509	0.282	0.67	3.96706065616648e-84	2	APLP2
ZBTB38.1	4.30307858886993e-87	-0.735897568434249	0.386	0.721	7.05661857788781e-83	2	ZBTB38
CYP24A1.1	9.1117033220682e-87	-1.21696996206463	0.313	0.668	1.49422822778596e-82	2	CYP24A1
VCAN	9.76999421209175e-85	-0.908603222726146	0.157	0.529	1.60218135084093e-80	2	VCAN
CANX.1	9.78789475051726e-84	-0.759780401105448	0.54	0.815	1.60511686013733e-79	2	CANX
CAPN2.1	6.83058696862945e-83	-0.595079898429568	0.216	0.597	1.12014795698554e-78	2	CAPN2
LDHA.1	6.11674454364763e-82	-0.751789407755088	0.924	0.946	1.00308493771277e-77	2	LDHA
MTHFD2.1	2.67205437032337e-81	-0.64021696393472	0.509	0.801	4.38190196189329e-77	2	MTHFD2
ECT2.1	1.06718726488151e-80	-0.636806599080014	0.105	0.467	1.75008039567919e-76	2	ECT2
WBP5.1	3.25335653455792e-80	0.523084424526049	0.922	0.827	5.33517938102153e-76	2	WBP5
CH507-42P11.8.1	1.14678737994453e-77	-0.607895141357532	0.262	0.631	1.88061662437103e-73	2	CH507-42P11.8
UCHL1.2	2.76872497730439e-77	-0.65690645667947	0.798	0.9	4.54043209028148e-73	2	UCHL1
BICC1.1	2.7113503013223e-76	-0.507659428674327	0.082	0.42	4.44634335913844e-72	2	BICC1
TGFBI.1	2.86714073966508e-76	-0.757320792655596	0.606	0.838	4.70182409897676e-72	2	TGFBI
RAC1.1	2.48738179964999e-75	-0.47739374283791	0.998	0.992	4.07905741324601e-71	2	RAC1
PTP4A1	1.01466728456987e-74	-0.566588080080388	0.907	0.955	1.66395287996614e-70	2	PTP4A1
ATP1B1.1	2.65205702895972e-74	-0.772694898982487	0.684	0.855	4.34910832179105e-70	2	ATP1B1
GLTSCR2.1	3.97626747767337e-74	-0.644743611650026	0.547	0.802	6.52068103663656e-70	2	GLTSCR2
CMIP.1	9.25189140206579e-74	-0.562789830760269	0.14	0.479	1.51721767102477e-69	2	CMIP
VIM.1	1.06141664219012e-72	-0.556598437213006	0.997	0.992	1.74061715152758e-68	2	VIM
SMOX.1	1.72441312474913e-72	-0.689888435595596	0.437	0.747	2.8278650832761e-68	2	SMOX
DPYSL2.1	1.99944577872914e-72	-0.541767876925509	0.171	0.518	3.27889113253791e-68	2	DPYSL2
MBNL1.1	2.27007556038942e-72	-0.588996643375984	0.307	0.649	3.72269691148262e-68	2	MBNL1
NPM1	2.08752994040265e-71	-0.49742199605299	1	1	3.4233403492663e-67	2	NPM1
GTF2I.1	3.44734896799582e-71	-0.571637349826521	0.423	0.736	5.65330757261635e-67	2	GTF2I
GHITM.1	1.92669030347569e-70	-0.541998383519825	0.532	0.821	3.15957942866979e-66	2	GHITM
RSPO3	3.08651296364774e-70	-0.742120745660278	0.814	0.866	5.06157260908594e-66	2	RSPO3
NDUFS8	9.10896652337942e-70	-0.443018814950401	0.935	0.955	1.49377942016899e-65	2	NDUFS8
ALCAM.1	1.84202392044118e-69	-0.541115529728882	0.243	0.586	3.02073502713149e-65	2	ALCAM
CEBPB.1	3.68283462871572e-69	-0.640891970569176	0.391	0.716	6.0394805076309e-65	2	CEBPB
PDXK.1	4.1336314404393e-69	-0.592444166773829	0.408	0.704	6.77874219917641e-65	2	PDXK
GLS.1	1.36958714414257e-68	-0.643731952494901	0.237	0.575	2.2459859576794e-64	2	GLS
NUTF2.1	9.54376506330686e-68	-0.562301781661717	0.256	0.595	1.56508203273169e-63	2	NUTF2
TSPAN4.1	2.34539654393606e-67	-0.567220810408397	0.274	0.609	3.84621579240074e-63	2	TSPAN4
KRT7.2	3.53487259460942e-67	-0.605872950577663	0.978	0.97	5.79683756789998e-63	2	KRT7
CTNNA1.1	4.25154712939832e-67	-0.463790114817441	0.158	0.499	6.97211213750031e-63	2	CTNNA1
SRC.1	1.45801538457703e-66	-0.484429139542959	0.171	0.512	2.39099942916787e-62	2	SRC
TACC2.1	9.48410104153306e-66	-0.455106059661103	0.09	0.406	1.55529772980101e-61	2	TACC2
SPTBN1.1	1.13889091983649e-65	-0.691552539831129	0.29	0.61	1.86766721943986e-61	2	SPTBN1
PGD.1	3.30984432547582e-65	-0.545062104091459	0.606	0.839	5.4278137093478e-61	2	PGD
LPP.1	5.56182332754223e-64	-0.365065487117086	0.028	0.296	9.1208340748365e-60	2	LPP
ARPC2	1.06507937125378e-63	-0.490431603090455	0.901	0.937	1.74662366091907e-59	2	ARPC2
SMC4.2	3.057722983796e-63	-0.696693065555765	0.284	0.601	5.01435992112706e-59	2	SMC4
DSTN	3.32312667099449e-63	-0.436997721342777	1	0.998	5.44959542776386e-59	2	DSTN
HHEX	5.067383282611e-63	0.4380693005835	0.802	0.628	8.31000184515379e-59	2	HHEX
CENPF.2	7.29546445117074e-63	-1.11015858837361	0.127	0.426	1.19638321534749e-58	2	CENPF
SNHG9	1.98346654792124e-62	0.379877859077103	0.89	0.815	3.25268679193604e-58	2	SNHG9
CD44.1	4.10518664490149e-62	-0.565104499614471	0.569	0.806	6.73209557897395e-58	2	CD44
UBL5	1.92390190266115e-61	0.29002579692573	1	0.999	3.15500673017401e-57	2	UBL5
TAX1BP1.1	2.82939677413846e-61	-0.518153263958088	0.614	0.836	4.63992776990967e-57	2	TAX1BP1
GNAS	3.08441101696e-61	-0.4668785861623	0.647	0.859	5.0581256267127e-57	2	GNAS
MRPL33	3.10253262271973e-61	0.339326249419131	1	0.987	5.08784324799809e-57	2	MRPL33
EGFR.1	5.02590990263935e-61	-0.431073725732305	0.05	0.325	8.24198964933828e-57	2	EGFR
GPAA1.1	6.14657800187685e-61	-0.387078956260389	0.071	0.362	1.00797732652779e-56	2	GPAA1
MT-ND3	9.27569970363746e-61	0.25030353483	1	1	1.52112199439951e-56	2	MT-ND3
EIF3L.1	1.30733007402919e-60	-0.479181646709141	0.701	0.879	2.14389058840046e-56	2	EIF3L
TPX2.2	1.95760088303532e-60	-0.95385800830884	0.198	0.48	3.21026968808962e-56	2	TPX2
EIF4B.1	2.18563376287237e-60	-0.417779488818038	0.932	0.961	3.58422080773439e-56	2	EIF4B
GARS.1	2.91793244829879e-60	-0.477819961959486	0.336	0.654	4.78511742196519e-56	2	GARS
MAF1.2	5.44707585972112e-60	-0.493446599152267	0.561	0.821	8.93265970235667e-56	2	MAF1
NDUFS6	7.36873147853114e-60	-0.459394741079589	0.932	0.955	1.20839827516432e-55	2	NDUFS6
JADE1.1	9.5159323964711e-60	-0.503580937699118	0.279	0.599	1.5605177536973e-55	2	JADE1
SLC52A2.1	1.63066482592455e-59	-0.386597754626771	0.132	0.454	2.67412724803367e-55	2	SLC52A2
FABP5	2.09236190319461e-59	0.428997845927838	0.988	0.914	3.43126428504884e-55	2	FABP5
IARS2.1	4.55080410453679e-59	-0.431401702120945	0.242	0.569	7.46286365102988e-55	2	IARS2
RALY.1	5.22040711882419e-59	-0.439669433542482	0.333	0.651	8.56094563415979e-55	2	RALY
GRAMD2	6.46473822952548e-59	0.427650740518834	0.51	0.213	1.06015242225988e-54	2	GRAMD2
FAM120A.1	1.10303513608024e-58	-0.418665423756025	0.146	0.465	1.80886731965798e-54	2	FAM120A
CIRBP	1.32243777315721e-58	-0.441693459197377	0.56	0.815	2.1686657042005e-54	2	CIRBP
MYO1B.1	1.53063074131724e-58	-0.505608046219068	0.231	0.543	2.51008135268615e-54	2	MYO1B
LMNA.2	1.57142544539215e-58	-0.523415558658697	0.423	0.725	2.57698058789858e-54	2	LMNA
PTPN11.1	2.02747785796249e-58	-0.458849380632484	0.256	0.578	3.32486093927269e-54	2	PTPN11
MAPRE1.1	2.1596332288338e-58	-0.43351757445386	0.298	0.619	3.54158253196455e-54	2	MAPRE1
XRN2	2.3020712132542e-58	-0.452692992294134	0.381	0.691	3.77516658261556e-54	2	XRN2
KHDRBS1	2.85485426420381e-58	-0.448330234804475	0.355	0.673	4.68167550786782e-54	2	KHDRBS1
IGFBP4.1	3.02179953767516e-58	-0.58187551338945	0.789	0.89	4.9554490618335e-54	2	IGFBP4
KYNU.1	3.57391578355706e-58	-0.505997309846689	0.349	0.659	5.86086449345522e-54	2	KYNU
LRRFIP1.1	7.56725144935349e-58	-0.522026825816893	0.391	0.68	1.24095356517948e-53	2	LRRFIP1
RAB7A.1	1.39131099001862e-57	-0.460675293823323	0.344	0.656	2.28161089253153e-53	2	RAB7A
TGFBR2.1	1.43828579258096e-57	-0.37221059908696	0.093	0.383	2.35864487125352e-53	2	TGFBR2
TARS.1	4.65032752005296e-57	-0.460160901922814	0.741	0.894	7.62607210013484e-53	2	TARS
ERGIC3	6.36096053453855e-57	-0.436427117538668	0.629	0.854	1.04313391805898e-52	2	ERGIC3
CYC1.1	9.35691354695085e-57	-0.537114381366333	0.684	0.856	1.53444025256447e-52	2	CYC1
PBX1.1	2.63972333760015e-56	-0.429844932662948	0.135	0.43	4.32888230133048e-52	2	PBX1
RTN3	3.14909259702675e-56	-0.440227790892377	0.584	0.825	5.16419694986417e-52	2	RTN3
SLC25A5.1	4.78097118114804e-56	-0.470274994084245	0.98	0.976	7.84031463996468e-52	2	SLC25A5
NUSAP1.2	5.29097958243105e-56	-0.722118865614648	0.242	0.531	8.67667741722868e-52	2	NUSAP1
PSAT1	5.40589381895421e-56	-0.510746096661269	0.502	0.754	8.86512527370301e-52	2	PSAT1
HLA-A	9.058801713474e-56	-0.347241490562234	0.102	0.394	1.4855528929926e-51	2	HLA-A
GNB2.1	1.1017795350191e-55	-0.448752427966087	0.459	0.739	1.80680825947782e-51	2	GNB2
C19orf33	1.25827859716319e-55	0.380815748158728	1	0.993	2.06345107148791e-51	2	C19orf33
RPL41.1	4.06940141721517e-55	-0.51787944022835	1	1	6.67341138409115e-51	2	RPL41
ADGRG1	8.5431069060172e-55	-0.43711342665253	0.084	0.362	1.40098410151776e-50	2	ADGRG1
TEAD1.1	9.91101462904751e-55	-0.396929265729559	0.087	0.365	1.6253072890175e-50	2	TEAD1
LIMCH1.1	1.11197171403731e-54	-0.529444965176002	0.265	0.563	1.82352241384979e-50	2	LIMCH1
AP2B1.1	3.18034997724444e-54	-0.497843840587551	0.333	0.625	5.21545592768315e-50	2	AP2B1
AC090498.1.1	4.80329189408766e-54	-0.406230886778227	0.944	0.948	7.87691837711435e-50	2	AC090498.1
IGF1R.1	1.05800268666043e-53	-0.362571064060886	0.054	0.308	1.73501860585444e-49	2	IGF1R
MSN.1	1.36491912677385e-53	-0.390990080572341	0.116	0.404	2.23833087599643e-49	2	MSN
NFIC.1	1.44236829930513e-53	-0.38354568094331	0.146	0.442	2.36533977403048e-49	2	NFIC
CHP1.1	1.80939247274899e-53	-0.479442996315559	0.35	0.657	2.96722271606107e-49	2	CHP1
ARHGAP5.1	2.10043829288857e-53	-0.495369746342759	0.416	0.699	3.44450875650796e-49	2	ARHGAP5
CKS1B.2	3.31001992401254e-53	-0.571692173897777	0.984	0.975	5.42810167338816e-49	2	CKS1B
CCT7.1	3.45369400034591e-53	-0.433400984598282	0.316	0.622	5.66371279116726e-49	2	CCT7
PDE4D.1	9.39933887552583e-53	-0.366492307420515	0.109	0.397	1.54139758219748e-48	2	PDE4D
PAPPA.1	1.0076256714071e-52	-0.486339389489878	0.135	0.426	1.6524053385405e-48	2	PAPPA
NDUFV1	4.77921854569161e-52	-0.38797267853402	0.202	0.506	7.83744049307967e-48	2	NDUFV1
CUX1.1	5.26367744978558e-52	-0.389546419036299	0.115	0.391	8.63190464990337e-48	2	CUX1
BIRC5.2	7.80706984153714e-52	-0.725012507473483	0.217	0.475	1.28028138331368e-47	2	BIRC5
CALR	9.15681638817823e-52	-0.396352934822141	0.347	0.652	1.50162631949735e-47	2	CALR
ACTN4.1	1.06752551418718e-51	-0.499980015014104	0.422	0.699	1.75063509071556e-47	2	ACTN4
SLC39A14.1	3.00214724449281e-51	-0.375548099096893	0.152	0.441	4.92322126624376e-47	2	SLC39A14
GABPB1-AS1	3.06543203437659e-51	0.339918147469032	0.992	0.966	5.02700199317418e-47	2	GABPB1-AS1
TRIB3.1	6.20038125073265e-51	-0.5039216788797	0.862	0.914	1.01680052130765e-46	2	TRIB3
CENPA.2	9.06340033157143e-51	-0.581875390779088	0.109	0.379	1.4863070203744e-46	2	CENPA
FXR1	1.56234921316193e-50	-0.375995553121372	0.276	0.584	2.56209647466425e-46	2	FXR1
UBE2C.2	2.14258718633525e-50	-1.24193041524002	0.329	0.55	3.51362872687117e-46	2	UBE2C
ADAM9.1	2.47339544700314e-50	-0.426654691589486	0.256	0.552	4.05612119354044e-46	2	ADAM9
EGLN2.1	4.30676755081587e-50	-0.421342006910244	0.189	0.48	7.06266810658295e-46	2	EGLN2
CRIM1.1	5.36196771979702e-50	-0.34417789815229	0.071	0.33	8.79309086369513e-46	2	CRIM1
ZNF581.1	5.53036249774102e-50	-0.38342683846887	0.326	0.632	9.0692414600455e-46	2	ZNF581
NUF2.2	6.13786685510349e-50	-0.374325788612883	0.036	0.265	1.00654878556842e-45	2	NUF2
REPIN1.1	8.92883320236642e-50	-0.375919540922094	0.186	0.482	1.46423935685607e-45	2	REPIN1
CKAP2.2	1.01355384514643e-49	-0.48222029273299	0.146	0.421	1.66212695065564e-45	2	CKAP2
PTTG1.2	1.51721665507942e-49	-1.14044620996582	0.42	0.631	2.48808359266474e-45	2	PTTG1
XRCC5	1.84304187675752e-49	-0.436487139989941	0.507	0.753	3.02240437369466e-45	2	XRCC5
SEPW1	1.84514640912473e-49	0.365818180014204	0.85	0.717	3.02585559632364e-45	2	SEPW1
MARCKS.1	2.62802705896269e-49	-0.463555767891032	0.307	0.6	4.30970157399292e-45	2	MARCKS
SPECC1.1	4.19031908040109e-49	-0.442631642293156	0.318	0.608	6.87170425994975e-45	2	SPECC1
MET.1	7.34628782193091e-49	-0.413335268318993	0.195	0.48	1.20471773991845e-44	2	MET
CDK1.2	8.88248279162155e-49	-0.668954540794396	0.169	0.427	1.45663835299802e-44	2	CDK1
TRIM28.1	9.02507578433561e-49	-0.414261517659742	0.316	0.608	1.4800221778732e-44	2	TRIM28
SHOC2.1	1.17450433861181e-48	-0.395413789091818	0.304	0.599	1.9260696648895e-44	2	SHOC2
PPP2R1A.1	6.42805500408978e-48	-0.326571303763984	0.127	0.406	1.05413674012068e-43	2	PPP2R1A
LSM14A.1	9.44974319420631e-48	-0.455780839551656	0.51	0.755	1.54966338641789e-43	2	LSM14A
AKR1C1.1	1.19888707547003e-47	-0.601799155080703	1	0.994	1.9660549150633e-43	2	AKR1C1
NONO.1	1.3690602198398e-47	-0.416550472106031	0.364	0.646	2.24512185451529e-43	2	NONO
EHBP1.1	1.53260428275336e-47	-0.391663706854738	0.24	0.53	2.51331776328724e-43	2	EHBP1
ARL2.1	1.70884959757459e-47	-0.421480127144761	0.532	0.775	2.80234245506257e-43	2	ARL2
PTBP1	1.90700616302508e-47	-0.360898499512889	0.228	0.524	3.12729940674484e-43	2	PTBP1
NRP1.1	2.302512054551e-47	-0.396955843590734	0.217	0.509	3.77588951825818e-43	2	NRP1
CCNB1.2	3.07457292983529e-47	-0.586463116974269	0.087	0.332	5.04199214763689e-43	2	CCNB1
STAG2.1	4.34741658316405e-47	-0.399537044299295	0.212	0.494	7.12932845473072e-43	2	STAG2
HSP90AB1.1	5.44693945831989e-47	-0.490166159676777	0.963	0.961	8.93243601769878e-43	2	HSP90AB1
HIF1A.1	5.93264830303043e-47	-0.491505626190651	0.856	0.913	9.7289499521396e-43	2	HIF1A
RPN2	6.11042850000466e-47	-0.36646308641023	0.347	0.647	1.00204916971576e-42	2	RPN2
CDCA8.2	6.33769659890824e-47	-0.382614227385132	0.064	0.298	1.03931886525496e-42	2	CDCA8
SAC3D1.1	9.80178866453066e-47	-0.393885271005067	0.378	0.672	1.60739532309638e-42	2	SAC3D1
RNF187.1	2.98850696181737e-46	-0.319697712540944	0.121	0.387	4.9008525666843e-42	2	RNF187
SEPT9.1	3.13876835205858e-46	-0.29648780205872	0.062	0.3	5.14726622054086e-42	2	SEPT9
SLK.1	3.66488094476591e-46	-0.347517768387729	0.14	0.414	6.01003826132161e-42	2	SLK
MAP1B.1	3.98893072969507e-46	-0.538315714127289	0.784	0.873	6.54144750362694e-42	2	MAP1B
TNFAIP2	4.76752750130356e-46	-0.380532268989955	0.152	0.429	7.81826834938771e-42	2	TNFAIP2
TYMS.1	5.48384156453029e-46	-0.343623641486046	0.122	0.38	8.99295178167322e-42	2	TYMS
EPHX1	1.2678636960072e-45	-0.480230952053804	0.498	0.744	2.0791696750822e-41	2	EPHX1
RNF10	1.33163372074254e-45	-0.364721168409058	0.335	0.621	2.18374613864569e-41	2	RNF10
CCNG1	1.60354490071012e-45	-0.371118386296227	0.29	0.581	2.62965328267453e-41	2	CCNG1
CDC20.2	1.70650771316804e-45	-0.381987373987853	0.05	0.27	2.79850199882427e-41	2	CDC20
CEP55.2	2.14567402014622e-45	-0.624635647503165	0.149	0.396	3.51869082563779e-41	2	CEP55
ATP5D.1	2.44554352472511e-45	-0.359572334918904	0.916	0.949	4.01044682619671e-41	2	ATP5D
YWHAB	3.85074960821585e-45	-0.384294283385872	0.91	0.935	6.31484428251317e-41	2	YWHAB
PPM1A	4.32155590641303e-45	-0.286782012511002	0.105	0.367	7.08691953092673e-41	2	PPM1A
PGAM1	5.67534323440932e-45	-0.338590151372485	0.935	0.956	9.30699537010784e-41	2	PGAM1
ANO6.1	8.65855069880482e-45	-0.319049326321315	0.118	0.382	1.419915729097e-40	2	ANO6
C6orf48.1	1.18437858650939e-44	-0.359688430001562	0.961	0.966	1.94226244401676e-40	2	C6orf48
WDR54	1.93091034276689e-44	-0.316880717522502	0.15	0.422	3.16649987110342e-40	2	WDR54
BBX.1	2.49692764805281e-44	-0.372559040218647	0.166	0.432	4.0947116500418e-40	2	BBX
ITGAV.1	3.20210111039179e-44	-0.293441479099281	0.081	0.327	5.2511256109315e-40	2	ITGAV
UBE2R2.1	4.10285165030787e-44	-0.3990889662873	0.529	0.764	6.72826642133988e-40	2	UBE2R2
NFAT5.1	5.14816440050319e-44	-0.370889868013992	0.231	0.517	8.44247480038518e-40	2	NFAT5
CHMP4B	6.04026538812494e-44	-0.37772929562187	0.633	0.843	9.9054312099861e-40	2	CHMP4B
SWAP70	6.21002146487321e-44	-0.329530468514549	0.14	0.404	1.01838142002456e-39	2	SWAP70
DESI2.1	7.72088860623819e-44	-0.362576729583791	0.49	0.753	1.266148522537e-39	2	DESI2
RPS3.1	8.65085517901938e-44	-0.337558413523297	1	1	1.41865374080739e-39	2	RPS3
METTL9.1	9.27268790892436e-44	-0.362429449934691	0.349	0.635	1.52062809018451e-39	2	METTL9
ATP5G1	1.69708156899904e-43	0.275057585034383	1	0.989	2.78304406500153e-39	2	ATP5G1
CPLX2	1.74768518251836e-43	-0.513381103805408	0.423	0.664	2.86602893081185e-39	2	CPLX2
CDC25B.1	2.03628123406659e-43	-0.310377833107684	0.082	0.325	3.33929759574581e-39	2	CDC25B
ANAPC11.2	2.0472598328152e-43	-0.346655209328279	0.98	0.966	3.35730139983364e-39	2	ANAPC11
SLC44A1.1	2.27138753031266e-43	-0.315631037861474	0.112	0.369	3.72484841095973e-39	2	SLC44A1
SMOC1	2.35213328730365e-43	-0.310251206385824	0.07	0.3	3.85726337784925e-39	2	SMOC1
ARHGAP11A.2	2.5734410923121e-43	-0.377136736454431	0.076	0.31	4.2201860472826e-39	2	ARHGAP11A
KMT5A.1	3.11817107958478e-43	-0.343922627597706	0.223	0.506	5.11348875341108e-39	2	KMT5A
RNF217.1	4.20106668068565e-43	-0.313644236026556	0.109	0.359	6.88932924965639e-39	2	RNF217
RABL6-ENSG00000196642	4.64931321399291e-43	-0.278886518187011	0.084	0.325	7.62440873962697e-39	2	RABL6-ENSG00000196642
SBNO1	6.28855597082373e-43	0.312558265584113	0.94	0.87	1.03126029365538e-38	2	SBNO1
SUDS3.1	6.63215968105799e-43	-0.335785526225245	0.163	0.428	1.0876078660967e-38	2	SUDS3
NDUFS4	7.84675616194908e-43	-0.400783038118284	0.425	0.69	1.28678954299803e-38	2	NDUFS4
PHF3.1	9.25623004793255e-43	-0.358469825975836	0.202	0.476	1.51792916556046e-38	2	PHF3
AKAP12.1	9.46856100536475e-43	-0.420684430047269	0.132	0.385	1.55274931926976e-38	2	AKAP12
ARPC1B.1	9.80993461794377e-43	-0.404049880173278	0.322	0.6	1.6087311779966e-38	2	ARPC1B
ATP2A2.1	1.03262358773566e-42	-0.355177396529879	0.236	0.519	1.69339942152771e-38	2	ATP2A2
ACADVL	1.17956813342414e-42	-0.328827035254949	0.197	0.474	1.93437378200224e-38	2	ACADVL
FOSL2	1.44108901789721e-42	-0.297566035608817	0.057	0.28	2.36324188044963e-38	2	FOSL2
RALBP1.1	1.47914908415431e-42	-0.377218856091425	0.318	0.593	2.42565658310464e-38	2	RALBP1
IST1	1.63941478738287e-42	-0.323221494760801	0.209	0.488	2.68847630982918e-38	2	IST1
KIF23.2	1.80126407722167e-42	-0.407797613070728	0.155	0.394	2.95389296023581e-38	2	KIF23
QKI	2.27838826880563e-42	-0.291663027013008	0.109	0.353	3.73632892201435e-38	2	QKI
CLTA	2.29178767412536e-42	-0.27473526420989	0.998	0.982	3.75830260679818e-38	2	CLTA
RPL10.1	2.50883021891778e-42	-0.568385807082764	1	1	4.11423067600327e-38	2	RPL10
CXXC5	2.5389015164133e-42	-0.314516897010897	0.073	0.304	4.16354459676617e-38	2	CXXC5
TGFB2	3.88152227455509e-42	-0.308586991061672	0.116	0.361	6.36530837804289e-38	2	TGFB2
SNHG25	4.2068004771265e-42	0.344157871511779	0.932	0.869	6.89873210243974e-38	2	SNHG25
GMPS	4.5646868431903e-42	-0.29635086043613	0.144	0.404	7.48562995414777e-38	2	GMPS
PAPOLA	5.99665989870193e-42	-0.370262635415933	0.602	0.814	9.8339225678813e-38	2	PAPOLA
TNPO1.1	7.02388676002585e-42	-0.449614892721094	0.612	0.783	1.15184718977664e-37	2	TNPO1
UBAP1	7.42546393165775e-42	-0.298552468109917	0.184	0.46	1.21770183015255e-37	2	UBAP1
BSG.1	8.20364686251515e-42	-0.383273312699763	0.837	0.915	1.34531604898386e-37	2	BSG
CD81.1	9.69726436612262e-42	-0.359681364026534	0.278	0.545	1.59025438340045e-37	2	CD81
STT3B	1.17175253010145e-41	-0.306723750046222	0.166	0.43	1.92155697411336e-37	2	STT3B
AP2M1	1.20128001514331e-41	-0.395912336580522	0.668	0.838	1.96997909683352e-37	2	AP2M1
NFIA	1.9280178514511e-41	-0.264459275260712	0.071	0.302	3.16175647459466e-37	2	NFIA
SARS.1	2.14437131239053e-41	-0.368533075440827	0.384	0.654	3.51655451518922e-37	2	SARS
FMNL2	2.39593802666136e-41	-0.272670578112315	0.053	0.265	3.92909876992197e-37	2	FMNL2
SMC3.1	2.71165846700889e-41	-0.406217918712089	0.588	0.804	4.44684872004788e-37	2	SMC3
MELK.1	3.21045272821761e-41	-0.306729223504965	0.081	0.315	5.26482142900405e-37	2	MELK
MLPH.1	3.25763997430384e-41	-0.330428846963146	0.155	0.406	5.34220379386087e-37	2	MLPH
IPO7.1	3.51535168598535e-41	-0.378533139119766	0.47	0.721	5.76482522984737e-37	2	IPO7
EIF4H.1	3.62990617899019e-41	-0.360497285507019	0.171	0.425	5.95268314292602e-37	2	EIF4H
TACC3.1	4.10799797753022e-41	-0.279598377139577	0.054	0.268	6.73670588335181e-37	2	TACC3
TRIP10	4.97589999116137e-41	-0.282272660649066	0.135	0.391	8.15997839550553e-37	2	TRIP10
PALLD.1	5.65574167067966e-41	-0.387032677990741	0.223	0.482	9.27485076574757e-37	2	PALLD
CAPRIN1.1	5.78911618169843e-41	-0.343985840166889	0.279	0.554	9.49357162636726e-37	2	CAPRIN1
FLNB.1	8.55460614993614e-41	-0.332568252504878	0.115	0.355	1.40286986252803e-36	2	FLNB
PTEN	9.41672830482412e-41	-0.340660507839686	0.271	0.533	1.54424927470811e-36	2	PTEN
PFKFB3.1	9.56675552879965e-41	-0.31837707208075	0.144	0.402	1.56885223916785e-36	2	PFKFB3
CCDC50	1.08258559840013e-40	-0.297804074519101	0.144	0.402	1.77533212281638e-36	2	CCDC50
LRFN4	1.59809790001999e-40	-0.274248812533194	0.113	0.363	2.62072074624279e-36	2	LRFN4
NDUFA1	2.24777756458089e-40	0.305425512547862	1	0.994	3.6861304281562e-36	2	NDUFA1
RAB10.1	2.34750809650531e-40	-0.380489742330192	0.952	0.964	3.84967852745907e-36	2	RAB10
PVRL2	6.78105617286211e-40	-0.292649401786331	0.124	0.37	1.11202540178766e-35	2	PVRL2
PFDN4	7.54231343901154e-40	-0.371842839766105	0.668	0.855	1.2368639808635e-35	2	PFDN4
WNK1.1	8.14493233452445e-40	-0.35306120530027	0.291	0.567	1.33568745353866e-35	2	WNK1
PNRC1.1	1.09998797457198e-39	-0.378064161443736	0.484	0.733	1.80387027950058e-35	2	PNRC1
NPEPPS.1	1.23746107121109e-39	-0.29669157375034	0.189	0.457	2.02931241067906e-35	2	NPEPPS
SMAD3.1	1.25752161323837e-39	-0.302611310259292	0.093	0.321	2.0622096935496e-35	2	SMAD3
TSKU.1	1.28913965555873e-39	-0.367248353281409	0.167	0.416	2.11406012115076e-35	2	TSKU
GTSE1.2	1.32151803177427e-39	-0.454993344596615	0.087	0.301	2.16715742030663e-35	2	GTSE1
SPATS2.1	1.37992809830383e-39	-0.404942212804219	0.409	0.665	2.26294408840846e-35	2	SPATS2
ILF3	1.65370838518781e-39	-0.354997119452199	0.229	0.493	2.71191638086949e-35	2	ILF3
NCAPD2.1	1.66841929181704e-39	-0.251101191246796	0.047	0.252	2.73604079665077e-35	2	NCAPD2
CEP57.1	1.93429836096397e-39	-0.313761591929175	0.225	0.493	3.17205588214482e-35	2	CEP57
DAPK1.1	2.09637007363784e-39	-0.297028497193291	0.081	0.308	3.43783728375869e-35	2	DAPK1
MPST	2.10034891005728e-39	-0.339871766696189	0.304	0.56	3.44436217760293e-35	2	MPST
TMED9	2.18186775646126e-39	-0.366374486776335	0.55	0.79	3.57804493382081e-35	2	TMED9
PIGT	2.80516148319042e-39	-0.2677834195267	0.105	0.345	4.60018431628396e-35	2	PIGT
FEN1.1	3.22863627117016e-39	-0.263898592039478	0.057	0.268	5.29464062109194e-35	2	FEN1
ABCC2.1	4.82912136925713e-39	-0.412351987260595	0.572	0.781	7.91927613344477e-35	2	ABCC2
HEXB	4.86286068093283e-39	-0.260137815819989	0.101	0.335	7.97460523066175e-35	2	HEXB
SLC12A2	4.89110844226538e-39	-0.284681105852596	0.068	0.282	8.02092873447099e-35	2	SLC12A2
DDIT4.1	5.47868472854216e-39	-0.323764664182296	0.443	0.714	8.98449508633629e-35	2	DDIT4
COL4A2	6.1622086117542e-39	-0.29649445521947	0.037	0.229	1.01054059024157e-34	2	COL4A2
IQGAP1	6.44088031680538e-39	-0.325437487128918	0.253	0.523	1.05623996315291e-34	2	IQGAP1
SAP30L	6.48336373264942e-39	-0.271306788970239	0.121	0.362	1.06320681851718e-34	2	SAP30L
PTPN12.1	8.43593124590218e-39	-0.352082981764626	0.298	0.562	1.3834083650155e-34	2	PTPN12
MKLN1.1	1.25991506292988e-38	-0.309278282723089	0.119	0.356	2.06613471169872e-34	2	MKLN1
CUL1	1.42980879690156e-38	-0.261603152689346	0.119	0.364	2.34474344603888e-34	2	CUL1
SLC3A2.1	2.18983650974335e-38	-0.432340370337476	0.946	0.959	3.59111289232812e-34	2	SLC3A2
PLS3.1	2.52349678621899e-38	-0.362606043860055	0.237	0.498	4.13828237972053e-34	2	PLS3
PLD3.1	2.63676089911129e-38	-0.32628549111223	0.198	0.452	4.32402419845261e-34	2	PLD3
ADRM1	2.83899918142277e-38	-0.354451270511485	0.45	0.706	4.6556747576152e-34	2	ADRM1
GULP1.1	2.99514335059159e-38	-0.353271753779835	0.236	0.493	4.91173558063514e-34	2	GULP1
HSPA4	3.58331783207545e-38	-0.342957085887296	0.304	0.566	5.87628291282053e-34	2	HSPA4
SNRPN	4.19131907483529e-38	-0.348308357399925	0.569	0.793	6.87334415082239e-34	2	SNRPN
CDCA2.2	5.65207345201216e-38	-0.335738275842015	0.053	0.253	9.26883525395473e-34	2	CDCA2
PRKAR1A	6.12995950190524e-38	-0.288876500004348	0.214	0.48	1.00525205871744e-33	2	PRKAR1A
SHMT2	8.47754969263304e-38	-0.301221189278468	0.226	0.492	1.39023337409489e-33	2	SHMT2
TRIM41.1	8.47940442671954e-38	0.325003964513777	0.817	0.638	1.39053753193774e-33	2	TRIM41
CD2AP.1	1.03379228387559e-37	-0.305354735408976	0.184	0.439	1.69531596632757e-33	2	CD2AP
RPS4Y1	1.10858637530809e-37	-0.321140487826383	0.789	0.783	1.81797079686774e-33	2	RPS4Y1
GLRX3	1.30042349288134e-37	-0.364156980706357	0.501	0.738	2.1325644859761e-33	2	GLRX3
LIMS1	1.35024447619457e-37	-0.328128606505625	0.203	0.451	2.21426591651148e-33	2	LIMS1
LAPTM4B	1.5014712649375e-37	-0.270161571503114	0.262	0.533	2.462262727371e-33	2	LAPTM4B
SPATS2L.1	1.88304573222206e-37	-0.35540403263239	0.279	0.535	3.08800669627096e-33	2	SPATS2L
SRGAP2C.1	2.15571568431626e-37	-0.284150449300364	0.113	0.345	3.53515815071023e-33	2	SRGAP2C
RAD23A.1	2.19514112085399e-37	-0.337170898044131	0.388	0.647	3.59981192408846e-33	2	RAD23A
CSNK1G3	2.48923692199074e-37	-0.318798986938238	0.31	0.571	4.08209962837261e-33	2	CSNK1G3
PKN1	2.60067967400336e-37	-0.254838088797698	0.091	0.317	4.2648545973981e-33	2	PKN1
TALDO1.1	3.13462488662135e-37	-0.371088772458015	0.862	0.909	5.14047135157035e-33	2	TALDO1
SAMD11	3.42410553947497e-37	-0.284406311410609	0.084	0.301	5.615190674185e-33	2	SAMD11
TSEN34.1	4.55730265054312e-37	-0.353950217473177	0.388	0.64	7.47352061662567e-33	2	TSEN34
ERBB2IP	4.77366476926756e-37	-0.2886811552233	0.124	0.354	7.82833285512187e-33	2	ERBB2IP
PFKP	5.85704600752204e-37	-0.28187562588376	0.127	0.363	9.60496974773539e-33	2	PFKP
PYGB	6.75592209005235e-37	-0.264358193555446	0.102	0.329	1.10790366354768e-32	2	PYGB
VAPA	7.39344166864759e-37	-0.343340898135618	0.775	0.883	1.21245049924152e-32	2	VAPA
SND1	9.23694780203133e-37	-0.250862632008582	0.082	0.297	1.51476707005512e-32	2	SND1
DYNLL1.2	1.2086418206005e-36	0.264430109744767	1	0.998	1.98205172160277e-32	2	DYNLL1
KIF11.1	1.63341407643296e-36	-0.274213490665266	0.05	0.241	2.67863574394241e-32	2	KIF11
PLEKHA3.1	1.971250157897e-36	-0.307065687337081	0.248	0.51	3.23265313393529e-32	2	PLEKHA3
CPEB4.1	2.08615951867994e-36	-0.354645189529604	0.163	0.404	3.42109299468324e-32	2	CPEB4
GID8	3.38046619233723e-36	-0.280417327800664	0.166	0.409	5.54362650881382e-32	2	GID8
MORF4L1.1	3.6400313179078e-36	-0.289528199111742	0.98	0.975	5.96928735823699e-32	2	MORF4L1
USP3.1	3.70962805712917e-36	-0.333322169882893	0.386	0.642	6.08341905088613e-32	2	USP3
PHGDH	5.5495996409936e-36	-0.329159011925346	0.229	0.473	9.1007884512654e-32	2	PHGDH
TSSC4.1	5.90585858674563e-36	-0.309394795348376	0.273	0.537	9.68501749640416e-32	2	TSSC4
B4GALT1	5.9061158451976e-36	-0.360838703302955	0.101	0.319	9.68543937453955e-32	2	B4GALT1
DHRS3.1	6.27603498836599e-36	-0.338331241557925	0.313	0.575	1.02920697774214e-31	2	DHRS3
ZFP91	6.36036828378463e-36	-0.277563300848693	0.155	0.399	1.04303679485784e-31	2	ZFP91
STK17A	8.04442369975283e-36	-0.407366253202075	0.522	0.745	1.31920504252247e-31	2	STK17A
AXL.1	9.49471418752359e-36	-0.419579044649765	0.167	0.4	1.55703817961199e-31	2	AXL
UPP1.1	1.29300844232962e-35	-0.380011565402574	0.602	0.803	2.12040454457634e-31	2	UPP1
ATP6V0E1	1.4606024005631e-35	-0.299940383377893	0.998	0.996	2.39524187668343e-31	2	ATP6V0E1
COMT.1	1.48203876841487e-35	-0.314892680703757	0.371	0.631	2.43039537632355e-31	2	COMT
CCSER2	1.50763777119138e-35	-0.280088302754509	0.183	0.43	2.47237518097674e-31	2	CCSER2
GRINA.1	1.6144101920639e-35	-0.273886724525269	0.149	0.388	2.64747127396559e-31	2	GRINA
PAK4.1	1.74062726504599e-35	-0.325793798821559	0.25	0.499	2.85445465194891e-31	2	PAK4
EVA1C	1.77970919704391e-35	-0.358139145750764	0.383	0.633	2.91854511223231e-31	2	EVA1C
NASP.1	1.81971219661523e-35	-0.338929281780825	0.357	0.606	2.98414603122932e-31	2	NASP
USO1	2.77380159315596e-35	-0.281715834491735	0.178	0.425	4.54875723261646e-31	2	USO1
BHLHE40	3.92039902121488e-35	-0.329018185606813	0.217	0.461	6.42906235489029e-31	2	BHLHE40
HMGN2.2	3.98687747856282e-35	-0.505321452295974	0.794	0.865	6.53808037709517e-31	2	HMGN2
UBALD2.1	4.36901744672743e-35	-0.277890195470175	0.057	0.251	7.16475171088831e-31	2	UBALD2
PEBP1.1	4.75201032023764e-35	-0.339176887678029	0.913	0.933	7.79282172415771e-31	2	PEBP1
SPDL1.1	5.33688721584784e-35	-0.389535217192136	0.296	0.534	8.75196134526888e-31	2	SPDL1
PLK1.2	5.42200593793972e-35	-0.332532158588504	0.057	0.243	8.89154753762735e-31	2	PLK1
PRR34-AS1	5.80122970979323e-35	0.28590793924277	0.729	0.637	9.51343660108992e-31	2	PRR34-AS1
WIPI2	5.93021315696896e-35	-0.303850922114863	0.329	0.589	9.7249565561134e-31	2	WIPI2
LARP1.1	6.14343649332273e-35	-0.359755349400315	0.451	0.691	1.00746215053999e-30	2	LARP1
TES.1	7.97545545096428e-35	-0.374671264924784	0.36	0.588	1.30789493940363e-30	2	TES
TNRC6A.1	8.79567035151759e-35	-0.303697734201347	0.264	0.52	1.44240198094537e-30	2	TNRC6A
MALT1	8.91479369565134e-35	-0.276736557670604	0.132	0.356	1.46193701814986e-30	2	MALT1
IPO5.1	1.09088988823457e-34	-0.292371613186988	0.271	0.529	1.78895032771587e-30	2	IPO5
BASP1.1	1.1170363309894e-34	-0.404930851560333	0.933	0.953	1.83182787918952e-30	2	BASP1
ZC3H11A	1.26626456792896e-34	-0.305529316415006	0.313	0.569	2.0765472649467e-30	2	ZC3H11A
ZFYVE21	1.40177150745181e-34	-0.260295415713706	0.147	0.384	2.29876509507022e-30	2	ZFYVE21
ABHD2.1	1.47615765621072e-34	-0.254704283914812	0.067	0.26	2.42075094041996e-30	2	ABHD2
TACC1.1	2.12801504463424e-34	-0.292988661550272	0.143	0.373	3.4897318716957e-30	2	TACC1
AC013461.1	2.1370560863423e-34	-0.271135101886695	0.126	0.353	3.50455827599273e-30	2	AC013461.1
BRI3.1	2.245777444389e-34	-0.349689252666375	0.726	0.869	3.68285043105352e-30	2	BRI3
ARHGAP35	2.34610160414533e-34	-0.293029294929561	0.155	0.391	3.84737202063792e-30	2	ARHGAP35
KIF2A	2.34780808997805e-34	-0.27261851251528	0.2	0.448	3.850170486755e-30	2	KIF2A
GOLGA4.1	2.56427920606448e-34	-0.395575843788402	0.6	0.795	4.20516147002515e-30	2	GOLGA4
MANBAL	3.8460229526337e-34	-0.312874802832945	0.495	0.728	6.30709304002401e-30	2	MANBAL
EIF4G1	3.89032344409951e-34	-0.294147296437641	0.242	0.495	6.37974141597878e-30	2	EIF4G1
UVRAG	4.02720209663064e-34	-0.260380540651977	0.174	0.417	6.60420871826459e-30	2	UVRAG
RNF167.1	5.65485593703961e-34	-0.279078834163623	0.219	0.468	9.27339825115126e-30	2	RNF167
RTFDC1	5.83573370604492e-34	-0.285191770560264	0.237	0.489	9.57001970454306e-30	2	RTFDC1
PGLS	5.92604096848334e-34	-0.316688225016905	0.372	0.617	9.71811458421584e-30	2	PGLS
LRP10	6.19693030546372e-34	-0.310814373723855	0.216	0.454	1.016234600793e-29	2	LRP10
CLIC4	7.25743726780409e-34	-0.258990784087041	0.152	0.385	1.19014713754719e-29	2	CLIC4
CYB5D2.1	7.49603651821031e-34	0.662954461952475	0.335	0.39	1.22927502862131e-29	2	CYB5D2
ATP5C1	8.15683676696836e-34	-0.328362031260494	0.749	0.887	1.33763966141514e-29	2	ATP5C1
REEP3	8.66879276342572e-34	-0.286981992513668	0.383	0.64	1.42159532527418e-29	2	REEP3
SMAP1	8.67346905843449e-34	-0.264219554169841	0.152	0.382	1.42236219089267e-29	2	SMAP1
KPNA2.2	1.15013452616438e-33	-0.498161149808046	0.422	0.636	1.88610560945696e-29	2	KPNA2
CDC42	1.18159048027067e-33	-0.347798429223546	0.527	0.748	1.93769022859587e-29	2	CDC42
SEPT7.1	1.37874893848577e-33	-0.355477547221336	0.743	0.877	2.26101038422282e-29	2	SEPT7
HNRNPA1	1.91836513048867e-33	-0.298665609774149	1	0.997	3.14592697748836e-29	2	HNRNPA1
CLTC.1	2.10226260264988e-33	-0.369425508015451	0.4	0.632	3.44750044208554e-29	2	CLTC
ALDH3B1	2.11886365015871e-33	-0.25200880125412	0.121	0.344	3.47472449989526e-29	2	ALDH3B1
IK	2.27333872214712e-33	-0.306006031470836	0.344	0.597	3.72804817044906e-29	2	IK
CCT6A	2.9686094925858e-33	-0.355017221298519	0.786	0.895	4.86822270689145e-29	2	CCT6A
ARIH2	3.00555835998306e-33	-0.291367845125301	0.346	0.597	4.92881515453621e-29	2	ARIH2
RAB31	3.2419495531078e-33	-0.299359759788478	0.158	0.383	5.31647307214148e-29	2	RAB31
CPEB2	3.43337864656616e-33	-0.290174190707791	0.157	0.384	5.63039764250385e-29	2	CPEB2
PSMC5	3.82966020299651e-33	-0.324688854523041	0.474	0.707	6.28025976689397e-29	2	PSMC5
CRTAP.1	4.27152763144548e-33	-0.330294457514058	0.468	0.704	7.00487816280744e-29	2	CRTAP
PPIA	5.06138844289333e-33	-0.273046282081228	1	0.994	8.30017090750077e-29	2	PPIA
ERP29.1	5.09670444641996e-33	-0.306332393134143	0.874	0.922	8.35808562168409e-29	2	ERP29
ARF1	6.32577858714235e-33	-0.29688853997458	0.634	0.832	1.03736443050547e-28	2	ARF1
PDCD6IP	6.79369079112142e-33	-0.272778418273036	0.191	0.426	1.114097352836e-28	2	PDCD6IP
CDKN3.2	7.3262323654737e-33	-0.523066494836008	0.336	0.544	1.20142884561403e-28	2	CDKN3
PLEKHB2	7.99570924620865e-33	-0.298716428193457	0.389	0.64	1.31121635928576e-28	2	PLEKHB2
ABCF1	9.49185745893532e-33	-0.289457414263662	0.234	0.479	1.5565697046908e-28	2	ABCF1
TGIF1.1	9.62157243646188e-33	-0.354913463938087	0.709	0.865	1.57784166385538e-28	2	TGIF1
DRAP1.1	1.05467913426713e-32	-0.357774159353536	0.769	0.871	1.72956831228466e-28	2	DRAP1
CCNB2.1	1.22964533601667e-32	-0.342683886220069	0.102	0.309	2.01649538653373e-28	2	CCNB2
NOP58	1.30259583221914e-32	0.283347449639043	0.784	0.681	2.13612690525617e-28	2	NOP58
CAP1.1	1.31743499326925e-32	-0.303336261451603	0.298	0.546	2.16046164546224e-28	2	CAP1
PRR11.1	1.3663122349109e-32	-0.262515995306411	0.037	0.208	2.24061543403039e-28	2	PRR11
MRPS36	1.51218595728657e-32	-0.295344006405657	0.597	0.804	2.47983375135425e-28	2	MRPS36
LURAP1L.1	1.59243276769298e-32	-0.357499828990993	0.406	0.645	2.61143049573971e-28	2	LURAP1L
ORC6.1	1.91619704748008e-32	-0.339878456366402	0.167	0.388	3.14237153816258e-28	2	ORC6
GALNT1.1	2.02845826537503e-32	-0.374529890993979	0.264	0.492	3.32646870938851e-28	2	GALNT1
KIAA0232	2.0428092582377e-32	-0.298351194333773	0.264	0.505	3.350002902584e-28	2	KIAA0232
NRBP1	2.14692347678569e-32	-0.281068600611022	0.189	0.419	3.52073980958085e-28	2	NRBP1
ALDH3A2.1	2.33361086663464e-32	-0.358475472928772	0.349	0.583	3.82688846019415e-28	2	ALDH3A2
PTMS.1	2.4164695657631e-32	-0.334778068671433	0.992	0.989	3.96276844089491e-28	2	PTMS
RBM17.1	2.68570961276087e-32	-0.299419068881959	0.623	0.822	4.40429519396655e-28	2	RBM17
MLEC	3.09563942585127e-32	-0.33807151378791	0.571	0.767	5.0765390944535e-28	2	MLEC
TRIM16L	3.12480204735094e-32	-0.356119514469892	0.536	0.741	5.1243628774508e-28	2	TRIM16L
KIF22.1	9.49966018932784e-32	-0.277442778074113	0.112	0.315	1.55784927444787e-27	2	KIF22
NGFRAP1.1	1.06891302669337e-31	0.318351093463087	0.915	0.825	1.75291047247446e-27	2	NGFRAP1
KIF20B.2	1.16658169973896e-31	-0.310121962208033	0.109	0.317	1.91307732940193e-27	2	KIF20B
CALD1.1	1.31918096694365e-31	-0.36801240798285	0.637	0.812	2.16332486769089e-27	2	CALD1
HSP90B1	1.41349738425994e-31	-0.367098382810864	0.912	0.929	2.31799436044787e-27	2	HSP90B1
C9orf142.1	1.45217868704394e-31	-0.309086846397326	0.361	0.601	2.38142782888336e-27	2	C9orf142
NNMT	1.64220774600282e-31	-0.443570247504867	0.665	0.822	2.69305648267003e-27	2	NNMT
HACD3	2.40519417628958e-31	-0.324883768294724	0.375	0.604	3.94427792969729e-27	2	HACD3
RPSA.1	3.35215933621079e-31	-0.266353964246369	1	0.999	5.49720609545207e-27	2	RPSA
NAA60.1	3.79885163646736e-31	-0.264042053876852	0.171	0.396	6.22973679864282e-27	2	NAA60
MPHOSPH10	4.21080471714346e-31	0.258253002189223	0.735	0.655	6.90529865564356e-27	2	MPHOSPH10
MIDN	5.277550881216e-31	-0.261101351752337	0.298	0.546	8.65465569010612e-27	2	MIDN
USF2.1	5.96850716762394e-31	-0.308411092409883	0.4	0.634	9.7877549041865e-27	2	USF2
LASP1.1	6.33415800372222e-31	-0.30625156946893	0.247	0.473	1.03873857103041e-26	2	LASP1
PRSS23.1	8.33562848381743e-31	-0.428040039954621	0.594	0.759	1.36695971506122e-26	2	PRSS23
PRDX5	1.01112546403299e-30	-0.272240970320675	0.992	0.984	1.6581446484677e-26	2	PRDX5
MRPS6.1	1.12616693735954e-30	-0.390863655511063	0.727	0.862	1.84680116057592e-26	2	MRPS6
NOP56	1.43053094397939e-30	0.251053714243706	0.972	0.926	2.3459276950318e-26	2	NOP56
NRP2.1	1.51100912598196e-30	-0.454154892507382	0.454	0.656	2.47790386569782e-26	2	NRP2
TEX264	1.52274103081037e-30	-0.280216506668837	0.281	0.518	2.49714301642592e-26	2	TEX264
NCOA3.1	1.6896744021111e-30	-0.306375669530172	0.158	0.371	2.770897052022e-26	2	NCOA3
ETNK1	1.88027569060852e-30	-0.251985307681569	0.184	0.414	3.08346410502891e-26	2	ETNK1
THRAP3	2.13160706068688e-30	-0.298923791351062	0.268	0.504	3.49562241882042e-26	2	THRAP3
STIP1	2.31205100434272e-30	-0.303010365244049	0.237	0.463	3.79153244202162e-26	2	STIP1
UBE2D2.1	2.67796655172827e-30	-0.260236817749485	0.969	0.968	4.39159734817919e-26	2	UBE2D2
RABEP1.1	2.73956610656962e-30	-0.298163408001148	0.31	0.548	4.49261445816352e-26	2	RABEP1
SYT1.1	2.74494202376583e-30	-0.363408269579725	0.09	0.27	4.50143042477359e-26	2	SYT1
EIF3C	2.75387986184699e-30	-0.324650864090293	0.398	0.628	4.51608758544288e-26	2	EIF3C
TOP1.1	3.32347271248283e-30	-0.302664438301313	0.361	0.6	5.45016290120059e-26	2	TOP1
KCMF1	3.61661371761145e-30	-0.293809005620115	0.394	0.629	5.93088483551102e-26	2	KCMF1
ZNHIT1.1	4.04328573677236e-30	-0.280014252620571	0.583	0.792	6.630584279733e-26	2	ZNHIT1
C17orf89.1	6.38514530422643e-30	-0.358568397857113	0.588	0.767	1.04709997844009e-25	2	C17orf89
ANTXR1.1	7.30200811963971e-30	-0.279813709579087	0.184	0.398	1.19745631153972e-25	2	ANTXR1
EIF3B	7.70279792815268e-30	-0.265966654860391	0.298	0.538	1.26318183223776e-25	2	EIF3B
GGCX	9.60813233648737e-30	0.272587651869154	0.485	0.3	1.57563762186056e-25	2	GGCX
TNRC6B	1.02625923424126e-29	-0.28978948064565	0.198	0.418	1.68296251823225e-25	2	TNRC6B
EXOSC4	1.10200781820139e-29	-0.258467460073343	0.171	0.388	1.80718262106845e-25	2	EXOSC4
NEK8	1.10608175553338e-29	0.250789167682076	0.395	0.233	1.81386347089919e-25	2	NEK8
LRR1.1	1.16819729244246e-29	-0.30848080582076	0.38	0.612	1.9157267398764e-25	2	LRR1
OSGIN2.1	1.71287301711261e-29	-0.342332032987817	0.358	0.575	2.80894046076297e-25	2	OSGIN2
ATP1B3	1.77716597730619e-29	-0.350516983402847	0.798	0.893	2.91437448618442e-25	2	ATP1B3
GTF2H5	2.15413837540409e-29	0.265825687642972	0.774	0.676	3.53257152182517e-25	2	GTF2H5
OPTN	2.16126623656601e-29	-0.274709431276733	0.304	0.544	3.54426050134459e-25	2	OPTN
EIF2S3	2.24921004790634e-29	-0.306757881751166	0.493	0.713	3.6884795575616e-25	2	EIF2S3
AP1S1.1	2.69563855069329e-29	-0.281486131703582	0.222	0.448	4.42057765928193e-25	2	AP1S1
EIF3I	2.72117751147675e-29	-0.300900063980307	0.535	0.745	4.46245900107072e-25	2	EIF3I
ZC3H15	2.79399335114357e-29	-0.317712714019737	0.777	0.872	4.58186969654034e-25	2	ZC3H15
PRMT1	3.04485252114797e-29	-0.324974075970191	0.367	0.596	4.99325364943055e-25	2	PRMT1
VASP	4.05810933131666e-29	-0.259947032523903	0.188	0.409	6.65489349242618e-25	2	VASP
CISD3	4.26697065727648e-29	0.261573732642562	0.904	0.811	6.9974051808677e-25	2	CISD3
CTCF.1	5.35729917388032e-29	-0.285709711046007	0.377	0.611	8.78543491524634e-25	2	CTCF
PCBP1.1	5.91773020913874e-29	-0.262635278299174	0.955	0.961	9.70448576996662e-25	2	PCBP1
FAM213A.1	6.40419594935421e-29	-0.270193698917648	0.206	0.417	1.0502240937346e-24	2	FAM213A
ITGA3.1	6.72695221461289e-29	-0.270652630581118	0.181	0.399	1.10315289367437e-24	2	ITGA3
SIVA1.1	8.02233515689494e-29	-0.297629522340159	0.946	0.946	1.3155827423792e-24	2	SIVA1
MYL12B	1.21810964744822e-28	-0.316252767366807	0.898	0.931	1.99757801085033e-24	2	MYL12B
SMC2.1	1.22822293201399e-28	-0.267667497576795	0.15	0.361	2.01416278620974e-24	2	SMC2
XPOT	1.33078847043091e-28	-0.300342489442063	0.395	0.619	2.18236001265965e-24	2	XPOT
PAQR5.1	1.39883484038899e-28	-0.286718745203546	0.171	0.374	2.2939492547539e-24	2	PAQR5
FAM72D.2	1.56288360817172e-28	-0.316619026473459	0.121	0.321	2.5629728290408e-24	2	FAM72D
C4orf48.1	1.78784883888392e-28	-0.306654362906059	0.791	0.884	2.93189331088574e-24	2	C4orf48
TMED3.1	1.99092678452833e-28	-0.28900139659464	0.553	0.76	3.26492083394801e-24	2	TMED3
CDKN2C.1	2.35346789191569e-28	-0.265901370403331	0.122	0.319	3.85945199595254e-24	2	CDKN2C
ACSL3.1	2.38718215316785e-28	-0.306648949986285	0.384	0.61	3.91474001297996e-24	2	ACSL3
SUGT1	2.62456628255908e-28	-0.252065122359531	0.288	0.522	4.30402624676863e-24	2	SUGT1
APEX1	2.85174036652788e-28	-0.285413163977269	0.749	0.877	4.67656902706906e-24	2	APEX1
ARF6	3.26850604177548e-28	-0.28115164625058	0.485	0.7	5.36002305790761e-24	2	ARF6
NIPBL	3.45196638323496e-28	-0.262014943000311	0.273	0.504	5.66087967186701e-24	2	NIPBL
WBSCR22.1	3.81073901962058e-28	-0.323396592922512	0.532	0.729	6.2492309182758e-24	2	WBSCR22
COPS6	4.97835094463832e-28	-0.289670082074103	0.335	0.557	8.16399771411237e-24	2	COPS6
BCL2L12.1	8.60827192374054e-28	-0.273823353392207	0.254	0.473	1.41167051277421e-23	2	BCL2L12
ETS2.1	9.87242955639922e-28	-0.329329757423154	0.313	0.54	1.61897972295391e-23	2	ETS2
ANP32B.1	1.07629332122249e-27	-0.266874628933966	0.974	0.969	1.76501341747276e-23	2	ANP32B
FDX1	1.09611133117205e-27	-0.270379254276935	0.287	0.515	1.79751297198905e-23	2	FDX1
CALM3.1	1.1182043383535e-27	-0.282115494545255	0.643	0.827	1.83374329446591e-23	2	CALM3
RHOBTB3	1.21419405194504e-27	-0.321636867349003	0.31	0.533	1.99115682578466e-23	2	RHOBTB3
SSFA2.1	1.46056188588792e-27	-0.267624517097586	0.189	0.394	2.39517543666761e-23	2	SSFA2
MRPS26	3.33461408205066e-27	-0.277827756838769	0.678	0.843	5.46843363315487e-23	2	MRPS26
ATAD5.1	3.98580101384808e-27	-0.250587847267691	0.112	0.305	6.53631508260947e-23	2	ATAD5
URI1.1	4.30274373343244e-27	-0.284293011476005	0.273	0.488	7.05606944845586e-23	2	URI1
PEG10	5.13190805280569e-27	-0.355344245832102	0.231	0.444	8.41581601579605e-23	2	PEG10
TPM4.2	5.55014523739164e-27	-0.343831093949511	0.93	0.938	9.10168317479854e-23	2	TPM4
CRIP2	6.44303516692201e-27	-0.283226006688377	0.288	0.515	1.05659333702354e-22	2	CRIP2
JADE2	8.58247439146427e-27	-0.251335660335253	0.16	0.356	1.40743997545623e-22	2	JADE2
FKBP2	9.19687176552872e-27	-0.313130991986417	0.673	0.816	1.50819500082905e-22	2	FKBP2
GABARAPL1	9.78774126836608e-27	-0.272424895112343	0.322	0.55	1.60509169059935e-22	2	GABARAPL1
EMD	9.95917193845522e-27	-0.275730305971977	0.312	0.53	1.63320460618727e-22	2	EMD
NUP50.1	1.10565167698288e-26	-0.269166168930074	0.245	0.461	1.81315818508422e-22	2	NUP50
KPNB1	1.19225986057261e-26	-0.293236150148108	0.893	0.914	1.95518694535302e-22	2	KPNB1
CAMSAP2	1.24330747302673e-26	-0.250420022034392	0.228	0.446	2.03889992501653e-22	2	CAMSAP2
FAM83D.1	1.3065472968448e-26	-0.252941405249223	0.06	0.217	2.14260691209578e-22	2	FAM83D
MAPK6.1	1.45042235075896e-26	-0.27568799304272	0.416	0.638	2.37854761300962e-22	2	MAPK6
FAM50A	1.65579970877802e-26	-0.279223814042281	0.315	0.534	2.71534594242508e-22	2	FAM50A
UBE2K.1	1.72669389115135e-26	-0.275788110588944	0.6	0.79	2.8316053120991e-22	2	UBE2K
PAFAH1B1	1.85723529322487e-26	-0.280910703222911	0.69	0.848	3.04568015735946e-22	2	PAFAH1B1
RAD23B	2.14067943408072e-26	-0.265471972959792	0.488	0.706	3.51050020394897e-22	2	RAD23B
RABGGTB	2.30039953569184e-26	-0.273606805550771	0.467	0.68	3.77242519858105e-22	2	RABGGTB
STRAP	2.47852831908132e-26	-0.284934296050424	0.704	0.85	4.06453859046146e-22	2	STRAP
ERGIC1.1	2.60661591314623e-26	-0.283293232586894	0.409	0.623	4.27458943596851e-22	2	ERGIC1
ALDH2.1	2.6337581390603e-26	-0.288947836441575	0.239	0.44	4.31909997224498e-22	2	ALDH2
RAB11A	4.02618142149489e-26	-0.27687218602131	0.406	0.619	6.60253491310948e-22	2	RAB11A
SMARCA5	4.24494682403299e-26	-0.262959859670272	0.298	0.517	6.96128829673171e-22	2	SMARCA5
ITM2B	5.42693674234926e-26	-0.311862281555538	0.575	0.762	8.89963356377855e-22	2	ITM2B
PAK2	5.46823909275276e-26	-0.263603283618669	0.437	0.658	8.96736528820524e-22	2	PAK2
PSMD2	7.51356488967167e-26	-0.266275832118997	0.384	0.607	1.23214950625726e-21	2	PSMD2
PPP1CB	9.27030476197726e-26	-0.267763684468292	0.419	0.64	1.52023727791665e-21	2	PPP1CB
GSTP1	9.34903214898564e-26	-0.340415119330009	1	0.997	1.53314778211215e-21	2	GSTP1
CCT5.1	1.0146118472784e-25	-0.305795481172561	0.372	0.582	1.66386196835184e-21	2	CCT5
APOC1	1.64366252849334e-25	0.332841033240815	0.634	0.483	2.69544218047622e-21	2	APOC1
TCF25.1	2.90333913816568e-25	-0.258248390829669	0.34	0.558	4.7611858526779e-21	2	TCF25
GDF15.1	3.32940061880747e-25	-0.373333021538828	0.926	0.924	5.45988407478237e-21	2	GDF15
TFAM	4.30104117315135e-25	-0.285550162392038	0.44	0.649	7.0532774198509e-21	2	TFAM
CALU	6.09021713348628e-25	-0.251893086703605	0.484	0.698	9.98734707720416e-21	2	CALU
BUB3.1	9.16828192987898e-25	-0.297306779157016	0.564	0.75	1.50350655368085e-20	2	BUB3
PCM1	1.79561594192338e-24	-0.298059393101869	0.552	0.743	2.94463058316016e-20	2	PCM1
CD9	2.20580217709215e-24	-0.289763278404039	0.343	0.554	3.61729499021342e-20	2	CD9
MFF	2.38673323207493e-24	-0.272565204494761	0.887	0.921	3.91400382727967e-20	2	MFF
CD55	2.46534301824626e-24	-0.305907915639173	0.426	0.639	4.04291601562204e-20	2	CD55
MBNL2.1	2.60711365734467e-24	-0.268358227807683	0.287	0.487	4.27540568667953e-20	2	MBNL2
RALA	3.06592286478713e-24	-0.250782754736201	0.493	0.701	5.02780690596442e-20	2	RALA
RDH10.1	3.93201967146015e-24	-0.252952821502958	0.13	0.31	6.44811905922751e-20	2	RDH10
METRN	6.28916519024695e-24	-0.260018104482822	0.278	0.479	1.0313601995486e-19	2	METRN
CD99	6.35361941983152e-24	-0.26452091315571	0.591	0.776	1.04193004865817e-19	2	CD99
TTC3.1	9.75998385148648e-24	-0.285531181286611	0.34	0.545	1.60053975180527e-19	2	TTC3
PON2.1	1.30341393067167e-23	-0.314626305542725	0.352	0.55	2.13746850490847e-19	2	PON2
PSMD7.1	1.30507037105331e-23	-0.265194918424553	0.695	0.846	2.14018490149032e-19	2	PSMD7
FSCN1	1.51092195523331e-23	-0.261063019182746	0.271	0.48	2.47776091438711e-19	2	FSCN1
LSM8.1	1.76312103288532e-23	-0.256913030009944	0.561	0.751	2.89134218182863e-19	2	LSM8
SF3B2	1.79140069135418e-23	-0.266721575938128	0.364	0.571	2.93771799375172e-19	2	SF3B2
TTC1	2.33155791240994e-23	-0.270382323781256	0.614	0.783	3.82352182056106e-19	2	TTC1
ABCC3.1	2.36619240738959e-23	-0.303149838372681	0.448	0.647	3.88031892887819e-19	2	ABCC3
IGFBP6.1	2.92762186841678e-23	-0.319635785137181	0.516	0.709	4.80100710201667e-19	2	IGFBP6
AKR1B10.1	3.98319663525873e-23	-0.391802165379016	1	0.999	6.53204416216079e-19	2	AKR1B10
ACTB	4.22817769867469e-23	-0.33066610826869	0.369	0.573	6.93378860805663e-19	2	ACTB
KCNE4	5.14119996259307e-23	-0.293356960261134	0.057	0.204	8.43105381865637e-19	2	KCNE4
VMP1.1	7.04576007935209e-23	-0.274023557625003	0.608	0.784	1.15543419541295e-18	2	VMP1
FKBP4	7.22154670714562e-23	-0.2505498491717	0.381	0.588	1.18426144450481e-18	2	FKBP4
HNRNPM	1.06595563590752e-22	-0.284747070693359	0.574	0.744	1.74806064732473e-18	2	HNRNPM
CTTN.1	1.12308750588643e-22	-0.274831868730108	0.375	0.572	1.84175120090316e-18	2	CTTN
LY6E.1	1.13189238446083e-22	-0.304877663761837	0.588	0.748	1.85619032127732e-18	2	LY6E
NUDC.1	1.61998275380455e-22	-0.260855806144658	0.558	0.741	2.65660971796408e-18	2	NUDC
BAMBI.1	3.45476928609016e-22	-0.337984720367286	0.322	0.513	5.66547615225925e-18	2	BAMBI
C11orf86.1	6.56879258766197e-22	-0.32352988715177	0.167	0.344	1.07721629645069e-17	2	C11orf86
MACF1	6.68277670489195e-22	-0.259648561263326	0.211	0.401	1.09590855183523e-17	2	MACF1
LMO4	6.96046272159057e-22	-0.272516544427758	0.561	0.744	1.14144628171364e-17	2	LMO4
HIST1H1E.2	7.37660357352335e-22	-0.4745152293778	0.352	0.543	1.20968922002209e-17	2	HIST1H1E
CDKN1A	4.26576438110804e-21	-0.385232074647368	0.239	0.423	6.99542700857907e-17	2	CDKN1A
ST6GALNAC2.1	4.40851626096462e-21	-0.269532659990544	0.642	0.788	7.22952581635588e-17	2	ST6GALNAC2
RANBP1.1	1.1493858717519e-20	-0.253197401200028	0.967	0.957	1.88487789108594e-16	2	RANBP1
ID1.1	1.73826416498539e-20	-0.391975429337747	0.895	0.925	2.85057940415954e-16	2	ID1
ZFAND6.1	1.77836430168741e-20	-0.263399517672823	0.566	0.734	2.91633961833718e-16	2	ZFAND6
CKLF.2	2.70216667977234e-20	-0.304926909413569	0.586	0.746	4.43128313815866e-16	2	CKLF
CLDN2.1	3.03685260085255e-20	-0.263787956556212	0.095	0.247	4.9801345801381e-16	2	CLDN2
CCDC85B.1	3.70238594056703e-20	-0.251249966267484	0.42	0.611	6.07154270393587e-16	2	CCDC85B
SOX4.1	6.637357981092e-20	-0.355131076798566	0.555	0.721	1.08846033531928e-15	2	SOX4
GNG11	9.10336455991203e-20	-0.30102634896253	0.953	0.946	1.49286075417997e-15	2	GNG11
CD46	2.06788265354366e-19	-0.272992479498341	0.491	0.664	3.39112076354625e-15	2	CD46
TMPO.1	2.60808861133507e-19	-0.281887893662957	0.403	0.579	4.27700451372838e-15	2	TMPO
HNRNPH1.1	3.29051488734618e-19	-0.38236637231025	0.353	0.539	5.396115363759e-15	2	HNRNPH1
CYB5B.1	3.61715547702057e-19	-0.260427229807262	0.549	0.721	5.93177326676603e-15	2	CYB5B
HNRNPA3	9.13924235998651e-19	-0.265569534699618	0.774	0.86	1.49874435461419e-14	2	HNRNPA3
SCD.1	2.14541577278475e-18	-0.280487827014724	0.366	0.54	3.51826732578972e-14	2	SCD
CENPW.2	9.41085507021288e-18	-0.273598838546914	0.305	0.477	1.54328612296421e-13	2	CENPW
UQCRQ	3.16412243048714e-17	-0.259374126961277	1	0.997	5.18884437375586e-13	2	UQCRQ
KRT18	1.20836032599029e-16	-0.340668839639478	1	0.995	1.98159009859147e-12	2	KRT18
TNFRSF12A	1.97925317720714e-16	-0.269762122053652	0.64	0.781	3.24577728530199e-12	2	TNFRSF12A
LCN2	2.38166309320983e-16	-0.280575864435516	0.14	0.287	3.9056893065548e-12	2	LCN2
TMOD3.1	2.72744516501046e-16	-0.25865350398473	0.774	0.86	4.47273732610065e-12	2	TMOD3
PCED1B.1	5.30759610865777e-16	-0.28946659024347	0.346	0.498	8.70392685858788e-12	2	PCED1B
TUBB4B.2	5.60260184138208e-16	-0.335112359905461	0.526	0.66	9.18770675968248e-12	2	TUBB4B
USP1.1	1.71861670023199e-15	-0.282079134561079	0.642	0.741	2.81835952671044e-11	2	USP1
CCND1.1	4.48762653428274e-15	-0.297078251902584	0.64	0.756	7.35925875357026e-11	2	CCND1
SMS.1	1.80818220093631e-14	-0.275432381631094	0.755	0.838	2.96523799131546e-10	2	SMS
MALSU1	2.04370085968603e-14	-0.252321178662893	0.546	0.689	3.35146503979912e-10	2	MALSU1
TPM1	3.81499699199424e-14	-0.319779425239142	0.859	0.882	6.25621356717135e-10	2	TPM1
MT2A.1	4.2841214637086e-14	-0.331425835902895	0.991	0.989	7.02553078833574e-10	2	MT2A
CFD	9.77969379959226e-14	-0.420384092292301	0.558	0.624	1.60377198619513e-09	2	CFD
RP11-234K24.3.1	2.18469104667369e-13	0.603044938270698	0.498	0.41	3.58267484744018e-09	2	RP11-234K24.3
NTS	5.28363839934792e-12	-0.688982538405375	0.062	0.142	8.66463861109066e-08	2	NTS
CKS2.2	5.51299251654972e-12	-0.444703436809329	0.989	0.983	9.04075642788989e-08	2	CKS2
LBH.2	5.42942624630468e-07	-0.252176654601117	0.416	0.51	0.00890371610131505	2	LBH
YWHAE	8.8175397776675e-07	-0.253557638852937	0.414	0.495	0.0144598834813969	2	YWHAE
HIST1H4C.2	9.63083808250433e-06	-0.453572791604739	0.998	0.995	0.157936113714989	2	HIST1H4C
HIST2H2AC.2	2.18926743920146e-05	-0.324375270856111	0.58	0.637	0.359017967354648	2	HIST2H2AC
COX7C	5.31628558941867e-78	0.42127730194517	1	1	8.71817673808768e-74	3	COX7C
RPS4Y1.1	7.2004428635624e-78	0.684402364892239	0.983	0.764	1.1808006251956e-73	3	RPS4Y1
COX4I1	1.23372942013927e-69	0.377846021354619	1	0.999	2.02319287608639e-65	3	COX4I1
KRT18.1	1.03688324639283e-61	0.543840583536455	1	0.996	1.7003848357596e-57	3	KRT18
MGST1	8.40382353266506e-58	0.373931679901117	1	0.999	1.37814302112174e-53	3	MGST1
KCNE4.1	1.72013019340028e-54	0.652648738697216	0.462	0.155	2.82084150415713e-50	3	KCNE4
MYL6	1.40259318575682e-52	0.387946059053574	1	0.999	2.3001125653226e-48	3	MYL6
NDUFB2	1.67843818886681e-45	0.34702818326891	1	0.992	2.75247078592268e-41	3	NDUFB2
XAGE1A	5.29960333363212e-44	-0.516925751383128	0.454	0.788	8.69081950682331e-40	3	XAGE1A
NDUFS5	5.81954932466443e-44	0.31388013526072	1	0.997	9.5434789375172e-40	3	NDUFS5
ROMO1	4.17421155721787e-43	0.344419188161708	1	0.981	6.84528953268158e-39	3	ROMO1
CENPF.3	1.98509260722836e-42	-1.09252044441852	0.109	0.409	3.25535336659379e-38	3	CENPF
SMS.2	2.06081179171183e-42	-0.573959795751911	0.702	0.839	3.37952525722823e-38	3	SMS
SPP1.1	3.76724587526399e-42	0.553631567057655	0.985	0.913	6.17790651084542e-38	3	SPP1
AKR1B10.2	5.14500301990632e-41	0.467489445076712	0.998	0.999	8.43729045234437e-37	3	AKR1B10
HMGA1.1	1.15942688049384e-39	-0.529710270039355	0.95	0.972	1.90134414132185e-35	3	HMGA1
TPX2.3	5.75349465259129e-39	-0.94343018369163	0.191	0.463	9.43515588078445e-35	3	TPX2
CEP55.3	8.29906850483757e-39	-0.688419503673075	0.107	0.385	1.36096424410831e-34	3	CEP55
UBE2C.3	4.27665794266785e-37	-1.27295628034391	0.28	0.541	7.013291360181e-33	3	UBE2C
PSME1	5.43823925942554e-37	0.343463419994178	0.978	0.916	8.91816856153194e-33	3	PSME1
GSTP1.1	1.28566899827048e-36	0.332491662791792	1	0.997	2.10836859026377e-32	3	GSTP1
ATP5G1.1	1.38234388646294e-34	0.326750992198624	1	0.989	2.26690573941058e-30	3	ATP5G1
NDUFB4	5.247693609711e-34	0.303110607410575	1	0.988	8.60569275056506e-30	3	NDUFB4
CENPA.3	1.48517478401651e-33	-0.593314333329021	0.114	0.362	2.43553812830868e-29	3	CENPA
PTTG1.3	2.18906921252176e-33	-1.13617074492543	0.442	0.616	3.58985460161443e-29	3	PTTG1
HIST1H4C.3	2.40365604590871e-33	-0.80068434976835	0.995	0.996	3.9417555496857e-29	3	HIST1H4C
CFD.1	8.12014632743076e-33	0.61514019333201	0.767	0.599	1.33162279623537e-28	3	CFD
PRDX6	3.17690490773768e-32	0.310021153857646	0.993	0.949	5.20980635819902e-28	3	PRDX6
NDUFB9	4.11699989667863e-32	0.281626398150194	1	0.984	6.75146813056329e-28	3	NDUFB9
C12orf75.1	4.55609943480143e-32	-0.54347637420158	0.501	0.752	7.47154746313087e-28	3	C12orf75
DSTN.1	3.10185561210826e-31	0.304796413170761	1	0.998	5.08673301829633e-27	3	DSTN
GTSE1.3	3.66835873346788e-31	-0.475129377966568	0.062	0.291	6.01574148701398e-27	3	GTSE1
BIRC5.3	6.46267204051471e-30	-0.664543950907666	0.213	0.46	1.05981358792401e-25	3	BIRC5
NDUFB5	1.37010863480924e-29	0.313691632063104	0.826	0.672	2.24684115022367e-25	3	NDUFB5
SOD1	4.11923005192673e-29	0.278489394028945	1	0.989	6.75512536215464e-25	3	SOD1
FAM72D.3	5.32942321857861e-29	-0.394288830305009	0.082	0.313	8.73972113614706e-25	3	FAM72D
COX5B	5.43077337241309e-29	0.319165999549238	1	0.991	8.90592525342022e-25	3	COX5B
PRDX5.1	2.51233708799957e-28	0.329345553895469	0.998	0.984	4.11998159061049e-24	3	PRDX5
NUF2.3	5.2037536312425e-28	-0.351319583187479	0.045	0.25	8.53363557987457e-24	3	NUF2
TMPO.2	5.86655071893391e-28	-0.420336273827056	0.34	0.574	9.62055652397972e-24	3	TMPO
KPNA2.3	3.484072922778e-27	-0.545238091856219	0.412	0.624	5.71353118606364e-23	3	KPNA2
C9orf16	1.11585890371628e-26	0.269138896306557	0.998	0.961	1.82989701620433e-22	3	C9orf16
CRIP1	1.62706679041864e-26	0.283387374972582	0.973	0.909	2.66822682960753e-22	3	CRIP1
CDCA8.3	2.02295263329768e-26	-0.356300963964741	0.072	0.283	3.31744002334487e-22	3	CDCA8
CDK1.3	2.09532259311525e-26	-0.60077386042893	0.181	0.41	3.4361195204497e-22	3	CDK1
SPCS1	2.69220641806521e-26	0.250113641513529	0.998	0.968	4.41494930498513e-22	3	SPCS1
SSBP1	2.10849226599908e-25	0.303048672102793	0.99	0.963	3.45771646701189e-21	3	SSBP1
PRSS23.2	3.97619510885883e-25	-0.476850141427996	0.586	0.75	6.52056235901759e-21	3	PRSS23
CDCA2.3	4.67214968942833e-25	-0.332983475584345	0.05	0.241	7.66185827569352e-21	3	CDCA2
CDC20.3	1.38040778782114e-24	-0.352119892646428	0.062	0.256	2.26373073124788e-20	3	CDC20
TSPO.1	2.26321021614934e-24	0.274874864840553	0.978	0.943	3.71143843346331e-20	3	TSPO
DNAJA1	3.23282910075676e-24	0.274419508618122	0.993	0.973	5.30151644233102e-20	3	DNAJA1
ATPIF1	1.18100687195717e-23	0.27137874394984	0.978	0.956	1.93673316932256e-19	3	ATPIF1
FTL.1	1.61848893591804e-23	-0.343164860512513	1	1	2.65416000601199e-19	3	FTL
KIF20B.3	1.87492752034867e-23	-0.335361153138205	0.102	0.305	3.07469364061978e-19	3	KIF20B
ARHGAP11A.3	2.42540947215316e-23	-0.350579880444514	0.092	0.294	3.97742899338396e-19	3	ARHGAP11A
USP1.2	2.61368161779753e-23	-0.404276507406299	0.598	0.739	4.28617648502616e-19	3	USP1
MGST3	7.22669678632869e-23	0.291032972773078	0.993	0.965	1.18510600599004e-18	3	MGST3
ITM2B.1	7.50904988838378e-23	0.310718239551727	0.859	0.722	1.23140909119606e-18	3	ITM2B
HIST1H1E.3	1.04407830308117e-22	-0.625412984211822	0.34	0.532	1.71218400922281e-18	3	HIST1H1E
AKR1C1.2	2.1512418829883e-22	0.425790045586151	0.998	0.995	3.52782156391252e-18	3	AKR1C1
RPL36A	3.43015983051576e-22	-0.254845772872664	1	0.999	5.62511910606279e-18	3	RPL36A
SMC4.3	1.97220388501129e-21	-0.514761940339445	0.395	0.571	3.23421715103001e-17	3	SMC4
CCNB1.3	2.01778618726442e-21	-0.52109946405228	0.127	0.313	3.30896756849492e-17	3	CCNB1
NUSAP1.3	2.71512282204406e-21	-0.552228764267096	0.365	0.501	4.45252991587005e-17	3	NUSAP1
HNRNPL.1	4.29129481634672e-21	-0.280910657223398	0.963	0.967	7.03729436932699e-17	3	HNRNPL
AR.1	5.55592479889296e-21	-0.266239779643046	0.065	0.254	9.11116107770456e-17	3	AR
CCNB2.2	1.16223393654601e-20	-0.340629352699752	0.107	0.296	1.9059474325418e-16	3	CCNB2
CKAP2.3	1.2036745601349e-20	-0.402114024281002	0.218	0.397	1.97390591116522e-16	3	CKAP2
KIF11.2	1.24918573930503e-20	-0.25318082629416	0.055	0.229	2.04853969388631e-16	3	KIF11
KIF23.3	2.10013045750178e-20	-0.352069263990395	0.189	0.376	3.44400393725718e-16	3	KIF23
LINC00493	4.96151649151958e-20	0.252435730599498	0.98	0.941	8.13639089444296e-16	3	LINC00493
TUBB.2	1.30678653099013e-19	-0.408905379623072	0.975	0.976	2.14299923217071e-15	3	TUBB
FAM162A	1.54302318164497e-19	0.27148499014869	0.722	0.585	2.53040371557958e-15	3	FAM162A
NDUFB3	2.77460779191829e-19	0.250360960330428	0.983	0.934	4.5500793179668e-15	3	NDUFB3
CHMP5	2.91599801201442e-19	0.260157513028649	0.831	0.757	4.78194513990245e-15	3	CHMP5
AKR1B15	3.77784928731044e-19	0.278688773928974	0.578	0.392	6.19529504626039e-15	3	AKR1B15
UBE2Q2	5.00003501795062e-19	-0.272247182067536	0.266	0.486	8.19955742593722e-15	3	UBE2Q2
HIST2H2AC.3	5.21304359882354e-19	-0.627062499432502	0.506	0.641	8.54887019771072e-15	3	HIST2H2AC
ATAD5.2	8.61615458841678e-19	-0.255035880647891	0.102	0.294	1.41296319095447e-14	3	ATAD5
APOC1.1	9.8340704753067e-19	-0.374207349884554	0.31	0.525	1.61268921724555e-14	3	APOC1
HMGN2.3	1.07688203059587e-18	-0.453738709814992	0.797	0.86	1.76597884197417e-14	3	HMGN2
ECT2.2	2.05422828100363e-18	-0.41881521418151	0.263	0.429	3.36872895801786e-14	3	ECT2
UPP1.2	3.74539272928912e-18	-0.330223146912954	0.65	0.786	6.14206953676122e-14	3	UPP1
WISP2.1	7.45686427467076e-18	-0.255417245093485	0.089	0.272	1.22285117240326e-13	3	WISP2
CDKN3.3	8.39943175014544e-18	-0.453390354996256	0.345	0.531	1.37742281270635e-13	3	CDKN3
ANXA4	1.13409493755562e-17	0.304407063445374	0.717	0.574	1.85980228809746e-13	3	ANXA4
ADGRG1.1	1.3678027863248e-17	0.326369196274265	0.419	0.311	2.24305978929403e-13	3	ADGRG1
SRSF3	1.71810061795734e-17	-0.272775466813008	0.935	0.963	2.81751320338824e-13	3	SRSF3
PLK1.3	2.07189396014367e-17	-0.294356478004216	0.074	0.23	3.3976989052396e-13	3	PLK1
ARL4A.1	8.60870309748439e-17	-0.302696098401577	0.491	0.651	1.41174122095647e-12	3	ARL4A
H1F0.1	1.00618017679763e-16	-0.280558209888992	0.208	0.387	1.65003487193043e-12	3	H1F0
CENPN.2	1.91986581701108e-16	-0.326018199300888	0.464	0.636	3.14838795331647e-12	3	CENPN
RPL10.2	2.23206754005888e-16	-0.484466113950869	1	1	3.66036755894255e-12	3	RPL10
HIST1H2AI.1	2.4842530644634e-16	-0.29554747832624	0.114	0.28	4.07392660041353e-12	3	HIST1H2AI
CBX5.1	2.59462516298386e-16	-0.268634279650274	0.342	0.513	4.25492580477724e-12	3	CBX5
ORMDL2	4.3233717510604e-16	0.251590952509137	0.645	0.478	7.08989733456396e-12	3	ORMDL2
CKS1B.3	9.95538162315537e-16	-0.419883747933794	0.985	0.975	1.63258303238125e-11	3	CKS1B
HMGB3.1	1.1971160048895e-15	-0.341014553146316	0.471	0.612	1.96315053641829e-11	3	HMGB3
RP11-669N7.2.1	1.42359699835223e-15	-0.376573683494105	0.042	0.171	2.33455671759782e-11	3	RP11-669N7.2
SRGN	1.74179522734002e-15	0.282554518546677	0.757	0.645	2.8563699933149e-11	3	SRGN
UQCC3.1	1.78380221602175e-15	-0.278864638011739	0.655	0.78	2.92525725405407e-11	3	UQCC3
ARF6.1	1.99969101463992e-15	-0.26900613116139	0.506	0.685	3.279293294908e-11	3	ARF6
CENPW.3	2.32506899410112e-15	-0.304721958429215	0.308	0.467	3.81288064342643e-11	3	CENPW
STAG2.2	2.80325790576487e-15	-0.286146329358741	0.3	0.468	4.5970626396638e-11	3	STAG2
RP11-395G23.3	8.99433413011338e-15	0.25154608622552	0.496	0.344	1.47498085399729e-10	3	RP11-395G23.3
DBF4.2	1.38545375312359e-14	-0.345564587886483	0.496	0.614	2.27200560974738e-10	3	DBF4
EGLN2.2	1.39469494833407e-14	-0.28952078146097	0.273	0.454	2.28716024577304e-10	3	EGLN2
ALDOA.2	1.41152383202173e-14	0.317223416340587	0.99	0.96	2.31475793213244e-10	3	ALDOA
RSPO3.1	1.63796780301039e-14	0.271516516647142	0.95	0.849	2.68610340015674e-10	3	RSPO3
ACTN4.2	1.65423866454881e-14	-0.321069088484518	0.514	0.673	2.71278598599359e-10	3	ACTN4
TSKU.2	7.75103447848923e-14	-0.268493623239302	0.221	0.396	1.27109214412745e-09	3	TSKU
SUZ12	1.27630815373792e-13	-0.259869562796233	0.471	0.628	2.09301774131481e-09	3	SUZ12
RAB10.2	2.17543746708244e-13	-0.258424149278652	0.983	0.961	3.56749990226849e-09	3	RAB10
TOMM40.1	2.3868477931426e-13	-0.260013262337463	0.506	0.655	3.91419169597455e-09	3	TOMM40
LCN2.1	4.21510112409701e-13	0.295010700016605	0.424	0.249	6.91234433340668e-09	3	LCN2
MTHFD2.2	5.5207416962181e-13	-0.287709714705732	0.7	0.764	9.05346430762807e-09	3	MTHFD2
ORC6.2	7.4088652156536e-13	-0.26455316449575	0.206	0.371	1.21497980671503e-08	3	ORC6
NUCKS1.1	1.21579031690994e-12	-0.252549169120322	0.37	0.523	1.99377454070061e-08	3	NUCKS1
BAX.1	2.73197581312585e-12	-0.252200153184725	0.489	0.65	4.48016713594508e-08	3	BAX
SPINK6	1.41160767969771e-11	-0.571414712256816	0.015	0.095	2.31489543393628e-07	3	SPINK6
TUBB4B.3	1.7038680037241e-11	-0.304984588126597	0.603	0.644	2.79417313930716e-07	3	TUBB4B
LSM14A.2	2.30760776198263e-11	-0.255517867420789	0.648	0.726	3.78424596887531e-07	3	LSM14A
DDX10	2.80588388214303e-11	0.256676371422291	0.871	0.767	4.60136897832636e-07	3	DDX10
HNRNPUL1.1	3.13862459289442e-11	-0.25402495744292	0.566	0.714	5.14703046988756e-07	3	HNRNPUL1
ARHGAP5.2	3.46199187082603e-11	-0.268733657269307	0.566	0.667	5.6773204689676e-07	3	ARHGAP5
SPTBN1.2	3.47339373071806e-11	-0.355103849767701	0.444	0.575	5.69601837900454e-07	3	SPTBN1
KTN1.2	3.85190035363675e-11	-0.325871093700207	0.799	0.852	6.31673138992891e-07	3	KTN1
SPINT2.1	7.73521048525702e-11	-0.371131415282223	0.717	0.807	1.2684971674773e-06	3	SPINT2
HMOX1.1	7.94880428476604e-11	-0.336411230322294	0.759	0.84	1.30352441465878e-06	3	HMOX1
AXL.2	1.14136939152577e-10	-0.297032146959804	0.238	0.378	1.87173166516312e-06	3	AXL
PLP2	1.8083113966598e-10	-0.257231473531351	0.978	0.978	2.96544985938241e-06	3	PLP2
LMNA.3	3.9605218764301e-10	-0.265323520808178	0.598	0.689	6.49485982515771e-06	3	LMNA
CAV1.1	6.58612170177212e-10	-0.291863609945608	0.878	0.915	1.08005809787361e-05	3	CAV1
GDF15.2	7.52611689324465e-10	-0.307513820236844	0.876	0.929	1.23420790932319e-05	3	GDF15
EPHX1.1	9.51994440162652e-10	0.252687956255245	0.744	0.704	1.56117568242273e-05	3	EPHX1
MYO1B.2	9.53002102522604e-10	-0.26141806655567	0.382	0.509	1.56282814792682e-05	3	MYO1B
CEBPB.2	1.18348422572894e-09	-0.263336454970195	0.563	0.679	1.94079578177289e-05	3	CEBPB
NRP2.2	2.4647025405673e-09	-0.307715653279917	0.551	0.634	4.04186569627631e-05	3	NRP2
GADD45B	1.03242475331606e-08	-0.268434846447301	0.484	0.62	0.0001693073352963	3	GADD45B
CYP24A1.2	6.51375187052937e-08	-0.418740032021366	0.536	0.623	0.00106819016924811	3	CYP24A1
MT1X.1	6.73183146538141e-08	-0.262143149219513	0.323	0.455	0.0011039530420079	3	MT1X
SAT1.1	1.45871663556189e-07	-0.283290991678127	0.911	0.931	0.00239214941065794	3	SAT1
VCAN.1	1.06234607448938e-06	0.367461383373541	0.533	0.468	0.0174214132755513	3	VCAN
TMSB4X.1	1.30820816319475e-06	-0.355852644346947	1	1	0.0214533056682306	3	TMSB4X
NOA1	1.78962929550514e-06	-0.254134022255136	0.084	0.173	0.0293481308169889	3	NOA1
NEAT1.2	8.84483421759436e-06	-0.269425364641761	0.993	0.988	0.14504643633433	3	NEAT1
CKS2.3	3.29747774532292e-05	-0.437857206358578	0.988	0.984	0.540753375455505	3	CKS2
NTS.1	0.000122009517225319	-0.530599078977161	0.084	0.135	1	3	NTS
AREG.1	0.000150281435127446	-0.257099827086442	0.32	0.4	1	3	AREG
RP11-234K24.3.2	0.00643258981381825	-0.278838635716107	0.382	0.427	1	3	RP11-234K24.3
COX6B1	2.14452195649827e-86	-0.633689374979829	1	1	3.51680155646151e-82	4	COX6B1
C19orf33.1	7.4925986471856e-75	-0.758090110420595	0.984	0.995	1.22871125215197e-70	4	C19orf33
TMSB4X.2	5.88351192750425e-71	-0.813421204851982	1	1	9.64837120991421e-67	4	TMSB4X
TRIM41.2	4.67747182519655e-70	0.626998583118999	0.917	0.645	7.67058604613983e-66	4	TRIM41
ANAPC11.3	2.93720333692593e-69	-0.658034966509286	0.924	0.971	4.81671975222484e-65	4	ANAPC11
RPLP1.1	2.04448666466475e-64	-0.46434489957107	1	1	3.35275368138372e-60	4	RPLP1
COX8A.1	2.9877908473675e-63	-0.492905783403217	1	0.999	4.89967821059796e-59	4	COX8A
PHPT1.1	4.31102531855815e-60	-0.542563770692867	0.987	0.986	7.06965041990352e-56	4	PHPT1
UQCRQ.1	7.23940477500419e-58	-0.584408028091039	1	0.997	1.18718998905294e-53	4	UQCRQ
PCED1B.2	1.62985214035562e-57	-0.666421228282722	0.079	0.506	2.67279452496918e-53	4	PCED1B
HSBP1	1.53348477498875e-55	-0.446327699726471	0.984	0.987	2.51476168250405e-51	4	HSBP1
SLC25A5.2	2.04424495628224e-54	-0.628352093752513	0.975	0.976	3.35235730380725e-50	4	SLC25A5
COX14.1	5.01328965515814e-53	-0.570989732343613	0.829	0.932	8.22129370549383e-49	4	COX14
SSNA1.1	2.91818880046832e-52	-0.535786282615903	0.771	0.924	4.78553781388799e-48	4	SSNA1
MRPS12.1	4.11859778595234e-51	-0.500232595048974	0.917	0.969	6.75408850918324e-47	4	MRPS12
NDUFB2.1	2.17524686761318e-50	-0.514035996099177	0.99	0.993	3.56718733819886e-46	4	NDUFB2
COX7B	1.32125681663202e-48	-0.564979055433074	0.997	0.995	2.16672905359485e-44	4	COX7B
PLP2.1	3.43351599105845e-47	-0.53038883915341	0.968	0.979	5.63062287373675e-43	4	PLP2
ELF3.1	1.0582720153874e-46	-0.757252327246085	0.422	0.752	1.7354602780338e-42	4	ELF3
NDUFB10	6.67468596281611e-46	-0.491072183651642	0.971	0.983	1.09458175104221e-41	4	NDUFB10
TMEM147.1	3.5927552073424e-45	-0.450987464165811	0.997	0.987	5.8917592645208e-41	4	TMEM147
RPL10.3	1.50246114953756e-43	-0.727420144401393	1	1	2.46388603912665e-39	4	RPL10
FAM195A	3.10297942766e-43	-0.538553321011647	0.635	0.845	5.08857596341963e-39	4	FAM195A
MAF1.3	3.86548730142424e-43	-0.616975226206078	0.568	0.799	6.3390126256056e-39	4	MAF1
SEC61B	7.98355776869245e-43	-0.411453770990139	1	0.995	1.30922363848787e-38	4	SEC61B
AKR1C1.3	1.99158296542796e-41	-0.659102345635371	0.984	0.996	3.2659969050053e-37	4	AKR1C1
CH507-42P11.8.2	1.82441661668037e-40	-0.629141391736992	0.263	0.601	2.99186080969414e-36	4	CH507-42P11.8
EIF4EBP1	2.82020652454822e-40	-0.508527006832364	0.848	0.943	4.62485667960662e-36	4	EIF4EBP1
ATP1B1.2	3.33398743775435e-40	-0.780830512342445	0.66	0.843	5.46740599917336e-36	4	ATP1B1
SSR4.1	4.13890169985988e-40	-0.540190911340946	0.981	0.977	6.78738489760022e-36	4	SSR4
GNG11.1	4.42528691153434e-40	-0.637961118923928	0.876	0.953	7.25702800622516e-36	4	GNG11
TPM4.3	1.31845557863552e-39	-0.588094466107079	0.889	0.94	2.16213530340439e-35	4	TPM4
TMSB10	2.18629647891756e-39	-0.326879764108159	1	1	3.5853075957769e-35	4	TMSB10
CAST.2	2.27468747244827e-39	-0.608824424138245	0.702	0.812	3.73025998606793e-35	4	CAST
NEAT1.3	2.33747135824967e-39	-0.863866660253243	0.984	0.988	3.83321928039364e-35	4	NEAT1
NDUFS6.1	3.10384760388313e-38	-0.503631547710355	0.943	0.953	5.08999968560794e-34	4	NDUFS6
NDUFA1.1	8.63188983494368e-38	-0.509319838080582	0.99	0.995	1.41554361403241e-33	4	NDUFA1
ATP6V1F.1	1.07186758187514e-37	-0.487026762898124	0.771	0.897	1.75775564751704e-33	4	ATP6V1F
GUK1	1.44760501615762e-37	-0.4384073826272	0.86	0.919	2.37392746599688e-33	4	GUK1
CKS2.4	2.57687916990769e-36	-0.845131708722653	0.959	0.986	4.22582415073161e-32	4	CKS2
INSL4	2.01009604897622e-34	-0.370183220515125	0.041	0.331	3.2963565107161e-30	4	INSL4
PDCD5	3.72779102283385e-34	-0.393074520166894	1	0.993	6.11320449834523e-30	4	PDCD5
RPS4Y1.2	5.43085969483723e-34	0.259170961456498	0.994	0.768	8.90606681356357e-30	4	RPS4Y1
GALNT1.2	2.4854197002328e-33	-0.508992256033516	0.165	0.481	4.07583976641176e-29	4	GALNT1
SPINT2.2	2.75589726432113e-33	-0.666255975789729	0.644	0.811	4.51939592376022e-29	4	SPINT2
TXNRD1.2	4.610220761281e-33	-0.67668610117144	0.959	0.959	7.56030102642471e-29	4	TXNRD1
SIVA1.2	1.04051718747395e-32	-0.449935788434076	0.93	0.947	1.70634413573852e-28	4	SIVA1
LCN2.2	2.81305383096565e-32	-0.468941258023383	0.025	0.284	4.61312697740057e-28	4	LCN2
SSB	3.33156282297276e-32	0.388196062383202	0.981	0.892	5.46342987339303e-28	4	SSB
MRPL41	1.12229804340804e-31	-0.390217955761735	0.816	0.933	1.84045656138484e-27	4	MRPL41
FTL.2	4.12931051508407e-31	-0.345718277192887	1	1	6.77165631368636e-27	4	FTL
LY6E.2	8.64743520477701e-31	-0.492361915828195	0.549	0.738	1.41809289923138e-26	4	LY6E
COX5B.1	1.39322586091401e-30	-0.396015845720273	1	0.991	2.28475108931289e-26	4	COX5B
KCNK1	1.93467233355549e-30	-0.305507798557208	0.022	0.267	3.17266915979764e-26	4	KCNK1
UBE2I.1	2.75731224548092e-30	-0.373193281787403	0.952	0.962	4.52171635136416e-26	4	UBE2I
BRI3.2	1.04618680258114e-29	-0.432586828745298	0.756	0.855	1.7156417375528e-25	4	BRI3
MBNL1.2	1.0559872082885e-29	-0.529785182895588	0.375	0.616	1.73171342287231e-25	4	MBNL1
COX4I1.1	1.3449236046439e-29	-0.327288799782078	1	1	2.20554021925554e-25	4	COX4I1
CALD1.2	2.76053219256833e-29	-0.478711912711587	0.644	0.797	4.52699674259281e-25	4	CALD1
TNFRSF12A.1	2.8056027366862e-29	-0.526351255195284	0.559	0.775	4.6009079278917e-25	4	TNFRSF12A
JADE2.1	2.84224545645909e-29	-0.338394521985904	0.073	0.347	4.66099832404726e-25	4	JADE2
FAM120A.2	3.07368582776494e-29	-0.416540640902991	0.143	0.44	5.04053738895173e-25	4	FAM120A
CD81.2	3.83644483531408e-29	-0.413516664919755	0.222	0.527	6.29138588543157e-25	4	CD81
CTSL.1	4.60990900133082e-29	-0.506057580095974	0.844	0.927	7.55978977128242e-25	4	CTSL
HNRNPL.2	4.66968118280676e-29	-0.347736307146635	0.968	0.967	7.65781017168481e-25	4	HNRNPL
CLDN2.2	7.42043824063676e-29	-0.370514042233601	0.016	0.241	1.21687766708202e-24	4	CLDN2
TMOD3.2	8.37973158267352e-29	-0.458859296970103	0.73	0.857	1.37419218224263e-24	4	TMOD3
SET.1	1.79730530586465e-28	-0.364495025225457	1	0.992	2.94740097108744e-24	4	SET
C17orf89.2	2.50154975021597e-28	-0.483742995692254	0.537	0.757	4.10229143537917e-24	4	C17orf89
CPLX2.1	2.56447164083135e-28	-0.555883768647695	0.387	0.648	4.20547704379932e-24	4	CPLX2
MRPL23	2.76667742655438e-28	-0.39247405466085	0.711	0.847	4.53707431180653e-24	4	MRPL23
NDUFB9.1	3.4757068385858e-28	-0.372523776861799	0.984	0.986	5.69981164459686e-24	4	NDUFB9
MORF4L1.2	3.63205505360301e-28	-0.372682540183862	0.981	0.975	5.95620708240358e-24	4	MORF4L1
C12orf57	4.19959592644134e-28	-0.380263480406759	0.965	0.974	6.88691735977115e-24	4	C12orf57
GLIS2	4.72948182946342e-28	-0.285896462727074	0.038	0.284	7.75587725213707e-24	4	GLIS2
RC3H1	5.51367137721229e-28	0.340871015091605	0.832	0.657	9.04186969149044e-24	4	RC3H1
RPS5.1	5.6682565485912e-28	-0.282274535622654	1	1	9.29537391403471e-24	4	RPS5
LASP1.2	7.92531097849191e-28	-0.384395494836942	0.162	0.461	1.29967174736289e-23	4	LASP1
C11orf86.2	8.52690947303242e-28	-0.447017192051011	0.07	0.337	1.39832788448259e-23	4	C11orf86
SYT1.2	8.87593363167339e-28	-0.416901973299111	0.029	0.26	1.45556435625812e-23	4	SYT1
DEF8	8.95658448961546e-28	-0.415334713757681	0.6	0.783	1.46879029045204e-23	4	DEF8
C4orf48.2	9.90994131360271e-28	-0.387908568651747	0.816	0.874	1.62513127601771e-23	4	C4orf48
RPL41.2	1.45119758166176e-27	-0.461545011098944	1	1	2.37981891416712e-23	4	RPL41
TMA7	1.60120259265888e-27	-0.311253529103642	0.99	0.99	2.62581213170129e-23	4	TMA7
SLC52A2.2	1.82160592270624e-27	-0.400123672393874	0.143	0.427	2.98725155264596e-23	4	SLC52A2
ZNHIT1.2	2.5161970909836e-27	-0.416251483608904	0.594	0.774	4.12631160950401e-23	4	ZNHIT1
SH2D4A	2.83337851476244e-27	-0.357052162489091	0.133	0.421	4.64645742635892e-23	4	SH2D4A
C9orf142.2	3.69288335376311e-27	-0.402866661406451	0.302	0.586	6.05595941183612e-23	4	C9orf142
ALDOA.3	3.71210500291338e-27	-0.492856854214103	0.956	0.963	6.08748099427764e-23	4	ALDOA
MET.2	5.08380605208059e-27	-0.414744950568089	0.171	0.459	8.33693354480696e-23	4	MET
ECT2.3	5.83761854896821e-27	-0.507425475307042	0.146	0.435	9.57311065845297e-23	4	ECT2
GTF2I.2	6.11587776584513e-27	-0.483074964224346	0.495	0.705	1.00294279482094e-22	4	GTF2I
PTP4A1.1	6.6109836087931e-27	-0.465240083916049	0.927	0.949	1.08413520200598e-22	4	PTP4A1
PGD.2	6.72030167323415e-27	-0.460130963894863	0.663	0.816	1.10206227139367e-22	4	PGD
RP11-554I8.2	7.41130627447652e-27	-0.287660469208635	0.051	0.3	1.2153801159514e-22	4	RP11-554I8.2
DPYSL2.2	9.66079265012252e-27	-0.460351800046277	0.203	0.487	1.58427338669359e-22	4	DPYSL2
UBE2R2.2	9.78576108058107e-27	-0.425289717433865	0.524	0.745	1.60476695960449e-22	4	UBE2R2
TNRC6A.2	1.58345105017589e-26	-0.383449492960763	0.213	0.503	2.59670137718343e-22	4	TNRC6A
SPTBN1.3	1.80440418345428e-26	-0.621341664194917	0.34	0.58	2.95904242044667e-22	4	SPTBN1
USF2.2	2.79463645115201e-26	-0.408839533692128	0.365	0.618	4.58292431624418e-22	4	USF2
C9orf16.1	3.38208700301596e-26	-0.371080981923612	0.927	0.967	5.54628447624587e-22	4	C9orf16
LINC01133	3.89561400567448e-26	-0.283293646440263	0.01	0.208	6.38841740790558e-22	4	LINC01133
S100P	5.9467288452298e-26	-0.577101351331558	0.124	0.396	9.75204063329235e-22	4	S100P
MYL6.1	6.33472733222435e-26	-0.42400882025018	1	0.999	1.03883193521147e-21	4	MYL6
AR.2	6.85158423326458e-26	-0.31694822951394	0.029	0.252	1.12359129841306e-21	4	AR
MSN.2	7.40265657052778e-26	-0.3713810263213	0.111	0.381	1.21396165100085e-21	4	MSN
EIF3K	1.22837807644432e-25	-0.303552753263754	1	0.998	2.01441720756105e-21	4	EIF3K
CYSTM1	1.31306185211609e-25	-0.353084470672148	0.962	0.982	2.15329013128518e-21	4	CYSTM1
TGFBI.2	1.35772973850612e-25	-0.579134137410252	0.708	0.811	2.22654099817619e-21	4	TGFBI
YWHAZ	1.56896614117093e-25	-0.393208038987921	0.346	0.627	2.57294757490621e-21	4	YWHAZ
CAMTA1	1.58865213443486e-25	-0.399361878470236	0.619	0.781	2.60523063525973e-21	4	CAMTA1
C5orf45	1.86307397828197e-25	0.376163391065204	0.902	0.746	3.0552550169846e-21	4	C5orf45
LAMTOR4.1	2.11945398282861e-25	-0.385398032005482	0.679	0.815	3.47569258644064e-21	4	LAMTOR4
MAP1LC3B	2.1531718533277e-25	-0.39266124357813	0.921	0.955	3.53098652227209e-21	4	MAP1LC3B
ARHGAP5.3	2.28918636388305e-25	-0.478682821379348	0.419	0.676	3.75403671813181e-21	4	ARHGAP5
PLEKHA3.2	4.19542016815331e-25	-0.373084694825217	0.213	0.491	6.88006953375462e-21	4	PLEKHA3
ANAPC16	4.37678142028551e-25	-0.322904689159296	0.886	0.946	7.17748385112621e-21	4	ANAPC16
ARPC1B.2	4.91104138440076e-25	-0.434718957139496	0.308	0.578	8.0536167662788e-21	4	ARPC1B
PLS3.2	5.26659215935818e-25	-0.418481685473194	0.216	0.478	8.63668448213148e-21	4	PLS3
YBX1.3	5.31944360272779e-25	-0.357075704757527	0.997	0.995	8.7233555641133e-21	4	YBX1
CPEB2.1	6.39036756506233e-25	-0.332685008228988	0.105	0.37	1.04795637699457e-20	4	CPEB2
PDLIM5	8.05590143075124e-25	-0.364767653362369	0.165	0.449	1.3210872756289e-20	4	PDLIM5
GNB2.2	9.63846562186439e-25	-0.415376907340975	0.498	0.713	1.58061197732954e-20	4	GNB2
NUTF2.2	1.1101740803145e-24	-0.476797037028554	0.317	0.563	1.82057447430776e-20	4	NUTF2
H2AFJ.1	1.77665771198503e-24	-0.418637986692011	0.657	0.815	2.91354098188425e-20	4	H2AFJ
NUBP2	2.10972773183327e-24	-0.332246637085559	0.187	0.473	3.45974250743338e-20	4	NUBP2
PRELID1	2.22137889235931e-24	-0.281939690772172	0.997	0.978	3.64283924558003e-20	4	PRELID1
POLR2K.1	3.34286815626853e-24	-0.340993227087016	0.879	0.939	5.48196948946476e-20	4	POLR2K
ENY2.1	3.66544052394788e-24	-0.318864254114425	0.984	0.987	6.01095591522212e-20	4	ENY2
CRTAP.2	3.69026983449593e-24	-0.412336843766715	0.476	0.685	6.05167350158988e-20	4	CRTAP
UQCC3.2	3.8952136255236e-24	-0.389375765693892	0.603	0.781	6.38776082449616e-20	4	UQCC3
ZBTB38.2	3.98045999052657e-24	-0.529024726585176	0.505	0.685	6.52755633846452e-20	4	ZBTB38
RPS9.2	6.05512590969311e-24	-0.421184414749316	1	0.997	9.92980097930574e-20	4	RPS9
SPECC1.2	6.12273376988021e-24	-0.428932724587315	0.314	0.585	1.00406711092266e-19	4	SPECC1
RIT1	7.34357705161226e-24	0.322214302533529	0.629	0.41	1.2042732006939e-19	4	RIT1
PCBP1.2	8.92055652026329e-24	-0.338517444378128	0.949	0.961	1.46288206375798e-19	4	PCBP1
TACC1.2	9.58010578716545e-24	-0.329376814802629	0.105	0.357	1.57104154803726e-19	4	TACC1
MRPL12	1.12625325133286e-23	-0.388018088151159	0.378	0.622	1.84694270686075e-19	4	MRPL12
USP3.2	1.86581389270707e-23	-0.39026437333076	0.365	0.622	3.05974820265032e-19	4	USP3
BAMBI.2	1.88109231006459e-23	-0.459578759643389	0.232	0.504	3.08480327927492e-19	4	BAMBI
LPP.2	2.10532203574708e-23	-0.304018331653	0.048	0.273	3.45251760642164e-19	4	LPP
MISP	2.32515887067631e-23	-0.274159182088068	0.073	0.311	3.81302803202209e-19	4	MISP
NDUFA3	3.09456640477775e-23	-0.366926602717082	0.743	0.85	5.07477944719503e-19	4	NDUFA3
KIF23.4	3.76735529339002e-23	-0.397750750600988	0.127	0.377	6.17808594563029e-19	4	KIF23
LAMTOR2	4.32375270908318e-23	-0.358162442726012	0.648	0.808	7.0905220676255e-19	4	LAMTOR2
LAPTM4B.1	5.02338203502208e-23	-0.350703279403944	0.238	0.513	8.23784419923272e-19	4	LAPTM4B
ADAM15	5.07627576576704e-23	-0.270385162152751	0.079	0.319	8.32458462828137e-19	4	ADAM15
TES.2	6.09286758974226e-23	-0.417709249684159	0.321	0.573	9.99169356041834e-19	4	TES
CDCA8.4	6.29050038133656e-23	-0.360887456079024	0.057	0.28	1.03157915753538e-18	4	CDCA8
TM4SF4	1.2149146069185e-22	-0.269452717304165	0.013	0.194	1.99233846388565e-18	4	TM4SF4
HNRNPUL1.2	1.50675899294477e-22	-0.524348421285917	0.511	0.715	2.47093407253012e-18	4	HNRNPUL1
GPI.1	1.92630479730917e-22	-0.390198648344068	0.546	0.738	3.1589472371073e-18	4	GPI
PON2.2	1.97821061728192e-22	-0.39498699542105	0.276	0.54	3.24406759128061e-18	4	PON2
SNRPB2	4.20257795738511e-22	0.297954912538888	0.984	0.94	6.89180759231583e-18	4	SNRPB2
SMS.3	4.75926811475329e-22	-0.455063040948487	0.714	0.835	7.80472378138391e-18	4	SMS
SAC3D1.2	5.20751219571093e-22	-0.405554537548396	0.451	0.642	8.53979924974635e-18	4	SAC3D1
MGST2	6.85244216597476e-22	-0.313737697680188	0.168	0.426	1.1237319907982e-17	4	MGST2
CYC1.2	8.50887768112477e-22	-0.437889918191332	0.756	0.836	1.39537085092765e-17	4	CYC1
CD2AP.2	9.30851960007188e-22	-0.310086216310134	0.159	0.42	1.52650412921579e-17	4	CD2AP
UBE2C.4	1.02343977608151e-21	-1.09875799024039	0.435	0.523	1.67833888879607e-17	4	UBE2C
RALBP1.2	1.07186385527844e-21	-0.36870542810146	0.308	0.572	1.75774953627112e-17	4	RALBP1
RAB10.3	1.15969229148883e-21	-0.340421820183258	0.975	0.962	1.90177938881253e-17	4	RAB10
ADGRG1.2	1.17944703248003e-21	-0.384672834827181	0.102	0.338	1.93417518856401e-17	4	ADGRG1
CUX1.2	1.19824662692379e-21	-0.325315665209814	0.117	0.368	1.96500464349232e-17	4	CUX1
TXNDC17	1.33201177651761e-21	-0.328979046167771	0.984	0.98	2.18436611231123e-17	4	TXNDC17
CEP55.4	1.39490980311653e-21	-0.592797886960499	0.159	0.375	2.2875125861308e-17	4	CEP55
RNF187.2	1.40567738477722e-21	-0.301409493819701	0.124	0.365	2.30517034329616e-17	4	RNF187
MT1X.2	1.44997309732512e-21	-0.462641872680068	0.206	0.461	2.37781088230346e-17	4	MT1X
EMD.1	1.53926439015763e-21	-0.343631194869113	0.257	0.516	2.52423967341949e-17	4	EMD
KTN1.3	1.55033866861711e-21	-0.534433589570781	0.794	0.851	2.54240038266521e-17	4	KTN1
ATP5D.2	1.92007425267878e-21	-0.344859567813291	0.911	0.947	3.14872976696794e-17	4	ATP5D
LBH.3	1.92451574528397e-21	-0.564206444806178	0.295	0.512	3.15601337069118e-17	4	LBH
TACC2.2	2.8696592202476e-21	-0.371403555295171	0.14	0.376	4.70595415528403e-17	4	TACC2
PRDX5.2	3.25393373948233e-21	-0.313930809640778	1	0.984	5.33612593937707e-17	4	PRDX5
TRIM28.2	3.77682316283965e-21	-0.377073275821487	0.349	0.582	6.19361230474074e-17	4	TRIM28
PCM1.1	3.89069294320424e-21	-0.392484264003419	0.543	0.728	6.38034735756064e-17	4	PCM1
STAG2.3	5.10289886847137e-21	-0.365529524771062	0.219	0.471	8.3682438544062e-17	4	STAG2
ARPC1A.1	5.23518579107559e-21	-0.365092429415172	0.502	0.711	8.58518117878487e-17	4	ARPC1A
SYNGR2.1	6.22316665969985e-21	-0.34861811551732	0.333	0.582	1.02053710052418e-16	4	SYNGR2
TCF25.2	6.32904668119041e-21	-0.324561232884329	0.279	0.545	1.03790036524842e-16	4	TCF25
SRC.2	6.87771797545996e-21	-0.386723438844215	0.235	0.479	1.12787697079568e-16	4	SRC
PAQR5.2	7.02242199469833e-21	-0.322686197867437	0.124	0.362	1.15160698291058e-16	4	PAQR5
MZT2B.1	7.2711553054715e-21	-0.290633324612688	1	0.993	1.19239675854427e-16	4	MZT2B
SDF2L1	9.90128505311386e-21	-0.276361905372493	0.108	0.345	1.62371173586014e-16	4	SDF2L1
MAP1B.2	1.06152342678686e-20	-0.468465671283946	0.835	0.862	1.74079226758777e-16	4	MAP1B
IGFBP4.2	1.11283192432578e-20	-0.464426217788401	0.825	0.879	1.82493307270184e-16	4	IGFBP4
LSM8.2	1.48928130947954e-20	-0.347418015027257	0.527	0.738	2.44227241941551e-16	4	LSM8
LRFN4.1	1.64338952585513e-20	-0.279351093450184	0.111	0.343	2.69499448344984e-16	4	LRFN4
TSSC4.2	1.69194422931296e-20	-0.347260547111019	0.254	0.517	2.77461934165032e-16	4	TSSC4
MYEOV	2.13760061927628e-20	-0.268776833576044	0.111	0.349	3.50545125555117e-16	4	MYEOV
CISD3.1	2.49572433691117e-20	-0.373403546932524	0.708	0.834	4.09273834010062e-16	4	CISD3
RDH10.2	2.54646027202705e-20	-0.299460421049952	0.079	0.3	4.17594020009716e-16	4	RDH10
AC090498.1.2	2.65584112186651e-20	-0.314791668417979	0.965	0.946	4.35531385574888e-16	4	AC090498.1
CENPF.4	2.69941617466445e-20	-0.923964747950943	0.181	0.397	4.42677258483222e-16	4	CENPF
PTPN11.2	3.44932406896387e-20	-0.382772084170644	0.321	0.546	5.65654654069384e-16	4	PTPN11
ALCAM.2	3.49570946660565e-20	-0.410920036479229	0.321	0.552	5.7326139542866e-16	4	ALCAM
OSGIN2.2	3.56258318827806e-20	-0.393990162574031	0.317	0.56	5.84228017045718e-16	4	OSGIN2
ATP5L	4.12928884326517e-20	-0.264262088850922	0.997	0.996	6.77162077407055e-16	4	ATP5L
PAK1IP1	4.25132402999563e-20	0.296079256888868	0.619	0.435	6.97174627678984e-16	4	PAK1IP1
ADAM9.2	4.41379904367625e-20	-0.382778914561787	0.289	0.525	7.23818905172468e-16	4	ADAM9
CTB-119C2.1	4.48417967442027e-20	0.31506792982151	0.74	0.556	7.3536062480818e-16	4	CTB-119C2.1
TMED3.2	4.50846473270883e-20	-0.377434201028622	0.584	0.741	7.39343131516922e-16	4	TMED3
BIRC5.4	5.30937505528307e-20	-0.617708344767168	0.232	0.453	8.70684415315871e-16	4	BIRC5
RPS26.1	5.32230203984956e-20	-0.266603766736583	1	0.988	8.7280431151493e-16	4	RPS26
KPNB1.1	5.33707696472383e-20	-0.324143503883541	0.898	0.912	8.7522725144506e-16	4	KPNB1
ABCC3.2	5.56240596864349e-20	-0.384505093735023	0.422	0.633	9.12178954797846e-16	4	ABCC3
GLRX5.1	5.6062766165721e-20	-0.280329676540076	0.844	0.894	9.19373302351659e-16	4	GLRX5
ARL2.2	5.75511327516316e-20	-0.372413138474313	0.61	0.749	9.43781025994007e-16	4	ARL2
CKAP2.4	6.59866093573057e-20	-0.423237641404462	0.162	0.397	1.08211440685046e-15	4	CKAP2
GHITM.2	6.65068479695367e-20	-0.382705838655101	0.667	0.787	1.09064579985243e-15	4	GHITM
CDK1.4	8.18202321567557e-20	-0.585349337891822	0.194	0.404	1.34176998713864e-15	4	CDK1
RAB31.1	8.39145983008272e-20	-0.316684136010978	0.14	0.366	1.37611549753526e-15	4	RAB31
TACC3.2	9.42322803960377e-20	-0.259751217809786	0.051	0.251	1.54531516621462e-15	4	TACC3
EGLN2.3	1.00148875059127e-19	-0.366974137275231	0.21	0.455	1.64234140209463e-15	4	EGLN2
REPIN1.2	1.07837881391883e-19	-0.33445751220672	0.216	0.455	1.76843341694549e-15	4	REPIN1
RAB27B.1	1.16325422763516e-19	-0.256389138836901	0.073	0.285	1.9076206078989e-15	4	RAB27B
PDE4D.2	1.38217823154283e-19	-0.289664630956407	0.13	0.372	2.26663408190708e-15	4	PDE4D
TPX2.4	1.6374117391491e-19	-0.77090480450658	0.283	0.45	2.68519151103062e-15	4	TPX2
RPL36A.1	1.71005760941159e-19	-0.256676923536938	1	0.999	2.80432347367407e-15	4	RPL36A
PAK4.2	1.71302477531167e-19	-0.334280834439621	0.241	0.479	2.80918932903361e-15	4	PAK4
CMIP.2	1.89460139539188e-19	-0.410636242989928	0.219	0.445	3.10695682830314e-15	4	CMIP
TMEM248.1	1.93298177189339e-19	-0.298854312954699	0.222	0.471	3.16989680772797e-15	4	TMEM248
GTSE1.4	1.95716374290985e-19	-0.423831445366765	0.079	0.285	3.20955282199786e-15	4	GTSE1
MDH2	2.0205866380671e-19	-0.339412566025245	0.832	0.896	3.31356002776624e-15	4	MDH2
PTPN12.2	2.03134271739189e-19	-0.348658784463389	0.302	0.54	3.33119892225096e-15	4	PTPN12
LINC01021	2.03458753342394e-19	-0.371836737021676	0.121	0.35	3.33652009606193e-15	4	LINC01021
UQCR10	2.0774404539796e-19	-0.276640364472247	0.987	0.989	3.40679460048115e-15	4	UQCR10
IGF1R.2	2.50539987929901e-19	-0.308099955830257	0.083	0.285	4.10860526206245e-15	4	IGF1R
SEPT9.2	2.63188545551939e-19	-0.256675619880504	0.07	0.28	4.31602895850624e-15	4	SEPT9
AKR1C3-ENSG00000196139.1	3.0410097591167e-19	-0.344126343804929	0.968	0.984	4.98695190397547e-15	4	AKR1C3-ENSG00000196139
ACTN4.3	3.26321107379187e-19	-0.416879491091463	0.514	0.669	5.35133983991129e-15	4	ACTN4
CYB5B.2	3.40045382983424e-19	-0.37482173606208	0.537	0.708	5.57640423554517e-15	4	CYB5B
EHBP1.2	3.44025639305602e-19	-0.332911592486562	0.254	0.506	5.64167645897257e-15	4	EHBP1
EGFR.2	3.51306839597962e-19	-0.35010123840314	0.092	0.3	5.76108086256697e-15	4	EGFR
JADE1.2	3.58386960890612e-19	-0.386053882949211	0.327	0.569	5.87718777164514e-15	4	JADE1
DAPK1.2	3.61038549622449e-19	-0.278071868120689	0.076	0.29	5.92067117525855e-15	4	DAPK1
CDCA2.4	3.69689480699136e-19	-0.324970787559579	0.051	0.237	6.06253779398513e-15	4	CDCA2
PNN	3.71152650333475e-19	0.30432370779412	0.93	0.876	6.08653231281866e-15	4	PNN
ERLEC1	3.78464416607761e-19	-0.34629493801177	0.394	0.609	6.20643796795068e-15	4	ERLEC1
NET1.1	5.09983668071175e-19	-0.315812366771412	0.276	0.529	8.3632221726992e-15	4	NET1
ARMC10.1	6.71320640122609e-19	-0.314540174892375	0.365	0.603	1.10089871773707e-14	4	ARMC10
PLD3.2	7.17707091724487e-19	-0.296849103544678	0.184	0.433	1.17696785971899e-14	4	PLD3
TIMP1	7.46714227037971e-19	-0.349245887777817	0.933	0.935	1.22453666091957e-14	4	TIMP1
CDKN2C.2	9.12629853706335e-19	-0.292680890690794	0.098	0.305	1.49662169709302e-14	4	CDKN2C
ATP6V1G1	1.0419380382931e-18	-0.269751370001517	0.981	0.982	1.70867418899685e-14	4	ATP6V1G1
KIF11.3	1.1087845746214e-18	-0.259608527293382	0.041	0.226	1.81829582392164e-14	4	KIF11
DUSP5	1.19366964662449e-18	-0.27847937565442	0.105	0.327	1.95749885349949e-14	4	DUSP5
RABL6-ENSG00000196642.1	1.31780151781361e-18	-0.255164821772958	0.098	0.304	2.16106270906254e-14	4	RABL6-ENSG00000196642
CAPNS1	1.39865889908759e-18	-0.283757736158212	0.81	0.883	2.29366072861374e-14	4	CAPNS1
TUBB.3	2.05490164430974e-18	-0.432396461689846	0.978	0.976	3.36983320650355e-14	4	TUBB
PTMS.2	2.0673389730075e-18	-0.289468204400091	0.987	0.989	3.39022918183499e-14	4	PTMS
UBALD2.2	2.07534143380867e-18	-0.262787747784313	0.048	0.236	3.40335241730283e-14	4	UBALD2
SLC44A1.2	2.5551590237971e-18	-0.277132539313218	0.121	0.347	4.19020528312487e-14	4	SLC44A1
NR1H2.1	2.58571018502189e-18	-0.294543754038181	0.194	0.428	4.2403061324174e-14	4	NR1H2
URI1.2	2.82773560681815e-18	-0.320242742870733	0.241	0.473	4.63720362162108e-14	4	URI1
AP2B1.2	2.94989729359751e-18	-0.405398946094629	0.384	0.598	4.83753657177055e-14	4	AP2B1
TGIF1.2	2.95269193771217e-18	-0.35992837672162	0.762	0.848	4.84211950865419e-14	4	TGIF1
CKS1B.4	2.99786164400891e-18	-0.477507845495123	0.997	0.975	4.91619331001021e-14	4	CKS1B
CDC25B.2	3.68739587592623e-18	-0.281570221079234	0.095	0.305	6.04696049693142e-14	4	CDC25B
CAV2	3.72538401456692e-18	-0.34537536614613	0.765	0.866	6.1092572454883e-14	4	CAV2
GRINA.2	4.1268045685412e-18	-0.271537730525896	0.143	0.369	6.76754681195071e-14	4	GRINA
RNF213.1	4.24691417292562e-18	-0.348039715938549	0.454	0.669	6.96451455218072e-14	4	RNF213
ORC6.3	4.65414781629734e-18	-0.331524016452409	0.146	0.372	7.63233700394601e-14	4	ORC6
ARHGAP11A.4	4.92166979761995e-18	-0.336951393314616	0.086	0.29	8.07104630111696e-14	4	ARHGAP11A
CDR2L	5.25345017361059e-18	-0.25179721460968	0.124	0.337	8.61513293970401e-14	4	CDR2L
NR2F2	5.32976988256599e-18	-0.305253133891278	0.235	0.478	8.74028963041996e-14	4	NR2F2
LINC01420.1	6.36796682764529e-18	-0.368073323428809	0.625	0.777	1.04428288006555e-13	4	LINC01420
NCOA3.2	6.90219156074138e-18	-0.311437656392273	0.137	0.355	1.13189039404598e-13	4	NCOA3
GULP1.2	7.31268193573334e-18	-0.331208921686674	0.235	0.472	1.19920671064091e-13	4	GULP1
SMOC1.1	7.33276001260159e-18	-0.271099303428254	0.079	0.28	1.20249931446654e-13	4	SMOC1
ZNF664	8.21649631638351e-18	-0.25059601977082	0.152	0.385	1.34742323092373e-13	4	ZNF664
TMEM70	9.08592955341991e-18	-0.305270710312375	0.229	0.459	1.49000158746533e-13	4	TMEM70
ANP32B.2	1.04009565181798e-17	-0.273195252632936	0.965	0.97	1.70565285941631e-13	4	ANP32B
CAPRIN1.2	1.18588526419601e-17	-0.31618774279657	0.295	0.531	1.94473324475504e-13	4	CAPRIN1
NRG1.1	1.26494445410548e-17	-0.370438422491232	0.559	0.74	2.07438241028757e-13	4	NRG1
TUBB4B.4	1.31262929568386e-17	-0.447702005770679	0.508	0.65	2.15258078199197e-13	4	TUBB4B
PIM3.1	1.39587830902835e-17	-0.291600974082013	0.267	0.51	2.2891008389756e-13	4	PIM3
G6PC3	1.71207558271808e-17	-0.269004013228688	0.171	0.399	2.80763274809937e-13	4	G6PC3
PGK1.1	1.74709684226233e-17	-0.363243602154179	0.502	0.681	2.865064111626e-13	4	PGK1
C8orf33	1.80422758794023e-17	-0.29774328644809	0.324	0.568	2.95875282146319e-13	4	C8orf33
ATP2A2.2	1.84142869394615e-17	-0.323985661242264	0.263	0.494	3.01975891520229e-13	4	ATP2A2
RAB2A	1.90373021152507e-17	-0.299739579710515	0.959	0.957	3.12192717387996e-13	4	RAB2A
CENPA.4	1.99655268277051e-17	-0.497571703215953	0.152	0.353	3.27414674447535e-13	4	CENPA
MT1F	2.4027436678067e-17	-0.340996853632604	0.187	0.409	3.94025934083621e-13	4	MT1F
C15orf65	2.50309757620473e-17	-0.294733006596283	0.073	0.266	4.10482971521814e-13	4	C15orf65
TSPAN4.2	2.73773316215762e-17	-0.41021034908459	0.384	0.573	4.48960861262229e-13	4	TSPAN4
DBI	2.89250158119857e-17	-0.276705439970266	0.959	0.977	4.74341334300754e-13	4	DBI
FSTL3	3.24854348537764e-17	-0.30449788867762	0.241	0.461	5.3272864616708e-13	4	FSTL3
METTL9.2	3.61456134228485e-17	-0.312598066826054	0.378	0.61	5.92751914521292e-13	4	METTL9
AKR1B10.3	4.22955536943846e-17	-0.452401424237526	0.997	0.999	6.93604785034213e-13	4	AKR1B10
FKBP2.1	4.60172797632843e-17	-0.339765809955504	0.67	0.804	7.54637370838099e-13	4	FKBP2
CCDC85B.2	4.96723701515216e-17	-0.337937505775883	0.381	0.599	8.14577198114804e-13	4	CCDC85B
CANX.2	5.5043404337956e-17	-0.444813637302142	0.724	0.778	9.02656787738141e-13	4	CANX
ZYX	5.68501305100544e-17	-0.256271631632823	0.194	0.43	9.32285290234382e-13	4	ZYX
ETS2.2	6.03385135895531e-17	-0.385561843602221	0.305	0.523	9.89491284355082e-13	4	ETS2
SDHAF1	6.42008930102555e-17	-0.3116268797939	0.324	0.556	1.05283044447518e-12	4	SDHAF1
CD151.2	6.43210528852685e-17	-0.382377208261073	0.571	0.704	1.05480094626552e-12	4	CD151
RNF167.2	6.74657471185067e-17	-0.285367450061492	0.219	0.448	1.10637078699639e-12	4	RNF167
MKLN1.2	6.84969351762025e-17	-0.27989807807441	0.127	0.336	1.12328123995454e-12	4	MKLN1
CFD.2	7.01230018659042e-17	-0.604982399659889	0.479	0.625	1.14994710759896e-12	4	CFD
RANBP1.2	8.07709641440351e-17	-0.320085866846737	0.956	0.959	1.32456304099803e-12	4	RANBP1
CRIM1.2	8.83757266710923e-17	-0.28641172043854	0.108	0.306	1.44927354167924e-12	4	CRIM1
SBNO1.1	1.00726570512198e-16	0.252418280026086	0.971	0.873	1.65181502982954e-12	4	SBNO1
DDX3X	1.01434109521146e-16	-0.288331931127424	0.838	0.884	1.66341796203727e-12	4	DDX3X
EMC4	1.02992052500202e-16	-0.281002667449873	0.844	0.882	1.68896666895081e-12	4	EMC4
SFN.1	1.03429549948918e-16	-0.38388573073872	0.511	0.71	1.69614118961231e-12	4	SFN
CNIH4.1	1.0665946776194e-16	-0.323010080924003	0.87	0.894	1.74910861182805e-12	4	CNIH4
CTNNA1.2	1.06811957113383e-16	-0.329635805880827	0.251	0.464	1.75160928470236e-12	4	CTNNA1
NDUFS8.1	1.1269018804811e-16	-0.308274735592168	0.93	0.954	1.84800639380096e-12	4	NDUFS8
PNKD	1.28985920586402e-16	-0.293671825349965	0.343	0.562	2.11524011169641e-12	4	PNKD
GRAMD1A.1	1.3179284579342e-16	-0.272981501296176	0.238	0.471	2.16127087816629e-12	4	GRAMD1A
MTDH.1	1.44589732924611e-16	-0.296860833461009	0.908	0.921	2.3711270302307e-12	4	MTDH
TOMM40.2	1.4761337506576e-16	-0.315295415899517	0.441	0.656	2.4207117377034e-12	4	TOMM40
AXL.3	1.56883262264225e-16	-0.390803727790247	0.171	0.38	2.57272861787103e-12	4	AXL
PVRL2.1	1.61712371148462e-16	-0.264188634101942	0.143	0.349	2.65192117446363e-12	4	PVRL2
EBP.1	1.61968969408136e-16	-0.286560114705715	0.244	0.462	2.65612912932401e-12	4	EBP
TSKU.3	2.11976491658833e-16	-0.322533603184314	0.178	0.395	3.47620248671321e-12	4	TSKU
PTTG1.4	2.19906232828725e-16	-0.822666292240939	0.562	0.603	3.60624231215827e-12	4	PTTG1
CDC42SE2	2.82544421316555e-16	-0.275370988693557	0.248	0.465	4.63344596517019e-12	4	CDC42SE2
TERF2IP	2.84550332602835e-16	0.267806811220213	0.746	0.603	4.66634090435389e-12	4	TERF2IP
MPHOSPH10.1	2.89787588473511e-16	0.278709618753753	0.813	0.656	4.75222666337711e-12	4	MPHOSPH10
WBSCR22.2	2.97505665048038e-16	-0.337088884751797	0.568	0.71	4.87879540112277e-12	4	WBSCR22
VMA21	3.08822843797134e-16	-0.307082736872342	0.527	0.716	5.06438581542921e-12	4	VMA21
SYAP1.1	3.86690352264731e-16	-0.292366376521546	0.298	0.528	6.34133508678933e-12	4	SYAP1
RNF217.2	4.11261951840442e-16	-0.268092347582415	0.133	0.337	6.74428474823141e-12	4	RNF217
UCHL1.3	4.20206311067703e-16	-0.387536032045718	0.863	0.886	6.89096329519926e-12	4	UCHL1
EPHX1.2	4.5616472171428e-16	-0.36574234658704	0.521	0.722	7.48064527139248e-12	4	EPHX1
LIMCH1.2	5.01163849115199e-16	-0.399024513809239	0.333	0.533	8.21858596164015e-12	4	LIMCH1
EPAS1.2	5.10659896482167e-16	-0.371958315797588	0.206	0.43	8.37431164241105e-12	4	EPAS1
CEBPB.3	5.24506197843615e-16	-0.433714546780851	0.565	0.676	8.60137713843745e-12	4	CEBPB
SMAD3.2	6.01914103841537e-16	-0.266692696578261	0.111	0.301	9.87078938889736e-12	4	SMAD3
SPDL1.2	6.41893219198489e-16	-0.363161676619637	0.321	0.513	1.0526406901636e-11	4	SPDL1
ZNF90	6.55515584537966e-16	-0.261129791015989	0.803	0.861	1.07498000708381e-11	4	ZNF90
AKAP9.1	7.01759290261491e-16	-0.301940287342135	0.34	0.568	1.15081506009982e-11	4	AKAP9
SMC4.4	8.47000199897204e-16	-0.488483509359915	0.448	0.563	1.38899562781142e-11	4	SMC4
PTEN.1	9.99739521712385e-16	-0.287277466167963	0.286	0.51	1.63947284165614e-11	4	PTEN
POLE4	1.05346894657838e-15	-0.264135164928345	0.943	0.952	1.72758372549389e-11	4	POLE4
CREM.1	1.2644193968964e-15	-0.322926627322927	0.432	0.637	2.07352136897041e-11	4	CREM
FLNB.2	1.26625126604913e-15	-0.283014338006125	0.133	0.334	2.07652545119397e-11	4	FLNB
LSM14A.3	1.27276010450945e-15	-0.34479949512532	0.565	0.731	2.08719929538505e-11	4	LSM14A
PPP2R1A.2	1.29096208542709e-15	-0.262039524778961	0.168	0.38	2.11704872389189e-11	4	PPP2R1A
HSPB1	1.36441057325631e-15	-0.287114543585235	0.975	0.974	2.23749689908303e-11	4	HSPB1
LDHA.2	1.36630923278441e-15	-0.363016696043551	0.927	0.944	2.24061051084315e-11	4	LDHA
LGALS1	1.56078647778092e-15	-0.31220867771359	1	1	2.55953374491293e-11	4	LGALS1
CHP1.2	1.60690512853869e-15	-0.362284321661343	0.457	0.623	2.6351637202906e-11	4	CHP1
IARS2.2	1.80161611789568e-15	-0.310153875018669	0.324	0.536	2.95447027173712e-11	4	IARS2
DSTN.2	1.93701946751875e-15	-0.253721955994868	1	0.998	3.17651822478399e-11	4	DSTN
CPEB4.2	1.96057288847617e-15	-0.325381409268218	0.187	0.383	3.21514347981206e-11	4	CPEB4
CYP24A1.3	1.98250370812164e-15	-0.623541137826567	0.454	0.628	3.25110783094867e-11	4	CYP24A1
ABCC2.2	2.08789355228356e-15	-0.345731927739859	0.625	0.76	3.42393663638981e-11	4	ABCC2
TARS.2	2.29698606817863e-15	-0.269785655582491	0.863	0.872	3.76682745320614e-11	4	TARS
AKAP13.1	2.94563693941102e-15	-0.266975915348464	0.181	0.391	4.83055001694014e-11	4	AKAP13
TFDP1	3.10881764581984e-15	-0.263370017017363	0.267	0.49	5.09815005737996e-11	4	TFDP1
ACADVL.1	3.16457081680806e-15	-0.27451811017704	0.232	0.449	5.18957968248354e-11	4	ACADVL
NPEPPS.2	3.18150087148279e-15	-0.261146832161837	0.213	0.433	5.21734327914462e-11	4	NPEPPS
RP11-669N7.2.2	3.46641057344521e-15	-0.408407565626825	0.029	0.169	5.6845666993928e-11	4	RP11-669N7.2
IFRD1	3.625861748385e-15	-0.278522402274359	0.222	0.438	5.94605068117656e-11	4	IFRD1
EGFL7	4.33646349070088e-15	-0.264280301999399	0.27	0.471	7.11136647840037e-11	4	EGFL7
KYNU.2	4.80747685786403e-15	-0.34932166631294	0.448	0.626	7.88378129921123e-11	4	KYNU
PEBP1.2	4.87576264604971e-15	-0.300570175243045	0.905	0.932	7.99576316325693e-11	4	PEBP1
KMT5A.2	4.8925146148357e-15	-0.290206238655425	0.273	0.479	8.02323471686907e-11	4	KMT5A
SMIM19	4.9740713632549e-15	-0.279230416909656	0.378	0.598	8.15697962860171e-11	4	SMIM19
WNK1.2	5.14290974192092e-15	-0.319287307874736	0.34	0.541	8.43385768577612e-11	4	WNK1
ATP5G1.2	5.20587500927041e-15	-0.299048797151294	0.981	0.991	8.53711442770255e-11	4	ATP5G1
RABEP1.2	5.26487929256704e-15	-0.302860210890202	0.337	0.527	8.63387555188068e-11	4	RABEP1
SUDS3.2	5.78398703154554e-15	-0.263387710449509	0.187	0.404	9.48516033303152e-11	4	SUDS3
FAM72D.4	7.19202421832103e-15	-0.331162348321973	0.124	0.305	1.17942005156247e-10	4	FAM72D
TNPO1.2	7.34769294514071e-15	-0.350636410449914	0.663	0.765	1.20494816607362e-10	4	TNPO1
SPATS2L.2	8.17930233681715e-15	-0.315201780059929	0.314	0.512	1.34132379021464e-10	4	SPATS2L
SNRNP25	8.3303144584739e-15	-0.289872516581147	0.568	0.704	1.36608826804514e-10	4	SNRNP25
UBE2A	8.82218212326208e-15	-0.305640851025706	0.587	0.755	1.44674964639375e-10	4	UBE2A
GADD45A.1	9.02525678315541e-15	0.38006115532221	0.752	0.587	1.48005185986966e-10	4	GADD45A
TGFBR2.2	9.16090249250272e-15	-0.268463582893746	0.162	0.354	1.50229639974552e-10	4	TGFBR2
COASY	9.37199904056412e-15	-0.266752642327375	0.267	0.48	1.53691412266211e-10	4	COASY
DBF4.3	9.37467238629205e-15	-0.366182907575148	0.495	0.612	1.53735252462803e-10	4	DBF4
TEAD1.2	1.16405127423356e-14	-0.293355969586375	0.149	0.338	1.90892768461562e-10	4	TEAD1
MLEC.1	1.20871301313496e-14	-0.314225651361062	0.625	0.746	1.98216847024002e-10	4	MLEC
PBX1.2	1.31634384490754e-14	-0.309630319495908	0.203	0.401	2.15867227126388e-10	4	PBX1
MIDN.1	1.39185767116826e-14	-0.250023861358005	0.298	0.526	2.28250739494882e-10	4	MIDN
TMPO.3	1.44001451923114e-14	-0.334613307866753	0.397	0.565	2.36147981008715e-10	4	TMPO
HSF1	1.51496035212301e-14	-0.2539205153404	0.267	0.462	2.48438348144653e-10	4	HSF1
TALDO1.2	1.54272221176149e-14	-0.300135850771763	0.867	0.905	2.52991015506767e-10	4	TALDO1
TMEM97	1.61836084890181e-14	-0.280194149168986	0.279	0.487	2.65394995611408e-10	4	TMEM97
CARD19	1.70507852696245e-14	-0.289724118048372	0.533	0.706	2.79615827636572e-10	4	CARD19
RNF7.1	1.72936357131978e-14	-0.265139894118361	0.867	0.916	2.83598332060731e-10	4	RNF7
LARP1.2	1.88666336462832e-14	-0.328040593124357	0.498	0.668	3.09393925165399e-10	4	LARP1
ARF5	1.95517862881572e-14	-0.260485828278907	0.267	0.479	3.20629743339491e-10	4	ARF5
HIST1H4C.4	2.11446274173789e-14	-0.716499103725913	0.994	0.996	3.46750745017596e-10	4	HIST1H4C
ANO6.2	2.15082947836142e-14	-0.25758224728657	0.162	0.357	3.52714526156489e-10	4	ANO6
EIF4H.2	2.31321068273538e-14	-0.294837030431258	0.206	0.402	3.79343419861774e-10	4	EIF4H
C7orf55	2.58527386892034e-14	-0.253501711217227	0.321	0.54	4.23959061764247e-10	4	C7orf55
TM9SF2	2.61343146417625e-14	-0.275646470788963	0.257	0.468	4.28576625810263e-10	4	TM9SF2
TSPO.2	2.81709435266396e-14	-0.252494096318797	0.943	0.946	4.61975302893362e-10	4	TSPO
PAPPA.2	3.00472677145537e-14	-0.365056930273026	0.203	0.397	4.92745143250966e-10	4	PAPPA
PFKFB3.2	3.45121032235104e-14	-0.262893650921552	0.178	0.378	5.65963980762347e-10	4	PFKFB3
PLK1.4	3.45170529336202e-14	-0.293713836055396	0.07	0.227	5.66045151058438e-10	4	PLK1
DUSP23	3.94491593265405e-14	-0.295950698843063	0.467	0.638	6.46926763795937e-10	4	DUSP23
RBCK1	3.97674269668098e-14	-0.252115933424583	0.889	0.925	6.52146034828714e-10	4	RBCK1
PALLD.2	4.57201930311372e-14	-0.315946140739197	0.26	0.458	7.49765445517618e-10	4	PALLD
GPAA1.2	5.24073833741087e-14	-0.265545236107635	0.143	0.333	8.59428679952009e-10	4	GPAA1
PTBP1.1	5.33642444395269e-14	-0.273651070296438	0.292	0.495	8.75120244563802e-10	4	PTBP1
MRPS26.1	7.15197278084941e-14	-0.278181902649305	0.74	0.825	1.17285201633149e-09	4	MRPS26
ILF3.1	7.44990966121198e-14	-0.260955609795358	0.251	0.47	1.22171068534215e-09	4	ILF3
PQBP1	8.37675763192251e-14	-0.28333568084389	0.438	0.632	1.37370448405897e-09	4	PQBP1
NFIC.2	9.15308698109252e-14	-0.26289440148945	0.206	0.413	1.50101473402936e-09	4	NFIC
KIF20B.4	9.80696558744609e-14	-0.287703971153442	0.121	0.299	1.60824428668528e-09	4	KIF20B
FUNDC2	1.05979240675129e-13	-0.288763781467867	0.384	0.58	1.73795356783145e-09	4	FUNDC2
CHRAC1	1.06640304375085e-13	-0.268082326688852	0.527	0.672	1.74879435144702e-09	4	CHRAC1
NUSAP1.4	1.07798084272784e-13	-0.508248395766442	0.359	0.498	1.76778078398938e-09	4	NUSAP1
PGRMC1	1.0899934088495e-13	-0.28479353471898	0.451	0.648	1.78748019117229e-09	4	PGRMC1
GLS.2	1.21932938648625e-13	-0.414102483472427	0.387	0.536	1.9995782608988e-09	4	GLS
TTC3.2	1.43095954986928e-13	-0.305854859827747	0.327	0.53	2.34663056583063e-09	4	TTC3
CAPN2.2	1.49169619313365e-13	-0.341131840294578	0.362	0.555	2.44623258711987e-09	4	CAPN2
HIST2H2AA4	1.55586899028797e-13	-0.263801700977838	0.171	0.375	2.55146955717324e-09	4	HIST2H2AA4
TMEM208	1.55708024731503e-13	-0.278696740052326	0.622	0.761	2.55345589757192e-09	4	TMEM208
PSME1.1	1.84522191483186e-13	-0.253351372821323	0.917	0.922	3.02597941813277e-09	4	PSME1
HTATIP2.1	1.8550444170878e-13	-0.287743992710821	0.625	0.776	3.04208733958227e-09	4	HTATIP2
CD46.1	1.95782156709349e-13	-0.315691963269896	0.495	0.65	3.21063158787661e-09	4	CD46
DNAJB6	1.98685544175045e-13	-0.259566123376294	0.67	0.764	3.25824423892656e-09	4	DNAJB6
SHMT2.1	2.13739980369336e-13	-0.259925054396274	0.27	0.467	3.50512193807675e-09	4	SHMT2
CASC4.1	2.19031433784318e-13	-0.258048043064719	0.283	0.485	3.59189648262904e-09	4	CASC4
NUF2.4	2.42209789747706e-13	-0.285266247631969	0.083	0.242	3.97199834207263e-09	4	NUF2
VCAN.2	2.73132171566077e-13	-0.553988033482796	0.352	0.484	4.47909448151210e-09	4	VCAN
MGST3.1	3.66660539278908e-13	-0.292646191900223	0.978	0.967	6.01286618363481e-09	4	MGST3
NONO.2	3.78895643751661e-13	-0.298202047146899	0.448	0.617	6.21350966188349e-09	4	NONO
IFITM2	4.20716207692549e-13	-0.322603762733536	0.308	0.521	6.89932508995012e-09	4	IFITM2
ALKBH5.1	4.50429844235859e-13	-0.271577460231471	0.279	0.473	7.38659901562386e-09	4	ALKBH5
MLLT11	4.61208271526705e-13	0.290256787127572	0.622	0.486	7.56335444476644e-09	4	MLLT11
PRR34-AS1.1	4.95141531584211e-13	-0.275679996266701	0.476	0.664	8.11982597644948e-09	4	PRR34-AS1
GSTK1	6.15257904720348e-13	-0.253049468377894	0.34	0.546	1.0089614379509e-08	4	GSTK1
SLC25A37.1	6.2667750003417e-13	-0.265536993358678	0.429	0.62	1.02768843230604e-08	4	SLC25A37
PAPOLA.1	6.68569785502812e-13	-0.260338998138619	0.708	0.788	1.09638759124606e-08	4	PAPOLA
UBE2V2	8.64980989409038e-13	-0.271639641080699	0.454	0.629	1.41848232453188e-08	4	UBE2V2
MRPS6.2	1.20435933439755e-12	-0.288168013337674	0.835	0.843	1.97502887247854e-08	4	MRPS6
CDC42.1	1.48955481265055e-12	-0.287642156787214	0.584	0.726	2.44272093726564e-08	4	CDC42
DESI2.2	1.51320093643455e-12	-0.271372026570503	0.632	0.721	2.48149821565902e-08	4	DESI2
GLTSCR2.2	1.82745137562964e-12	-0.297663015130996	0.711	0.769	2.99683751089504e-08	4	GLTSCR2
SLC20A1.1	1.85354523553408e-12	-0.262537882792181	0.346	0.543	3.03962883175234e-08	4	SLC20A1
MT2A.2	1.90708844904877e-12	-0.480129005608786	0.997	0.989	3.12743434759508e-08	4	MT2A
ZFAND6.2	2.61658010849269e-12	-0.284119145225962	0.565	0.72	4.29092971991716e-08	4	ZFAND6
TPD52L1.1	2.76017245491766e-12	-0.282980785959497	0.857	0.908	4.52640680881948e-08	4	TPD52L1
FXYD5.1	2.78845913080607e-12	-0.272361431083787	0.73	0.804	4.57279412860887e-08	4	FXYD5
APLP2.1	3.05614917831194e-12	-0.325801842320449	0.479	0.623	5.01177903751374e-08	4	APLP2
HMGN2.4	3.1501463787662e-12	-0.345558131186452	0.848	0.855	5.16592504653869e-08	4	HMGN2
CDC20.4	4.04180407917316e-12	-0.267683047008403	0.089	0.249	6.62815450943607e-08	4	CDC20
RAD23A.2	4.13362261496317e-12	-0.261686789697941	0.502	0.618	6.7787277262781e-08	4	RAD23A
PRSS23.3	4.3870571535207e-12	-0.346198345451225	0.651	0.742	7.19433502605859e-08	4	PRSS23
BICC1.2	4.44895506040425e-12	-0.292441104465161	0.203	0.383	7.29584140355694e-08	4	BICC1
PPP1CB.1	4.98347827912011e-12	-0.27792989828904	0.454	0.62	8.17240602992907e-08	4	PPP1CB
LRP10.1	5.80676800378624e-12	-0.255090920471622	0.254	0.432	9.52251884940906e-08	4	LRP10
CALU.1	6.56229208024072e-12	-0.282550052815936	0.537	0.676	1.07615027823868e-07	4	CALU
CCNB2.3	6.69449899082578e-12	-0.278346948286717	0.121	0.291	1.09783088950552e-07	4	CCNB2
TMEM141	7.91652615455127e-12	-0.273802360920931	0.59	0.71	1.29823112408486e-07	4	TMEM141
RAB11A.1	1.83981799956424e-11	-0.253296552022299	0.425	0.6	3.0171175374854e-07	4	RAB11A
CENPN.3	1.84537018156976e-11	-0.289048419574879	0.527	0.627	3.02622256075626e-07	4	CENPN
ALDH2.2	1.97300573201228e-11	-0.253551941298917	0.238	0.423	3.23553209992694e-07	4	ALDH2
ICE1.1	2.55814793207611e-11	-0.252184263413137	0.295	0.475	4.19510679381161e-07	4	ICE1
CCNB1.4	2.6529608110322e-11	-0.385826108804829	0.143	0.308	4.35059043401171e-07	4	CCNB1
SOX4.2	6.67229131787052e-11	-0.389370353401173	0.587	0.705	1.09418905321759e-06	4	SOX4
CLTC.2	6.92751859135022e-11	-0.287808959985774	0.451	0.609	1.13604377379552e-06	4	CLTC
HMGB3.2	7.95920343198498e-11	-0.319625997697598	0.463	0.61	1.30522977081122e-06	4	HMGB3
TAX1BP1.2	8.91566697987375e-11	-0.263188299656673	0.756	0.807	1.4620802280295e-06	4	TAX1BP1
C8orf4	1.00097716191984e-10	-0.283542213439784	0.229	0.4	1.64150244783235e-06	4	C8orf4
RP11-234K24.3.3	1.21966812332556e-10	-0.625724168108114	0.26	0.435	2.00013375544158e-06	4	RP11-234K24.3
BAX.2	1.60608961643333e-10	-0.271428204432018	0.508	0.645	2.63382636198902e-06	4	BAX
ACSL3.2	4.35816033162931e-10	-0.255080437503823	0.422	0.589	7.14694712783891e-06	4	ACSL3
PDXK.2	8.87089557878067e-10	-0.295508530097758	0.556	0.669	1.45473816596424e-05	4	PDXK
EDN1	1.32580767057281e-09	-0.287431963424175	0.486	0.65	2.17419199897234e-05	4	EDN1
MARCKS.2	1.37505058488313e-09	-0.27665358827084	0.41	0.569	2.25494545414985e-05	4	MARCKS
LRRFIP1.2	1.58336630483679e-09	-0.287771501892012	0.517	0.646	2.59656240330186e-05	4	LRRFIP1
C12orf75.2	2.58740499542615e-09	-0.354300588981498	0.667	0.734	4.24308545199934e-05	4	C12orf75
NDUFS4.1	2.90296205045918e-09	-0.250588239213654	0.53	0.66	4.76056746654801e-05	4	NDUFS4
ACTB.1	4.29703919859648e-09	-0.297958058468417	0.406	0.553	7.04671458177837e-05	4	ACTB
SAT1.2	7.74507952427068e-09	-0.290097751261498	0.933	0.928	0.000127011559118515	4	SAT1
HMGA1.2	1.02719300143139e-08	-0.259607499262174	0.99	0.968	0.000168449380304733	4	HMGA1
EVA1C.1	1.19811896749191e-08	-0.251728244966022	0.457	0.607	0.000196479529478998	4	EVA1C
HSP90AB1.2	1.33139947755367e-08	-0.263243748142984	0.971	0.961	0.000218336200324027	4	HSP90AB1
SPATS2.2	2.23061591404549e-08	-0.253460879057813	0.537	0.634	0.00036579870374432	4	SPATS2
LMNA.4	3.63637046039557e-08	-0.26333329966693	0.59	0.687	0.000596328391800269	4	LMNA
KPNA2.4	4.97003267147741e-08	-0.303279776810634	0.578	0.606	0.000815035657795581	4	KPNA2
GSTP1.2	1.25016876712222e-07	-0.253834147956143	1	0.997	0.00205015176120373	4	GSTP1
KRT18.2	1.2994841885517e-07	-0.29176927197442	1	0.996	0.00213102412080593	4	KRT18
SPINK6.1	3.80644203158396e-07	-0.513052770863121	0.019	0.093	0.00624218428759454	4	SPINK6
CYB5D2.2	5.12119827335875e-07	-0.437226959160016	0.248	0.392	0.00839825304848101	4	CYB5D2
HIST1H1E.4	1.18378619364394e-05	-0.362382365683187	0.457	0.519	0.194129097895669	4	HIST1H1E
AREG.2	1.40800612899941e-05	-0.338708618899464	0.311	0.399	0.230898925094614	4	AREG
NTS.2	1.68850059653734e-05	-0.60201374195278	0.07	0.135	0.276897212826158	4	NTS
HIST2H2AC.4	0.000140022133828766	-0.349087389012284	0.606	0.63	1	4	HIST2H2AC
FLVCR1-AS1	0.000212408266947245	-0.31613202433056	0.029	0.079	1	4	FLVCR1-AS1
RPS11	0	-0.699794385512912	1	1	0	5	RPS11
RPL27A	0	-0.709379581863055	1	1	0	5	RPL27A
RPS12	0	-0.746230894048209	1	1	0	5	RPS12
RPL21	0	-0.748474972504919	1	1	0	5	RPL21
RPL38	0	-0.752552360408449	1	1	0	5	RPL38
RPL34	0	-0.758811319592827	1	1	0	5	RPL34
RPL27	0	-0.772453775151611	1	1	0	5	RPL27
RPS7	0	-0.782350812331154	1	1	0	5	RPS7
RPL11	0	-0.785029761523373	1	1	0	5	RPL11
RPL35A	0	-0.785117117769137	1	1	0	5	RPL35A
RPS27A	0	-0.792713764154628	1	1	0	5	RPS27A
RPL10A	0	-0.799995966224728	1	1	0	5	RPL10A
BTF3	0	-0.809876833403413	1	1	0	5	BTF3
RPS28	0	-0.811265783796463	1	1	0	5	RPS28
RPS24	0	-0.814740314777911	1	1	0	5	RPS24
RPL23A	0	-0.824914925999658	1	1	0	5	RPL23A
RPS15	0	-0.831236744203173	1	1	0	5	RPS15
RPL13	0	-0.831878119257195	1	1	0	5	RPL13
RPL19	0	-0.855338330885747	1	1	0	5	RPL19
RPL36	0	-0.861650267394733	1	1	0	5	RPL36
RPL15	0	-0.877980665459698	1	1	0	5	RPL15
RPL7A	0	-0.882979687995133	0.996	1	0	5	RPL7A
RPS8	0	-0.891298811768241	1	1	0	5	RPS8
RPS3A	0	-0.892520269238098	1	1	0	5	RPS3A
RPL13A	0	-0.893012744775546	1	1	0	5	RPL13A
RPL18A	0	-0.906986958782737	1	1	0	5	RPL18A
RPL14	0	-0.925665190031379	1	1	0	5	RPL14
RPL5	0	-0.926999999121137	0.996	1	0	5	RPL5
PTMA.1	0	-0.942713595120241	1	1	0	5	PTMA
RPS5.2	0	-0.942849463667343	0.996	1	0	5	RPS5
RPLP1.2	0	-1.00720692051247	1	1	0	5	RPLP1
RPSA.2	0	-1.00889607580744	0.992	1	0	5	RPSA
RPLP2	0	-1.01478798182665	1	1	0	5	RPLP2
RPS3.2	0	-1.03047554808442	0.996	1	0	5	RPS3
MALAT1.1	0	-1.34185651018131	1	1	0	5	MALAT1
RPS18	6.10962437321509e-316	-0.756835892041847	1	1	1.00191730096354e-311	5	RPS18
EIF1	9.2083417375988e-309	-0.816671152856784	1	1	1.51007596154883e-304	5	EIF1
FTL.3	6.51950427486919e-308	-1.04369478645514	1	1	1.0691335060358e-303	5	FTL
RPL41.3	3.61560240886616e-302	-1.25000065588827	1	1	5.92922639029962e-298	5	RPL41
RPL37A	2.86010960610723e-298	-0.752992149413496	1	1	4.69029374305525e-294	5	RPL37A
RPS19	4.47094096691845e-295	-0.723745482840041	1	1	7.33189609164957e-291	5	RPS19
UQCRH	2.78432558780915e-283	-0.78565777583891	0.992	1	4.56601553144822e-279	5	UQCRH
RPL31	6.93771095906055e-282	-0.810448697372036	1	1	1.13771522017634e-277	5	RPL31
OAZ1	7.33559845450009e-281	-0.852225794286524	0.985	1	1.20296479055347e-276	5	OAZ1
RPS21	2.26127499270291e-276	-0.678309613208627	1	1	3.70826486053351e-272	5	RPS21
LRRC75A	1.12987569473991e-274	-0.881968657558314	0.996	1	1.85288315180399e-270	5	LRRC75A
UBA52	1.29079358751367e-274	-0.662973621065142	1	1	2.11677240416367e-270	5	UBA52
SERF2	1.21600315902983e-266	-0.790099400195007	0.996	1	1.99412358049302e-262	5	SERF2
RPS27	1.07230888856338e-265	-0.646527697393499	1	1	1.75847934635508e-261	5	RPS27
RPL28	3.32183144849932e-265	-0.736870905868531	1	1	5.44747139239403e-261	5	RPL28
EEF1B2	3.88636743187965e-254	-0.699818375388122	1	1	6.37325395153944e-250	5	EEF1B2
ATP5L.1	9.45183331552491e-248	-0.914942333064437	0.942	1	1.55000614541293e-243	5	ATP5L
TMA7.1	2.28971852180579e-247	-1.06769547704572	0.842	0.999	3.75490940390931e-243	5	TMA7
DSTN.3	5.10241930409071e-247	-1.06625095122804	0.965	1	8.36745741677836e-243	5	DSTN
TMSB10.1	4.913543248302e-239	-0.762986291871226	1	1	8.05771957289046e-235	5	TMSB10
RPS26.2	3.42341397522089e-232	-1.1291388224235	0.835	0.999	5.61405657796475e-228	5	RPS26
SET.2	1.8622598531622e-227	-1.10227873687244	0.881	1	3.05391993320069e-223	5	SET
H3F3A.1	1.42569299065497e-223	-0.861472913219054	0.977	1	2.33799393537509e-219	5	H3F3A
RPS9.3	1.66171136710884e-221	-1.26552869669863	0.954	1	2.72504047092178e-217	5	RPS9
GAPDH	9.85123714961913e-221	-0.714712743242227	1	1	1.61550438016604e-216	5	GAPDH
RAN.1	6.33649060115493e-215	-0.931185745536281	0.981	1	1.0391210936834e-210	5	RAN
PPIA.1	1.22960016734378e-213	-0.943024032216889	0.919	1	2.01642131442707e-209	5	PPIA
YBX1.4	2.2646459329154e-209	-1.09929699231945	0.927	1	3.71379286538796e-205	5	YBX1
GSTP1.3	3.27462993798902e-209	-1.08104506962878	0.958	1	5.37006563530819e-205	5	GSTP1
CLTA.1	2.83639812798416e-207	-1.04188033821238	0.758	0.999	4.65140929008123e-203	5	CLTA
TPI1.1	5.60110392846138e-207	-0.993007399784656	0.95	1	9.18525033228382e-203	5	TPI1
HNRNPA1.1	6.36571656763778e-207	-0.989862836112749	0.95	1	1.04391385992692e-202	5	HNRNPA1
RPL10.4	1.00836279845232e-200	-1.31066328014306	1	1	1.65361415318197e-196	5	RPL10
PFDN5	5.45752472491835e-199	-0.821420183933018	0.962	1	8.9497947963936e-195	5	PFDN5
UQCRQ.2	3.10970654555148e-197	-1.00718738945238	0.95	1	5.09960776404987e-193	5	UQCRQ
EIF3K.1	1.206163339153e-196	-0.79046879370537	0.969	1	1.977987259877e-192	5	EIF3K
ATP6V0E1.1	3.87779509913157e-196	-0.942622206767102	0.938	1	6.35919618306586e-192	5	ATP6V0E1
COX6A1	9.82851309618965e-196	-0.709729756890001	0.992	1	1.61177786264414e-191	5	COX6A1
ZFAS1.1	1.32106134307708e-193	-0.824891981305259	0.996	1	2.1664084965121e-189	5	ZFAS1
COX8A.2	6.32416878852922e-190	-0.841917555205977	0.985	1	1.03710043963091e-185	5	COX8A
CBX3.1	1.11018297323624e-189	-0.972923245097197	0.765	0.996	1.8205890578101e-185	5	CBX3
NPM1.1	6.25918301534478e-186	-0.948209091241087	0.996	1	1.02644342268639e-181	5	NPM1
NME1	4.07132823034332e-180	-1.02056502959585	0.773	0.998	6.67657116494002e-176	5	NME1
VDAC2	1.64799178853369e-178	-0.94114336522122	0.808	0.998	2.7025417340164e-174	5	VDAC2
PDCD5.1	7.40922012439921e-178	-0.936219781936963	0.888	1	1.21503800820023e-173	5	PDCD5
RAC1.2	1.79906014696688e-177	-1.03371341729751	0.881	1	2.95027873501099e-173	5	RAC1
MZT2B.2	1.08802151429672e-176	-0.948634580064378	0.892	1	1.7842464812952e-172	5	MZT2B
COX4I1.2	2.91949192233755e-176	-0.734192944717375	0.992	1	4.78767480344134e-172	5	COX4I1
BRK1	8.9053254964777e-174	-0.795452794785793	0.904	0.998	1.46038432816738e-169	5	BRK1
COX6B1.1	8.93569087926691e-173	-0.839833941549151	0.996	1	1.46536394729098e-168	5	COX6B1
PARK7	8.24341557547789e-170	-0.796063947307041	0.904	0.999	1.35183772022262e-165	5	PARK7
EIF3F	7.75339128021079e-169	-0.886864715989201	0.823	0.997	1.27147863604177e-164	5	EIF3F
GPX4	9.83353556880512e-169	-0.830021399769712	0.873	0.999	1.61260149792835e-164	5	GPX4
MT-ND2	8.64734980687204e-163	-0.575483808998167	1	1	1.41807889482895e-158	5	MT-ND2
HSPE1	1.90159959581493e-162	-0.796553955729898	0.973	1	3.11843317717691e-158	5	HSPE1
MT-ND4	1.39993401889596e-161	-0.568167079810449	1	1	2.29575179758748e-157	5	MT-ND4
MT-ND1	2.41372134122866e-157	-0.559557600074794	1	1	3.95826162748088e-153	5	MT-ND1
PRELID1.1	3.8637293226838e-155	-0.955055492280575	0.727	0.995	6.33612971626916e-151	5	PRELID1
MYL6.2	4.46048715458201e-155	-0.909048658850011	0.985	1	7.31475288479904e-151	5	MYL6
COX5B.2	7.60527051890696e-155	-0.960944226727831	0.881	0.999	1.24718831239555e-150	5	COX5B
ARL6IP4	1.53578863445942e-154	-0.830214869432721	0.812	0.998	2.51853978165e-150	5	ARL6IP4
MTDH.2	2.88074388381676e-154	-1.18382178027343	0.4	0.953	4.7241318950711e-150	5	MTDH
ATF4	3.71209777601503e-153	-0.900163473574336	0.777	0.994	6.08746914288704e-149	5	ATF4
UQCR10.1	3.873251621797e-153	-0.85435941721057	0.85	0.998	6.35174533458489e-149	5	UQCR10
RPL36A.2	1.9356801998515e-150	-0.70395948373261	0.985	1	3.17432195973648e-146	5	RPL36A
DDX21	3.04307654057394e-150	-0.942201997223624	0.696	0.988	4.99034121888721e-146	5	DDX21
C11orf58	6.15793407908736e-150	-0.928097810971641	0.738	0.992	1.00983960962954e-145	5	C11orf58
PA2G4.1	4.49911573238656e-148	-1.00808957723032	0.65	0.985	7.37809988954072e-144	5	PA2G4
SEC61B.1	1.24822697905379e-147	-0.774379677670453	0.923	1	2.0469674229503e-143	5	SEC61B
MT-CO2	3.81930289829192e-146	-0.581615189986627	1	1	6.26327482290892e-142	5	MT-CO2
PHPT1.2	5.00854935290746e-146	-0.928976502208342	0.815	0.997	8.21352008383295e-142	5	PHPT1
POLR1D	1.13047437413524e-145	-0.835415834911954	0.796	0.993	1.85386492614438e-141	5	POLR1D
PPDPF	4.64820753993764e-144	-0.808268140736574	0.962	1	7.62259554474374e-140	5	PPDPF
PTMS.3	1.18413993692927e-143	-0.998581889906962	0.873	0.997	1.94187108257031e-139	5	PTMS
MT-CO3	3.13193140293449e-143	-0.570502443247797	1	1	5.13605430767227e-139	5	MT-CO3
SLC25A3.2	1.96053442998063e-142	-1.04262758899613	0.7	0.991	3.21508041172524e-138	5	SLC25A3
TMEM14B	6.55318359189884e-141	-0.932817598521539	0.712	0.989	1.07465657723549e-136	5	TMEM14B
UBL5.1	8.5055144407664e-141	-0.676660128709085	0.988	1	1.39481931314128e-136	5	UBL5
SNRPE	1.10034236501479e-140	-0.693107992535801	0.962	1	1.80445144438775e-136	5	SNRPE
TMEM147.2	1.31732796241175e-140	-0.912633671511338	0.812	0.999	2.16028612555902e-136	5	TMEM147
SLIRP	8.99849414258805e-139	-0.757015244951073	0.958	1	1.47566305444301e-134	5	SLIRP
TMBIM6	1.36655354878066e-138	-0.891189899347669	0.731	0.991	2.24101116464541e-134	5	TMBIM6
LUC7L3	1.73929244174457e-138	-0.89878126640506	0.727	0.985	2.85226567521692e-134	5	LUC7L3
MORF4L1.3	4.47680150166899e-138	-1.01067752147595	0.75	0.99	7.34150678258698e-134	5	MORF4L1
MT-ATP6	3.70394151869537e-137	-0.578783949516845	1	1	6.07409369650854e-133	5	MT-ATP6
MT-CYB	7.60789690820471e-136	-0.533762266291338	1	1	1.24761901397649e-131	5	MT-CYB
ANAPC11.4	2.7261493663834e-135	-1.02994598424089	0.669	0.987	4.47061234593214e-131	5	ANAPC11
MT-ND5	5.00038661421766e-134	-0.567047079554578	1	1	8.20013400865553e-130	5	MT-ND5
POMP	5.15692909149598e-134	-0.898502679018436	0.742	0.991	8.45684801714426e-130	5	POMP
SEC62	7.34223266784049e-134	-0.896976372273408	0.612	0.978	1.20405273519916e-129	5	SEC62
PRDX5.3	1.76763816017923e-133	-0.91393476190495	0.804	0.996	2.89874981887793e-129	5	PRDX5
TMED2	1.82407608464033e-133	-0.891209201899041	0.677	0.985	2.99130237120168e-129	5	TMED2
NDUFS5.1	1.01130336971646e-132	-0.710928050942234	0.962	1	1.65843639599803e-128	5	NDUFS5
MGST1.1	1.65698950588755e-132	-0.708665369995929	0.985	1	2.717297090705e-128	5	MGST1
ATP6V1G1.1	9.46622526576083e-132	-0.827899656102205	0.808	0.993	1.55236628133212e-127	5	ATP6V1G1
SOD1.1	9.51020852211055e-132	-0.86412143396379	0.865	0.998	1.55957909554091e-127	5	SOD1
MRPL33.1	1.48326732957111e-131	-0.774166491684569	0.885	0.996	2.43241009376366e-127	5	MRPL33
HNRNPAB.1	1.10277417232949e-130	-0.956940200502144	0.588	0.978	1.80843936520313e-126	5	HNRNPAB
MINOS1	2.38996929230852e-130	-0.837435701223727	0.831	0.996	3.91931064245674e-126	5	MINOS1
NDUFB9.2	3.83088026550124e-130	-0.837932631281437	0.831	0.996	6.28226054739549e-126	5	NDUFB9
NENF	6.04957373491253e-130	-0.785887898634645	0.777	0.993	9.92069596788307e-126	5	NENF
NDUFB10.1	6.38317243189521e-130	-0.900902434130327	0.819	0.992	1.0467764471065e-125	5	NDUFB10
AC090498.1.3	7.77584615243602e-130	-1.01325546230018	0.55	0.973	1.27516101053798e-125	5	AC090498.1
RAB10.4	6.13810110179968e-129	-1.07896737764069	0.658	0.982	1.00658719968413e-124	5	RAB10
HSBP1.1	8.85671718904812e-129	-0.7754657750564	0.858	0.995	1.452413051832e-124	5	HSBP1
HNRNPL.3	1.55537235913855e-128	-0.928157240830246	0.696	0.984	2.55065513175131e-124	5	HNRNPL
COX7C.1	2.7364497773419e-127	-0.67396709385251	1	1	4.48750398986299e-123	5	COX7C
PSMA4	5.36548964145125e-126	-0.958859364474507	0.627	0.972	8.7988664630159e-122	5	PSMA4
YWHAB.1	9.26139202414771e-125	-1.03583719703851	0.515	0.958	1.51877567803998e-120	5	YWHAB
SUB1	2.80574758250597e-124	-0.787142646392094	0.896	0.996	4.60114546055154e-120	5	SUB1
MT-ND3.1	1.87050526013703e-123	-0.537898321066123	1	1	3.06744157609871e-119	5	MT-ND3
AKR1C3-ENSG00000196139.2	6.14562035557125e-123	-1.07984428827347	0.819	0.993	1.00782028211013e-118	5	AKR1C3-ENSG00000196139
DGUOK	7.35287156895744e-123	-0.860908082599482	0.635	0.968	1.20579740859333e-118	5	DGUOK
TXNDC17.1	1.1957039072845e-122	-0.864557642946693	0.781	0.993	1.96083483755586e-118	5	TXNDC17
PGAM1.1	2.0146109756786e-122	-0.93886348369039	0.615	0.974	3.30376053901534e-118	5	PGAM1
TMEM14C	3.02631426418829e-122	-0.772561497426328	0.838	0.992	4.96285276184238e-118	5	TMEM14C
PCBP2	4.06973345370688e-122	-0.738858318683094	0.862	0.994	6.67395589073392e-118	5	PCBP2
C12orf57.1	4.48612612889489e-122	-0.876243382249269	0.704	0.991	7.35679823877473e-118	5	C12orf57
HIGD2A	4.71005757047203e-122	-0.859964848002684	0.762	0.986	7.72402340981708e-118	5	HIGD2A
B2M	5.05369783995832e-121	-0.799097363216252	0.938	0.998	8.28755908774765e-117	5	B2M
NDUFS6.2	7.53178789571268e-121	-1.00569209027788	0.6	0.974	1.23513789701792e-116	5	NDUFS6
METAP2	3.00668831769312e-120	-0.952795172198857	0.462	0.934	4.93066817218495e-116	5	METAP2
UBE2D2.2	6.57986609684945e-120	-0.864243631690046	0.727	0.983	1.07903224122234e-115	5	UBE2D2
SNRPF	1.35063765095169e-119	-0.727460234456988	0.942	1	2.21491068379568e-115	5	SNRPF
CALM1	1.03989839365825e-118	-0.821174621894532	0.846	0.997	1.70532937576016e-114	5	CALM1
EIF5A	2.08819975872136e-118	-0.938493745469434	0.731	0.989	3.42443878432715e-114	5	EIF5A
MIF	8.05745161865729e-118	-0.780487175010741	0.796	0.994	1.32134149094361e-113	5	MIF
UBE2I.2	1.23386304015376e-116	-0.859323572564596	0.658	0.98	2.02341199954815e-112	5	UBE2I
HIF1A.2	1.77392400389654e-115	-1.16599181422217	0.442	0.934	2.90905797398993e-111	5	HIF1A
MT-CO1	2.31378613981127e-115	-0.53615440223076	1	1	3.79437789067651e-111	5	MT-CO1
DNAJA1.1	5.27971967786254e-114	-0.843200460185866	0.735	0.99	8.65821229972678e-110	5	DNAJA1
GABPB1-AS1.1	3.94536425521465e-113	-0.874487114188767	0.758	0.983	6.47000284212651e-109	5	GABPB1-AS1
PCBP1.3	1.16443132828297e-112	-0.892540696320721	0.696	0.976	1.90955093525125e-108	5	PCBP1
RAB2A.1	1.59150837492389e-112	-0.892068812001596	0.688	0.974	2.60991458403769e-108	5	RAB2A
SQSTM1.2	1.96119182228669e-112	-1.0129107067869	0.673	0.976	3.21615846936794e-108	5	SQSTM1
POLE4.1	2.7183796437038e-112	-0.841661756073217	0.65	0.97	4.45787077770986e-108	5	POLE4
ALDOA.4	3.26107047400306e-112	-1.1431340551892	0.665	0.982	5.34782947031762e-108	5	ALDOA
VIM.2	7.94935475892165e-112	-0.939119924718895	0.912	0.998	1.30361468691556e-107	5	VIM
YY1.1	2.21078165818163e-111	-0.917591772890345	0.527	0.946	3.62546084125206e-107	5	YY1
RBM3.1	4.55553307176017e-111	-0.812408386760008	0.804	0.991	7.4706186843795e-107	5	RBM3
KPNB1.2	2.32929190810444e-110	-0.970352860180005	0.492	0.938	3.81980580010048e-106	5	KPNB1
SLC25A5.3	1.30584877751113e-109	-0.966920930398319	0.746	0.991	2.1414614102405e-105	5	SLC25A5
ANP32B.3	2.13286730696326e-109	-0.854941313009874	0.75	0.984	3.49768909668905e-105	5	ANP32B
TXNRD1.3	3.68054392201921e-109	-1.18094770260995	0.623	0.981	6.03572397771931e-105	5	TXNRD1
EIF4B.2	6.12300294347016e-109	-0.921246884095217	0.685	0.974	1.00411125269967e-104	5	EIF4B
TMSB4X.3	1.86326359781853e-108	-0.926019795894514	1	1	3.05556597406261e-104	5	TMSB4X
NBEAL1	2.7331329318341e-108	-0.593336331968191	0.958	0.998	4.48206469491475e-104	5	NBEAL1
NDUFB2.2	2.96822726539135e-107	-0.784530340327867	0.927	0.997	4.86759589251527e-103	5	NDUFB2
MGST3.2	6.48182559078728e-107	-0.891472910448786	0.712	0.983	1.06295457863321e-102	5	MGST3
PSMB6	6.59426759315088e-107	-0.867091375164066	0.715	0.981	1.08139394260081e-102	5	PSMB6
ARPC2.1	1.74956490177111e-106	-1.01527207370027	0.558	0.955	2.86911148241444e-102	5	ARPC2
GPBP1.1	2.58465465083794e-106	-0.934921540202102	0.285	0.86	4.23857516190914e-102	5	GPBP1
HSPB1.1	2.69578704705296e-106	-0.857145298460576	0.777	0.986	4.42082117846215e-102	5	HSPB1
[truncated: 2,717 more rows]
