# Supplementary material for: Single cell heterogeneity in influenza A virus gene expression shapes the innate antiviral response to infection
Source: PLoS Pathog. 2020 Jul 2;16(7):e1008671. doi: 10.1371/journal.ppat.1008671 (PMC7363107; doi:10.1371/journal.ppat.1008671)
Supplement: S2 Table — (TXT) [file ppat.1008671.s009.txt]

p_val	avg_logFC	pct.1	pct.2	p_val_adj	cluster	gene
PTMA	7.63589983934606e-262	-1.40445210388359	0.988	0.999	9.82663950325444e-258	0	PTMA
PTMS	1.33148392335537e-229	-1.45431003135283	0.782	0.981	1.71348666096602e-225	0	PTMS
RPS7	3.97817306017631e-225	-1.10506999816485	0.997	1	5.11951091114089e-221	0	RPS7
FTL	2.37480163249346e-216	-1.37003915795752	1	1	3.05613222085583e-212	0	FTL
RPLP1	5.38666556494828e-209	-1.06429490272629	1	1	6.93209991553195e-205	0	RPLP1
ARL6IP4	2.50098186590662e-206	-1.2647468956012	0.541	0.931	3.21851356323523e-202	0	ARL6IP4
H3F3A	1.33736928887182e-205	-1.19112246464635	0.957	0.994	1.72106053784914e-201	0	H3F3A
RPSA	4.56858691186259e-204	-0.995164833734746	1	1	5.87931449687596e-200	0	RPSA
YBX1	3.54271826148623e-201	-1.18000178450563	0.912	0.991	4.55912413070663e-197	0	YBX1
RPL41	3.79660593715876e-200	-1.21548732033329	0.998	1	4.8858521805296e-196	0	RPL41
EIF1	9.08222725221926e-200	-1.14866510389015	1	1	1.1687918250881e-195	0	EIF1
RPS27A	4.2261040151372e-197	-0.865717399251315	1	1	5.43857325708006e-193	0	RPS27A
HNRNPA1	3.61876515328892e-192	-1.23458061879377	0.871	0.982	4.65698887576751e-188	0	HNRNPA1
RPS15	3.60444676218983e-189	-0.945265183986359	1	1	4.63856253826209e-185	0	RPS15
SET	9.35462606585268e-188	-1.14762020762589	0.871	0.979	1.20384682841458e-183	0	SET
EIF5A	1.44110762864811e-187	-1.38097006535457	0.601	0.933	1.85456140730725e-183	0	EIF5A
RPS3	2.84704069375865e-186	-0.955124946246507	0.998	1	3.66385666879801e-182	0	RPS3
BRI3	1.0871096413285e-185	-1.31024440802224	0.659	0.941	1.39900139742565e-181	0	BRI3
RPL34	4.31463376726383e-185	-0.889575658026156	1	1	5.55250219509182e-181	0	RPL34
TMA7	2.41474043291091e-182	-1.02972358610951	0.733	0.955	3.10752946311305e-178	0	TMA7
SUB1	5.1689716580154e-181	-1.16682720344794	0.69	0.939	6.65194962670002e-177	0	SUB1
TMSB10	8.82697653546549e-180	-1.1105336729781	0.997	1	1.13594361034905e-175	0	TMSB10
SLC25A3	4.27543649581825e-178	-1.30795443076364	0.879	0.984	5.5020592264685e-174	0	SLC25A3
UBB	8.5200918372305e-178	-1.12450647173754	0.949	0.994	1.09645061853319e-173	0	UBB
PRELID1	2.09641750885593e-177	-1.26442982685153	0.436	0.893	2.69787969214669e-173	0	PRELID1
RPL7A	7.65049557528903e-176	-0.99690271003389	0.997	1	9.84542275583945e-172	0	RPL7A
AKR1B10	6.37535055888328e-175	-1.74458381764174	0.946	0.996	8.2044386342269e-171	0	AKR1B10
MYL6	4.1167618089641e-174	-1.37599460304727	0.874	0.974	5.29786077195589e-170	0	MYL6
RPL13A	1.34639656335942e-173	-0.762780816207419	1	1	1.73267773738723e-169	0	RPL13A
ANP32B	2.40085972525081e-173	-1.24810707291469	0.657	0.909	3.08966638042527e-169	0	ANP32B
UBE2I	9.32460222720352e-173	-1.07629115218354	0.582	0.919	1.19998306061882e-168	0	UBE2I
COX6B1	1.01579899803624e-170	-1.04344687586158	0.954	0.99	1.30723173057284e-166	0	COX6B1
PGAM1	5.54000393096828e-170	-1.36412774127804	0.425	0.852	7.12943105876308e-166	0	PGAM1
RPL14	1.00937131654454e-168	-0.870931891389803	0.995	0.998	1.29895994726116e-164	0	RPL14
RPL15	3.39350989071578e-167	-0.812643023487623	1	1	4.36710787836214e-163	0	RPL15
RAN	4.35293837234163e-167	-0.971726241173614	0.989	0.998	5.60179639136644e-163	0	RAN
RPL36	6.57498811540501e-167	-0.800425617389593	0.998	0.999	8.46135220571471e-163	0	RPL36
RPL19	3.36741701193828e-166	-0.802503696866398	1	1	4.33352895266337e-162	0	RPL19
MYL12B	3.43090165475824e-166	-1.16217575428681	0.69	0.93	4.41522733950837e-162	0	MYL12B
RPS24	1.04248852754642e-165	-0.792081748644267	1	1	1.34157848609949e-161	0	RPS24
OAZ1	4.4662072641021e-165	-0.857191297493264	0.977	0.994	5.747562128173e-161	0	OAZ1
HSPE1	8.07486709515367e-164	-1.11661876824955	0.748	0.948	1.03915464647533e-159	0	HSPE1
RPL5	6.4574548495801e-163	-0.848136127364578	0.997	0.999	8.31009864592463e-159	0	RPL5
GNG11	4.62882261089457e-162	-1.35914837051175	0.641	0.913	5.95683181796022e-158	0	GNG11
RPS26	2.20345152317407e-161	-1.26606754600625	0.756	0.948	2.83562176517271e-157	0	RPS26
PFDN5	6.38495414400113e-160	-0.892041171617258	0.965	0.996	8.21679748791506e-156	0	PFDN5
ATP6V0E1	7.28189317824236e-159	-1.20773801114167	0.687	0.944	9.37106833108009e-155	0	ATP6V0E1
RPL27A	2.12308394819256e-157	-0.711039011866005	1	1	2.732196732929e-153	0	RPL27A
RPL13	1.67258158971514e-156	-0.758433424355633	1	1	2.15244524780442e-152	0	RPL13
LDHA	7.5047816010428e-155	-2.22034520283723	0.547	0.866	9.65790344238198e-151	0	LDHA
NDUFS5	9.81765941496985e-155	-0.979513601631627	0.783	0.955	1.26343459011247e-150	0	NDUFS5
GPX4	4.95369837813868e-154	-0.869767082414959	0.937	0.989	6.37491444282666e-150	0	GPX4
RPS5	5.71407424494182e-154	-0.855432014411515	0.998	1	7.35344214581563e-150	0	RPS5
PSMB3	1.4087514732978e-153	-1.09215788911633	0.616	0.922	1.81292227098694e-149	0	PSMB3
MT-ND4	2.06561259944125e-153	-0.652089812667784	1	1	2.65823685422095e-149	0	MT-ND4
MZT2B	4.955971338528e-153	-0.989203402655913	0.932	0.991	6.37783951555168e-149	0	MZT2B
SNRPF	8.67366262825182e-153	-0.861417461735775	0.865	0.971	1.11621364362973e-148	0	SNRPF
CLTA	3.92559591177113e-152	-1.10037160685841	0.862	0.964	5.05184937885826e-148	0	CLTA
RPL10	4.68164722714743e-152	-1.1042554909297	1	1	6.02481181661602e-148	0	RPL10
RPL11	1.04321376258849e-151	-0.7423470618984	1	1	1.34251179107513e-147	0	RPL11
TPI1	1.11699233238208e-151	-1.22993844622746	0.9	0.981	1.4374574325425e-147	0	TPI1
RPLP2	7.08628855193823e-151	-0.731276237647677	1	1	9.11934473748931e-147	0	RPLP2
NDUFS6	1.72710240559766e-150	-1.08156016144307	0.659	0.92	2.22260808576363e-146	0	NDUFS6
UBA52	2.94738769196768e-150	-0.727564034511132	0.998	0.999	3.7929932207932e-146	0	UBA52
GUK1	7.96383055523007e-150	-0.951540143351975	0.575	0.908	1.02486535415256e-145	0	GUK1
MRPS12	1.83162226448395e-149	-1.26530366277615	0.309	0.782	2.3571146921644e-145	0	MRPS12
EIF4B	3.34731979768122e-149	-0.974588428752867	0.717	0.939	4.30766584763597e-145	0	EIF4B
AKR1C3-ENSG00000196139	3.9768034630058e-148	-1.59371414752542	0.868	0.973	5.11774837654217e-144	0	AKR1C3-ENSG00000196139
RPL18A	5.77061020707353e-148	-0.786727793059385	1	1	7.42619827548292e-144	0	RPL18A
RPS9	1.03894743223341e-147	-1.03605580198331	0.995	0.999	1.33702145054118e-143	0	RPS9
RPS28	5.37834980646797e-146	-0.739506552513236	1	1	6.92139836594363e-142	0	RPS28
RPL21	5.38578346824566e-146	-0.702188486533192	1	1	6.93096474528534e-142	0	RPL21
EIF3K	7.74074349587446e-146	-0.860291087202353	0.982	0.995	9.96156280484084e-142	0	EIF3K
EIF3F	2.30612571727141e-145	-0.78278637732236	0.931	0.986	2.96775318555658e-141	0	EIF3F
COX4I1	4.83350902344589e-145	-0.769450074550039	0.992	0.998	6.22024276227252e-141	0	COX4I1
CBX3	2.04725472996343e-144	-0.951684783850492	0.564	0.871	2.63461211198994e-140	0	CBX3
TMBIM6	7.26246682762476e-144	-1.0951917393153	0.76	0.916	9.3460685604703e-140	0	TMBIM6
NAA20	1.83463204896882e-143	-1.06592132131397	0.174	0.697	2.36098798381798e-139	0	NAA20
RPL23A	2.46925966996317e-143	-0.669722404735883	1	0.999	3.1776902692756e-139	0	RPL23A
RPS3A	5.72863377963726e-142	-0.719917339931306	1	1	7.3721788110152e-138	0	RPS3A
LINC00493	5.22461145356533e-141	-1.00660045302757	0.425	0.829	6.72355247959322e-137	0	LINC00493
UQCR10	2.43647076748897e-140	-0.947969683203068	0.504	0.873	3.13549423068156e-136	0	UQCR10
ENY2	2.59315226025308e-140	-0.966258262038853	0.601	0.882	3.33712764371969e-136	0	ENY2
TXNDC17	1.4019103881771e-139	-1.00318628439105	0.644	0.911	1.80411847854511e-135	0	TXNDC17
UQCRH	2.03549216444498e-139	-0.807353444713578	0.988	0.997	2.61947486642425e-135	0	UQCRH
DSTN	3.78899761015492e-139	-1.02984849186558	0.977	0.998	4.87606102450836e-135	0	DSTN
RPS19	4.18961411728903e-139	-0.687046338892592	1	1	5.39161440753925e-135	0	RPS19
SNRPE	4.24040087635524e-139	-0.907443363982152	0.693	0.916	5.45697188778156e-135	0	SNRPE
RPL38	1.63396184201609e-138	-0.654621230938762	1	1	2.10274549449051e-134	0	RPL38
MAF1	5.16204020027842e-138	-1.05193934811261	0.183	0.691	6.6430295337383e-134	0	MAF1
SEC61B	2.08500491106693e-137	-0.890356075963112	0.802	0.965	2.68319282005203e-133	0	SEC61B
NDUFV2	2.10626753701144e-137	-1.1215680635049	0.358	0.787	2.71055569338002e-133	0	NDUFV2
RPS8	5.48149817872861e-137	-0.693975261231777	0.998	1	7.05414000620585e-133	0	RPS8
C9orf3	7.50718144979903e-137	-1.0461267515161	0.379	0.82	9.66099180774638e-133	0	C9orf3
UBL5	1.3814811068668e-136	-0.75137488217571	0.922	0.978	1.77782803642688e-132	0	UBL5
NME4	2.16620771917193e-136	-0.941976071254752	0.674	0.939	2.78769271380236e-132	0	NME4
RPL28	3.11110228963035e-136	-0.750501322372728	1	1	4.00367753652529e-132	0	RPL28
PARK7	1.61983130049902e-135	-0.932047905790516	0.868	0.964	2.08456090061219e-131	0	PARK7
BTF3	2.27270100267988e-135	-0.716769464143739	1	0.999	2.92473892034874e-131	0	BTF3
MT-CO1	8.67532267160756e-135	-0.586493839269075	1	1	1.11642727460918e-130	0	MT-CO1
PCBP2	1.09531968570867e-134	-0.91423901661461	0.829	0.946	1.40956690353849e-130	0	PCBP2
RPS12	1.55655808726908e-134	-0.694855917753245	1	1	2.00313460250658e-130	0	RPS12
PRDX6	3.38134417339455e-134	-0.890624200695952	0.843	0.941	4.35145181674145e-130	0	PRDX6
SIVA1	4.66265378835839e-133	-1.06271001331041	0.344	0.793	6.00036916023841e-129	0	SIVA1
MT-CO2	1.04470841210326e-132	-0.617719417606664	1	1	1.34443525553568e-128	0	MT-CO2
RPL35A	1.9233099929908e-132	-0.665103908660971	1	0.998	2.47510762997986e-128	0	RPL35A
POLR1D	3.45670193384237e-132	-0.830903772367759	0.748	0.934	4.44842971866175e-128	0	POLR1D
RPL27	1.45567184527039e-131	-0.638434580149208	1	1	1.87330409767847e-127	0	RPL27
LRRC75A	3.07622230408792e-131	-0.722930900389147	0.998	1	3.95879048313074e-127	0	LRRC75A
DBI	1.00824953029496e-130	-1.05173862176338	0.82	0.949	1.29751632053658e-126	0	DBI
NDUFB10	3.69920578627896e-130	-0.942990889568384	0.799	0.934	4.76050792636239e-126	0	NDUFB10
CALM1	3.96679750201861e-130	-0.924458137528687	0.719	0.912	5.10487170534776e-126	0	CALM1
RPL10A	6.03842310840591e-130	-0.680807383287354	0.997	1	7.77084669820756e-126	0	RPL10A
ANAPC11	8.6500879929887e-130	-0.911546957607363	0.724	0.895	1.11317982381772e-125	0	ANAPC11
ATP5L	1.0655608512597e-129	-0.768680543543936	0.925	0.978	1.3712702594861e-125	0	ATP5L
COX8A	1.55295898760213e-129	-0.812381292354264	0.96	0.984	1.99850292114519e-125	0	COX8A
PGD	3.08327539827021e-129	-1.43924384596645	0.378	0.777	3.96786711003393e-125	0	PGD
GSTP1	1.98762561510441e-128	-1.23940701836784	0.966	0.996	2.55787540407787e-124	0	GSTP1
YWHAB	1.28234215435015e-127	-1.18049014478026	0.662	0.881	1.65024611843321e-123	0	YWHAB
COX7C	1.91463111160534e-126	-0.699665080396563	0.997	0.999	2.46393877752491e-122	0	COX7C
PSMB6	5.56164769263744e-126	-1.06562972341375	0.664	0.86	7.15728441565512e-122	0	PSMB6
MYL12A	8.12507352910281e-126	-0.968748285834405	0.693	0.905	1.04561571246024e-121	0	MYL12A
TMSB4X	1.83504527674333e-125	-1.1053610830135	0.98	1	2.36151976664099e-121	0	TMSB4X
RNF7	1.92118520523172e-125	-0.900414940334709	0.621	0.861	2.4723732406127e-121	0	RNF7
MT-ATP6	2.63042401193222e-125	-0.589672511706318	1	1	3.38509266095557e-121	0	MT-ATP6
NNMT	5.99631479765882e-125	-1.46267627903972	0.332	0.767	7.71665751310714e-121	0	NNMT
BANF1	7.13190112739728e-125	-0.816744935642038	0.779	0.955	9.17804356084756e-121	0	BANF1
CKS1B	8.35950310651563e-125	-1.13646902496024	0.685	0.912	1.0757844547775e-120	0	CKS1B
RPS21	2.09289078024174e-124	-0.61252351215153	1	1	2.6933411450931e-120	0	RPS21
ZFAS1	4.22887123551038e-124	-0.760145387412416	0.998	1	5.4421343929783e-120	0	ZFAS1
MORF4L1	1.03311777573251e-123	-1.00907951273239	0.558	0.833	1.32951926559017e-119	0	MORF4L1
POMP	1.60944453424806e-123	-0.938932318593394	0.656	0.901	2.07119417112383e-119	0	POMP
TXNRD1	2.98511055186636e-123	-1.2229643300542	0.548	0.856	3.84153876919682e-119	0	TXNRD1
HSBP1	3.73877204637383e-123	-0.772691412940983	0.846	0.952	4.81142574647848e-119	0	HSBP1
METRN	3.97797180574704e-123	-1.09488892969718	0.369	0.764	5.11925191681586e-119	0	METRN
ATF4	1.30686458827698e-122	-0.967186342755332	0.396	0.796	1.68180403865365e-118	0	ATF4
SSNA1	1.09584900032125e-121	-0.933636042933688	0.243	0.711	1.41024807851342e-117	0	SSNA1
ATP5C1	2.17622070439423e-121	-1.04991358112057	0.296	0.713	2.80057842448493e-117	0	ATP5C1
NPM1	3.91880252455396e-121	-0.956962521165372	0.994	1	5.0431069688485e-117	0	NPM1
RPS27	5.10848790987266e-121	-0.61308031945622	1	1	6.57411309121512e-117	0	RPS27
COX5B	8.36366246782963e-121	-0.933408787124953	0.856	0.958	1.076319722985e-116	0	COX5B
RBCK1	1.11516585894499e-120	-1.18634353119425	0.473	0.822	1.43510694387631e-116	0	RBCK1
ARPC2	1.33005350570229e-120	-0.937012578030464	0.733	0.884	1.71164585648827e-116	0	ARPC2
TALDO1	1.96617000178173e-120	-1.19847151381851	0.556	0.842	2.53026417529291e-116	0	TALDO1
BZW1	2.71974981961935e-120	-0.901604979728774	0.456	0.825	3.50004604286814e-116	0	BZW1
SRSF3	6.9904718775827e-120	-1.07443797098366	0.321	0.736	8.99603825926118e-116	0	SRSF3
ERP29	9.70730446823944e-120	-0.982438403056255	0.553	0.855	1.24923301201773e-115	0	ERP29
GLRX5	3.20138697916979e-119	-0.913288133582951	0.315	0.746	4.11986490349361e-115	0	GLRX5
PRDX5	4.17498041164689e-119	-1.13501707642915	0.733	0.874	5.37278229174838e-115	0	PRDX5
PEBP1	4.35031026593109e-119	-1.27277634891536	0.613	0.856	5.59841428122672e-115	0	PEBP1
ARF1	9.28831100854114e-119	-0.832945710985108	0.541	0.837	1.19531274368916e-114	0	ARF1
MRPS26	1.15244954852968e-118	-1.06249456260784	0.06	0.532	1.48308732400284e-114	0	MRPS26
C11orf58	1.37022650273938e-118	-0.881839090404353	0.625	0.856	1.76334448637531e-114	0	C11orf58
SERF2	1.83978873674925e-118	-0.774234153608175	0.983	0.997	2.36762412532261e-114	0	SERF2
NENF	2.89094002741066e-118	-0.732606759451228	0.765	0.926	3.72035072127477e-114	0	NENF
RPL37A	3.21642783528098e-118	-0.630023204009472	1	1	4.13922098122309e-114	0	RPL37A
EID1	6.65135426718412e-118	-0.968894136300919	0.32	0.741	8.55962780643924e-114	0	EID1
MT-ND3	7.75278688823286e-118	-0.538808642914538	1	1	9.97706144646687e-114	0	MT-ND3
PSMA4	6.69411425334568e-117	-0.996400295571388	0.429	0.784	8.61465563263056e-113	0	PSMA4
RPS11	1.0803904219339e-116	-0.594134768253855	1	1	1.39035443398673e-112	0	RPS11
RAC1	1.16934824629703e-116	-0.866393905063511	0.954	0.984	1.50483425815965e-112	0	RAC1
EI24	2.91238365457206e-116	-0.805157607098293	0.235	0.705	3.74794652506878e-112	0	EI24
PPIA	3.08712452576141e-116	-0.80658879979208	0.998	1	3.97282055220235e-112	0	PPIA
TRIM28	3.27664410462782e-116	-1.0936543239113	0.106	0.571	4.21671329824554e-112	0	TRIM28
DGUOK	4.02713045136839e-116	-0.833257022692141	0.499	0.804	5.18251417786598e-112	0	DGUOK
ATP1B1	4.26639044754775e-116	-1.34449234498677	0.375	0.756	5.4904178669492e-112	0	ATP1B1
CCT7	7.73273893791903e-116	-1.10153912654964	0.141	0.606	9.951261739208e-112	0	CCT7
MT-ND1	1.07321600791926e-115	-0.493506821104695	1	1	1.3811216805913e-111	0	MT-ND1
DYNLL1	1.14553562568047e-115	-0.980672689000778	0.759	0.918	1.4741897966882e-111	0	DYNLL1
NDUFS8	2.30260196395114e-115	-0.98968241565679	0.65	0.842	2.96321846740873e-111	0	NDUFS8
RAB2A	3.4407981831544e-115	-0.839520978561141	0.367	0.771	4.4279631819014e-111	0	RAB2A
PTP4A1	4.87420612963765e-115	-0.842116517326548	0.876	0.959	6.27261586823069e-111	0	PTP4A1
COX7B	5.71061747332459e-115	-0.842580041741493	0.859	0.975	7.34899362642142e-111	0	COX7B
MDH2	5.99510406132614e-115	-0.997354493029178	0.542	0.8	7.71509941652061e-111	0	MDH2
MT-CO3	7.34826376585359e-115	-0.487670229099798	1	1	9.45648064027699e-111	0	MT-CO3
GSTO1	7.96989044678948e-115	-0.89227208206321	0.301	0.728	1.02564520159734e-110	0	GSTO1
MRFAP1	9.82510263390654e-115	-0.843283559001351	0.306	0.725	1.26439245795743e-110	0	MRFAP1
UBE2D2	1.56805702693661e-114	-0.845718147795838	0.625	0.849	2.01793258796473e-110	0	UBE2D2
EIF4EBP1	4.98731475021514e-114	-1.0928535282393	0.547	0.841	6.41817535205187e-110	0	EIF4EBP1
MT2A	4.68482869591663e-113	-1.3557456955428	0.82	0.946	6.02890604877511e-109	0	MT2A
BUB3	7.04639229744622e-113	-0.859026160722864	0.276	0.725	9.06800224758354e-109	0	BUB3
PA2G4	5.33757934292158e-112	-0.957103021097419	0.432	0.788	6.86893085640578e-108	0	PA2G4
HMGA1	6.95194865998333e-112	-0.841173011359309	0.862	0.964	8.94646273053255e-108	0	HMGA1
CTSL	8.13129818666204e-112	-1.43203745150112	0.495	0.819	1.04641676364154e-107	0	CTSL
ATP5D	1.00395920757196e-110	-0.995747689905072	0.521	0.798	1.29199510422436e-106	0	ATP5D
MIF	1.00855410931237e-110	-0.73815798659797	0.831	0.941	1.29790828327409e-106	0	MIF
CCT6A	1.72044826618164e-110	-0.950504295955187	0.392	0.735	2.21404487374915e-106	0	CCT6A
TMEM147	6.50335980192488e-110	-0.938381960300237	0.659	0.867	8.36917372909713e-106	0	TMEM147
POLR2K	8.77114836133969e-110	-0.797217366690046	0.389	0.78	1.12875908262081e-105	0	POLR2K
PSAT1	3.85270127061966e-109	-1.1584086180565	0.166	0.607	4.95804126516044e-105	0	PSAT1
ANXA1	5.12017745306333e-109	-1.16212578612033	0.96	0.996	6.5891563643472e-105	0	ANXA1
ABCC3	6.10425012526354e-109	-1.01691249249826	0.194	0.633	7.85555948620164e-105	0	ABCC3
AKR1C1	6.26625006103296e-109	-1.47764404538815	0.959	0.994	8.06403720354332e-105	0	AKR1C1
POLR2F	1.72264937688352e-108	-0.795920823672668	0.289	0.714	2.21687748311141e-104	0	POLR2F
SNRPB2	1.89687008075506e-108	-0.811343795261426	0.515	0.8	2.44108210692369e-104	0	SNRPB2
EIF2S3	3.26752553878762e-108	-0.828625884501776	0.235	0.686	4.20497861586579e-104	0	EIF2S3
GHITM	3.52106487551792e-108	-1.02155520648461	0.487	0.763	4.53125838830401e-104	0	GHITM
SCD	4.09870006824538e-108	-1.432744127691	0.14	0.586	5.27461711782498e-104	0	SCD
GLTSCR2	5.78411117644795e-108	-0.841638055778616	0.579	0.827	7.44357267297087e-104	0	GLTSCR2
MTHFD2	6.99517795183569e-108	-0.95553284464838	0.255	0.693	9.00209450621735e-104	0	MTHFD2
ARPC1A	1.02974788597383e-107	-0.841966425580044	0.286	0.711	1.32518255445972e-103	0	ARPC1A
SAP18	1.63484397762417e-107	-0.779230216268041	0.645	0.862	2.10388071480455e-103	0	SAP18
MAP1B	1.68858637974494e-107	-1.31113433488599	0.206	0.62	2.17304181209376e-103	0	MAP1B
ALDOA	3.71039152195345e-107	-1.50512143678507	0.78	0.901	4.7749028496019e-103	0	ALDOA
EEF1B2	4.02533733293322e-107	-0.593807341379804	1	1	5.18020661375175e-103	0	EEF1B2
PDXK	2.41200231068029e-106	-1.13083842715456	0.32	0.7	3.10400577361447e-102	0	PDXK
COX14	3.4315646495684e-106	-0.922263257694603	0.373	0.768	4.41608054752957e-102	0	COX14
TUBB	5.7246135557328e-106	-1.34084499757481	0.51	0.822	7.36700518487255e-102	0	TUBB
XRN2	6.35618311776989e-106	-0.922427805166144	0.286	0.672	8.17977205425807e-102	0	XRN2
MRPL41	1.03670119450486e-105	-0.850854175373328	0.455	0.781	1.33413076720831e-101	0	MRPL41
CD151	1.51373101293289e-105	-1.12658392524488	0.22	0.626	1.94802044054334e-101	0	CD151
AC090498.1	1.9239954923327e-105	-0.785560066433877	0.599	0.843	2.47598979908295e-101	0	AC090498.1
SNRPD1	1.98949607063401e-105	-0.911970130371391	0.28	0.682	2.56028249329891e-101	0	SNRPD1
SOD1	2.15504854734064e-105	-0.841117322983247	0.771	0.888	2.77333197557268e-101	0	SOD1
SSBP1	3.5609085852241e-105	-0.805390219075771	0.763	0.918	4.58253325832489e-101	0	SSBP1
RAP1B	4.99081504711517e-105	-0.768558584887769	0.41	0.779	6.42267988413251e-101	0	RAP1B
RANBP1	5.34937199138151e-105	-0.887546458813028	0.564	0.83	6.88410681570886e-101	0	RANBP1
NEAT1	7.53124716566071e-105	-1.93860212127561	0.834	0.956	9.69196197748877e-101	0	NEAT1
PSMA3	8.78523227673388e-105	-0.831950606945114	0.258	0.685	1.13057154169288e-100	0	PSMA3
NME1	1.13317729273084e-104	-0.860495095321044	0.808	0.936	1.45828585801532e-100	0	NME1
SLC3A2	1.46952820136046e-104	-1.51147107938196	0.381	0.719	1.89113584233077e-100	0	SLC3A2
MRPS21	2.32023857986622e-104	-0.709109700022548	0.773	0.907	2.98591502842984e-100	0	MRPS21
BAX	2.39245251855687e-104	-0.976928131412085	0.227	0.657	3.07884714613084e-100	0	BAX
RPS18	3.41951763385181e-104	-0.564574889308521	1	1	4.40057724300389e-100	0	RPS18
STRAP	3.86231409260607e-104	-0.87423690214794	0.367	0.744	4.97041200577475e-100	0	STRAP
HIGD2A	6.19937886307403e-104	-0.729170595615427	0.808	0.939	7.97798065888997e-100	0	HIGD2A
NDUFB2	1.81615298329313e-103	-0.702581580077029	0.885	0.96	2.33720727419993e-99	0	NDUFB2
PHPT1	1.96308490979303e-103	-0.837952806516805	0.863	0.941	2.52629397041265e-99	0	PHPT1
PSMD8	2.48181930560662e-103	-0.979543944041389	0.691	0.866	3.19385326438516e-99	0	PSMD8
NDUFB9	3.90949762538129e-103	-0.823655510947315	0.622	0.859	5.03113249410318e-99	0	NDUFB9
CALD1	5.42717461946393e-103	-0.922650685375174	0.51	0.76	6.98423101778814e-99	0	CALD1
CD81	8.04912449930079e-103	-1.36131382707843	0.338	0.685	1.03584183181502e-98	0	CD81
C12orf57	8.3641284229315e-103	-0.753740366183123	0.883	0.96	1.07637968674705e-98	0	C12orf57
MINOS1	1.33992077419545e-102	-0.692114693749591	0.762	0.914	1.72434404431212e-98	0	MINOS1
SSR4	2.21806849921354e-102	-0.952936723780386	0.819	0.936	2.8544323516379e-98	0	SSR4
ST6GALNAC2	3.42075694232503e-102	-0.785497952960824	0.247	0.67	4.40217210907808e-98	0	ST6GALNAC2
LGALS1	4.18399267194996e-102	-0.894159659580075	0.98	0.993	5.3843801695324e-98	0	LGALS1
VMP1	5.33761816222364e-102	-0.920459593113365	0.63	0.849	6.8689808129656e-98	0	VMP1
NDUFA1	1.18551118495447e-101	-0.703350506582274	0.909	0.972	1.52563434391791e-97	0	NDUFA1
POLE4	1.22456995866628e-101	-0.755549985906588	0.544	0.816	1.57589907980764e-97	0	POLE4
HTATIP2	1.71145538136327e-101	-0.859310619240991	0.347	0.713	2.20247193027639e-97	0	HTATIP2
OSTC	2.78868274410865e-101	-0.728885876822778	0.513	0.811	3.58875582339343e-97	0	OSTC
ANAPC16	3.26157848716128e-101	-0.826883307435048	0.508	0.832	4.19732535512786e-97	0	ANAPC16
IGFBP4	7.97665478736529e-101	-1.57510672930844	0.455	0.753	1.02651570458604e-96	0	IGFBP4
KPNB1	8.98985325687532e-101	-1.00018531560921	0.326	0.691	1.15690421562729e-96	0	KPNB1
SPCS2	9.03309784703078e-101	-0.837161321352751	0.247	0.656	1.16246936193439e-96	0	SPCS2
PDCD6	1.23549693459622e-100	-0.792051124989046	0.519	0.809	1.58996100513188e-96	0	PDCD6
CYP24A1	1.45629285547133e-100	-1.35202393017692	0.063	0.488	1.87410327570605e-96	0	CYP24A1
TMEM14C	2.40687561680368e-100	-0.701317118946877	0.687	0.87	3.09740823126466e-96	0	TMEM14C
PRMT1	2.67229476167602e-100	-1.00689862268831	0.412	0.742	3.43897612880086e-96	0	PRMT1
KRT18	3.00530497004159e-100	-1.44458010089891	0.948	0.994	3.86752696594653e-96	0	KRT18
RAB32	3.14809692306001e-100	-0.818992499179691	0.111	0.55	4.05128593028593e-96	0	RAB32
TSPO	3.49233883959896e-100	-0.858876817093646	0.547	0.814	4.4942908526799e-96	0	TSPO
VDAC2	4.39052473406335e-100	-0.740467357031321	0.877	0.948	5.65016628026613e-96	0	VDAC2
HMGN2	4.50164719427438e-100	-0.977137143688791	0.413	0.758	5.7931697743117e-96	0	HMGN2
UQCRQ	1.14104537225698e-99	-0.814719139338705	0.874	0.95	1.4684112895575e-95	0	UQCRQ
KTN1	1.30543719559336e-99	-1.10112981757932	0.547	0.778	1.67996712700909e-95	0	KTN1
UCHL1	2.30392645677055e-99	-0.993367316985523	0.891	0.951	2.96492295721802e-95	0	UCHL1
SEPT7	2.39198028035354e-99	-0.802595217634301	0.398	0.732	3.07823942278697e-95	0	SEPT7
ARF5	2.7027390340722e-99	-0.737778660269152	0.161	0.6	3.47815486294752e-95	0	ARF5
HNRNPA3	4.89826882526173e-99	-0.846892233099123	0.487	0.801	6.30358215122932e-95	0	HNRNPA3
ATP5G1	6.64736145468672e-99	-0.843048893831093	0.676	0.883	8.55448945603634e-95	0	ATP5G1
SQSTM1	7.02019484637487e-99	-1.03190438413982	0.321	0.694	9.03428874779982e-95	0	SQSTM1
GAPDH	1.22105091030048e-98	-0.737868057848264	1	1	1.57137041646568e-94	0	GAPDH
PDCD5	1.50765194221331e-98	-0.784728991885578	0.84	0.923	1.9401972844343e-94	0	PDCD5
C19orf53	1.54496744707781e-98	-0.739498840587266	0.667	0.851	1.98821860764444e-94	0	C19orf53
ACP1	3.30354899761471e-98	-0.735515774863235	0.65	0.836	4.25133720503037e-94	0	ACP1
BLOC1S1	3.62536529552492e-98	-0.714748280635318	0.444	0.778	4.66548259881102e-94	0	BLOC1S1
BRK1	3.94936154968388e-98	-0.622895122283562	0.942	0.986	5.08243337828818e-94	0	BRK1
EPN1	4.22336890441448e-98	-0.711585411185652	0.358	0.746	5.43505344309099e-94	0	EPN1
MRPL12	5.62470964946127e-98	-0.932814867143232	0.157	0.582	7.23843884789171e-94	0	MRPL12
HIF1A	5.63597740503933e-98	-1.05159143790221	0.493	0.752	7.25293932254511e-94	0	HIF1A
RPL36A	6.40677229209848e-98	-0.594584678765084	0.982	0.995	8.24487526270153e-94	0	RPL36A
MYL6B	7.03209926838381e-98	-0.697335929825848	0.498	0.81	9.04960854848313e-94	0	MYL6B
MGST3	9.42471449953016e-98	-0.785752598621466	0.843	0.929	1.21286650894454e-93	0	MGST3
NUTF2	1.3252545433394e-97	-0.745283176407908	0.141	0.567	1.70547007182348e-93	0	NUTF2
SPCS1	5.35041606327764e-97	-0.733143642380544	0.76	0.915	6.885450431832e-93	0	SPCS1
EIF4A1	5.50697493237363e-97	-0.87073780596566	0.35	0.726	7.08692604047163e-93	0	EIF4A1
SNRPD3	7.06982220022051e-97	-0.764206702227047	0.298	0.685	9.09815418946377e-93	0	SNRPD3
CAV1	8.33769786067692e-97	-0.967248142585295	0.72	0.871	1.07297833769051e-92	0	CAV1
H2AFJ	8.66310996676885e-97	-0.944835578474351	0.379	0.738	1.11485562162348e-92	0	H2AFJ
RAB10	8.79512943174271e-97	-0.876166291545722	0.538	0.782	1.13184520657097e-92	0	RAB10
NSA2	1.86209776829649e-96	-0.613325671267411	0.829	0.939	2.39633361802075e-92	0	NSA2
CYC1	5.21457070639148e-96	-1.04304982601162	0.244	0.641	6.7106310420552e-92	0	CYC1
CANX	5.66295142468627e-96	-1.03603990332143	0.492	0.763	7.28765218842876e-92	0	CANX
SLC25A5	6.2864034178541e-96	-0.998266675772113	0.885	0.936	8.08997255843644e-92	0	SLC25A5
BASP1	6.99387749680190e-96	-1.04836625991026	0.78	0.921	9.00042095063436e-92	0	BASP1
PGK1	7.90442726780067e-96	-1.12622225331894	0.272	0.645	1.01722074509327e-91	0	PGK1
RCN1	9.23293986647618e-96	-0.960100646490256	0.318	0.683	1.18818703141682e-91	0	RCN1
BSG	1.0635647572054e-95	-1.04915267589063	0.631	0.777	1.36870148604763e-91	0	BSG
NDUFB4	1.11985773846588e-95	-0.672807044986844	0.762	0.894	1.44114492363174e-91	0	NDUFB4
RBX1	1.13911719869089e-95	-0.719399126813866	0.538	0.815	1.46592992299531e-91	0	RBX1
KRT7	1.28503375866671e-95	-1.54958988894881	0.768	0.898	1.65370994402818e-91	0	KRT7
HSP90AB1	1.83939161321933e-95	-1.15733566769908	0.767	0.888	2.36711306705196e-91	0	HSP90AB1
MFF	2.89714028074244e-95	-0.835049775927395	0.634	0.838	3.72832982728744e-91	0	MFF
MRPL22	3.67703787653916e-95	-0.719182341735714	0.163	0.597	4.73198004331824e-91	0	MRPL22
METAP2	1.51589558860991e-94	-0.772631388661144	0.478	0.766	1.95080603298209e-90	0	METAP2
LSM3	1.74386139321894e-94	-0.777472171687162	0.531	0.83	2.24417522693345e-90	0	LSM3
SAT1	2.26214948100714e-94	-1.19756778392804	0.74	0.887	2.91116016710809e-90	0	SAT1
TMED9	2.95023801746039e-94	-0.869954962434273	0.2	0.624	3.79666130466978e-90	0	TMED9
GTF3C6	3.22925532550223e-94	-0.735218587235402	0.206	0.634	4.15572867838882e-90	0	GTF3C6
SLIRP	3.50315116073169e-94	-0.698249132069248	0.786	0.894	4.50820522874562e-90	0	SLIRP
LARP1	4.03235102835325e-94	-0.779495679502942	0.134	0.549	5.18923253838779e-90	0	LARP1
EIF4H	4.95300090396021e-94	-0.779442825904095	0.147	0.56	6.37401686330639e-90	0	EIF4H
C17orf89	7.10560875793358e-94	-0.822498869158593	0.324	0.707	9.14420791058473e-90	0	C17orf89
COX6A1	2.75129574496281e-93	-0.688619000617214	0.986	0.996	3.54064249419264e-89	0	COX6A1
GARS	4.23306784012438e-93	-0.807974931770639	0.141	0.552	5.44753500345607e-89	0	GARS
GTF3A	1.06338483035269e-92	-0.684458049122985	0.515	0.821	1.36846993818088e-88	0	GTF3A
ACTN4	1.60861991686324e-92	-0.882589114762236	0.289	0.679	2.07013297101131e-88	0	ACTN4
HAX1	4.72836791522262e-92	-0.729856774183635	0.396	0.743	6.08493667009999e-88	0	HAX1
MRPS6	6.06037891939584e-92	-0.977778833292398	0.492	0.791	7.79910163137051e-88	0	MRPS6
PSMC5	7.10390855403622e-92	-0.877890972841666	0.352	0.682	9.14201991818921e-88	0	PSMC5
ATP6V1F	8.18696585404848e-92	-0.775916380894166	0.618	0.846	1.0535806357575e-87	0	ATP6V1F
AP2M1	9.38299828092335e-92	-0.814561004692309	0.535	0.768	1.20749804877203e-87	0	AP2M1
MRPS7	1.21218145938165e-91	-0.768435914427272	0.181	0.592	1.55995632007824e-87	0	MRPS7
EIF3I	1.23821901667359e-91	-0.788563514761335	0.453	0.732	1.59346405255724e-87	0	EIF3I
RAB7A	1.62408664345571e-91	-0.741831093231983	0.167	0.571	2.09003710146315e-87	0	RAB7A
CAPNS1	1.89220772100146e-91	-0.791691825695243	0.68	0.859	2.43508211615678e-87	0	CAPNS1
GLRX3	2.20731558817299e-91	-0.782342679339694	0.439	0.721	2.84059443041983e-87	0	GLRX3
NRP2	2.30171013227752e-91	-1.00571377849722	0.201	0.603	2.96207076922794e-87	0	NRP2
USF2	2.62651696389081e-91	-0.732155420844425	0.427	0.734	3.38006468083108e-87	0	USF2
UBE2R2	3.26971540098496e-91	-0.801323361590641	0.395	0.724	4.20779674952754e-87	0	UBE2R2
C14orf166	3.30117008107966e-91	-0.658148213054316	0.848	0.912	4.24827577734142e-87	0	C14orf166
ATP1B3	4.09658285528388e-91	-0.855758407992154	0.814	0.916	5.27189247646482e-87	0	ATP1B3
LAMTOR4	4.29842342269684e-91	-0.794082265740533	0.455	0.74	5.53164110266856e-87	0	LAMTOR4
ACADVL	4.43934133135405e-91	-0.756515045739004	0.131	0.554	5.71298835931953e-87	0	ACADVL
HNRNPAB	5.63825329906719e-91	-0.873939719241563	0.372	0.705	7.25586817056956e-87	0	HNRNPAB
CD44	5.76361555948451e-91	-1.01063000356285	0.645	0.819	7.41719686350061e-87	0	CD44
SLC2A4RG	6.30407577144672e-91	-0.720950195185204	0.157	0.568	8.11271511027478e-87	0	SLC2A4RG
VAPA	6.7598408229987e-91	-0.783740837106525	0.464	0.731	8.69923915511703e-87	0	VAPA
MRPL34	8.2019001863881e-91	-0.779269770739397	0.241	0.628	1.05550253498628e-86	0	MRPL34
C19orf33	9.34636844399944e-91	-0.684458209284517	0.874	0.963	1.20278415505829e-86	0	C19orf33
PSMD2	9.6432137307222e-91	-0.901776678782069	0.195	0.582	1.24098517500664e-86	0	PSMD2
MGST1	1.14320550445097e-90	-0.617586192409073	0.998	0.998	1.47119116367796e-86	0	MGST1
EIF3L	1.15181027776001e-90	-0.667459120462182	0.797	0.935	1.48226464644936e-86	0	EIF3L
MRPL52	1.81486451146652e-90	-0.684375410678417	0.507	0.801	2.33554913980626e-86	0	MRPL52
PRSS23	1.95366264068223e-90	-1.02107266842987	0.544	0.791	2.51416845229396e-86	0	PRSS23
RPN2	2.2392098256346e-90	-0.933327330746084	0.192	0.58	2.88163912460917e-86	0	RPN2
ATP6V1G1	2.50171059607364e-90	-0.702258639289504	0.859	0.927	3.21945136608717e-86	0	ATP6V1G1
PSMD7	2.51726681172632e-90	-0.919199630813515	0.246	0.625	3.2394706600106e-86	0	PSMD7
ARL2	2.83136014737194e-90	-0.850841369414668	0.218	0.621	3.64367737365296e-86	0	ARL2
KYNU	3.59917618092765e-90	-0.934924393038887	0.372	0.725	4.63177982723579e-86	0	KYNU
BUD31	5.19567662227966e-90	-0.771147650419694	0.379	0.707	6.6863162452117e-86	0	BUD31
APEX1	5.22162290724361e-90	-0.84064731850884	0.515	0.794	6.7197065193318e-86	0	APEX1
EMC4	5.25710200493068e-90	-0.747069561525233	0.329	0.694	6.76536457014529e-86	0	EMC4
HSP90B1	9.04172911142371e-90	-1.12058754886935	0.436	0.721	1.16358011934912e-85	0	HSP90B1
UBE2L3	1.24878414252069e-89	-0.68347692930994	0.429	0.748	1.60706031300987e-85	0	UBE2L3
CAST	1.98524145558067e-89	-1.03255620011144	0.31	0.663	2.55480722918677e-85	0	CAST
TMEM14B	2.99506179423671e-89	-0.718085405891848	0.378	0.732	3.85434502300322e-85	0	TMEM14B
CNIH4	3.09720032228438e-89	-0.677990851411964	0.661	0.86	3.98578709474777e-85	0	CNIH4
MLEC	3.4607498692877e-89	-0.800086841370789	0.161	0.564	4.45363900678634e-85	0	MLEC
ZNF580	6.9698715021241e-89	-0.737827803207838	0.343	0.69	8.96952763608351e-85	0	ZNF580
CAMLG	1.16900080694008e-88	-0.707863856142887	0.513	0.801	1.50438713845118e-84	0	CAMLG
IPO7	3.55427477174583e-88	-0.655288058964806	0.089	0.497	4.57399620375971e-84	0	IPO7
ZC3H15	3.63534869029667e-88	-0.745575554262012	0.344	0.705	4.67833022954278e-84	0	ZC3H15
TIMM17A	5.75868819330492e-88	-0.66686565273794	0.097	0.51	7.41085583596411e-84	0	TIMM17A
LSM8	1.0825608704149e-87	-0.711438636688391	0.177	0.579	1.39314758413693e-83	0	LSM8
TMED2	1.16962360252826e-87	-0.716784515598554	0.435	0.743	1.50518861409362e-83	0	TMED2
VEGFB	1.24892832880448e-87	-0.722718250227021	0.161	0.567	1.60724586633848e-83	0	VEGFB
ATP6V0B	1.30458869801546e-87	-0.700302459125853	0.691	0.88	1.6788751954761e-83	0	ATP6V0B
LRRFIP1	1.37987578553371e-87	-0.81857783032855	0.307	0.677	1.77576214840333e-83	0	LRRFIP1
UBE2V2	1.92576513429513e-87	-0.670724082186809	0.108	0.518	2.4782671513244e-83	0	UBE2V2
ELF3	2.11638530759993e-87	-1.01386255288393	0.464	0.773	2.72357625235034e-83	0	ELF3
PGLS	2.55720335079364e-87	-0.758362950624531	0.33	0.68	3.29086499213634e-83	0	PGLS
SNRNP25	2.90351020963969e-87	-0.610067570889535	0.152	0.573	3.73652728878532e-83	0	SNRNP25
ARPC1B	2.93845300859372e-87	-1.01331794597687	0.273	0.622	3.78149517675925e-83	0	ARPC1B
OXA1L	3.01427924072253e-87	-0.721205353095962	0.33	0.693	3.87907595488583e-83	0	OXA1L
ATPIF1	7.82283958718918e-87	-0.66437067239638	0.705	0.885	1.00672122647538e-82	0	ATPIF1
VIM	8.7590175001303e-87	-1.1230189713531	0.959	0.995	1.12719796209177e-82	0	VIM
CDC123	9.82565769833574e-87	-0.67198711809413	0.157	0.554	1.26446388919883e-82	0	CDC123
CCT2	1.13107420811489e-86	-0.796038191232031	0.407	0.723	1.45557939842305e-82	0	CCT2
DEF8	1.14818021325928e-86	-0.740719919708338	0.316	0.681	1.47759311644337e-82	0	DEF8
PRDX4	1.59443352268887e-86	-0.910589585771667	0.578	0.749	2.0518765003483e-82	0	PRDX4
TSPAN4	2.08182419519215e-86	-0.868900079509696	0.14	0.514	2.67909955679278e-82	0	TSPAN4
ID1	2.21955021663689e-86	-1.0948490282555	0.298	0.665	2.85633917379001e-82	0	ID1
PAPOLA	3.49946568870683e-86	-0.700152112380678	0.32	0.684	4.50346239479682e-82	0	PAPOLA
MTDH	3.86357690211734e-86	-0.872182028046812	0.519	0.766	4.97203711533481e-82	0	MTDH
NONO	3.94551593669273e-86	-0.794274544249394	0.456	0.741	5.07748445892987e-82	0	NONO
MT-ND2	5.33505921305338e-86	-0.455165078020789	1	1	6.8656877012784e-82	0	MT-ND2
PPP2R1A	6.43579780877085e-86	-0.667999701184772	0.055	0.438	8.2822282001072e-82	0	PPP2R1A
SHMT2	7.9339651058736e-86	-0.736039875885058	0.091	0.481	1.02102196947487e-81	0	SHMT2
UPP1	1.21550138054486e-85	-0.829349388646101	0.194	0.59	1.56422872662319e-81	0	UPP1
RAB11A	1.48832449212152e-85	-0.698033635135978	0.329	0.68	1.91532478891119e-81	0	RAB11A
TGFBI	1.54139043689252e-85	-1.41845610581106	0.459	0.728	1.98361535323698e-81	0	TGFBI
NDUFV1	1.69521308236792e-85	-0.753185020983914	0.223	0.597	2.18156971569928e-81	0	NDUFV1
CYB5B	2.26345734089814e-85	-0.880797666145814	0.45	0.733	2.91284325200182e-81	0	CYB5B
SNRPN	5.97734321226318e-85	-0.69951227150031	0.221	0.604	7.69224297986149e-81	0	SNRPN
EMP3	6.07963766844428e-85	-0.76985194927019	0.768	0.892	7.82388571552095e-81	0	EMP3
ALCAM	6.33935528340415e-85	-0.78648638626948	0.169	0.558	8.1581163142128e-81	0	ALCAM
DYNLRB1	7.77205640604325e-85	-0.674199435066324	0.682	0.85	1.00018593889371e-80	0	DYNLRB1
ERGIC3	8.82412790384034e-85	-0.720284027426077	0.481	0.756	1.13557701994521e-80	0	ERGIC3
CDC25B	8.88172382312923e-85	-0.888905225488893	0.068	0.45	1.1429890387985e-80	0	CDC25B
MRPL23	1.25833632211031e-84	-0.6875835347502	0.358	0.697	1.61935301292375e-80	0	MRPL23
LAMTOR2	1.64724863181715e-84	-0.707562635284608	0.429	0.716	2.11984426428548e-80	0	LAMTOR2
YY1	2.77062718262556e-84	-0.685118077157019	0.551	0.787	3.56552012132084e-80	0	YY1
POLR2H	5.15774237412368e-84	-0.654558086002965	0.24	0.623	6.63749866125976e-80	0	POLR2H
PLP2	5.87346113728966e-84	-0.697073638686193	0.851	0.941	7.55855713757807e-80	0	PLP2
DAZAP2	6.44161441539191e-84	-0.693607159569014	0.3	0.66	8.28971359116785e-80	0	DAZAP2
GNAS	1.0264022378983e-83	-0.86336938301596	0.963	0.974	1.32087703995132e-79	0	GNAS
CD9	1.09688503735494e-83	-0.895429196983197	0.195	0.56	1.41158135457207e-79	0	CD9
HMGB3	1.30694783603613e-83	-0.927484972123217	0.257	0.637	1.6819111701949e-79	0	HMGB3
GABARAPL2	1.33227012408714e-83	-0.644939407708516	0.637	0.822	1.71449842268774e-79	0	GABARAPL2
ROMO1	1.7696627083234e-83	-0.617780048538623	0.656	0.839	2.27737893934138e-79	0	ROMO1
MRPL57	3.45686422589552e-83	-0.694880822049141	0.284	0.645	4.44863857230494e-79	0	MRPL57
TMED3	4.21835983316499e-83	-0.716619450631731	0.343	0.664	5.42860726930002e-79	0	TMED3
URI1	6.23900578374958e-83	-0.717330146355299	0.163	0.553	8.02897654310734e-79	0	URI1
NASP	6.9609773518674e-83	-0.666712320607881	0.106	0.5	8.95808175411815e-79	0	NASP
ARPC5L	7.28657017007114e-83	-0.585904909595693	0.121	0.525	9.37708715186455e-79	0	ARPC5L
C11orf31	7.72566046342673e-83	-0.641879586505811	0.661	0.867	9.94215245038386e-79	0	C11orf31
HACD3	1.28789362520645e-82	-0.721131200219254	0.166	0.555	1.65739030627819e-78	0	HACD3
NDUFS3	1.93515609580347e-82	-0.693916546943482	0.146	0.535	2.49035237968948e-78	0	NDUFS3
FKBP2	3.16424705070391e-82	-0.77482129726643	0.356	0.677	4.07206952955086e-78	0	FKBP2
CPLX2	4.91015838644012e-82	-0.749518175597138	0.043	0.41	6.3188828275098e-78	0	CPLX2
UQCC3	5.98237524468048e-82	-0.70815095471246	0.189	0.587	7.69871870237931e-78	0	UQCC3
PSMB4	6.73710121394486e-82	-0.653510390592035	0.327	0.671	8.66997555222564e-78	0	PSMB4
RPS4Y1	1.0757133104067e-81	-0.838501841329962	0.74	0.846	1.38433545916239e-77	0	RPS4Y1
AP1S1	1.23899968155518e-81	-0.617653203359866	0.035	0.395	1.59446869019337e-77	0	AP1S1
ATP2A2	1.31006117966313e-81	-0.681203093670497	0.057	0.43	1.68591773210848e-77	0	ATP2A2
UBA2	1.34235694213078e-81	-0.736565581347494	0.284	0.625	1.7274791488281e-77	0	UBA2
HSPB1	1.52705963565527e-81	-0.645744498606902	0.731	0.866	1.96517304512476e-77	0	HSPB1
TOMM22	1.84539926769178e-81	-0.638359751061402	0.346	0.692	2.37484431759255e-77	0	TOMM22
SNRNP70	2.16199301898487e-81	-0.75302980611684	0.32	0.64	2.78226881613163e-77	0	SNRNP70
SNX17	2.77695609310204e-81	-0.65108316972734	0.092	0.48	3.57366479621301e-77	0	SNX17
TECR	3.78195027230446e-81	-0.791077217181203	0.378	0.656	4.8669918054286e-77	0	TECR
C1orf122	4.75595543873766e-81	-0.643859906280638	0.41	0.725	6.1204390541115e-77	0	C1orf122
CHURC1	5.45527667909376e-81	-0.668069794812695	0.264	0.63	7.02039555832576e-77	0	CHURC1
ZNHIT1	6.50020965526907e-81	-0.744844482441746	0.378	0.694	8.36511980536577e-77	0	ZNHIT1
CAPN2	8.28597083189171e-81	-0.799036397894104	0.224	0.59	1.06632158635614e-76	0	CAPN2
DUT	9.14339386768967e-81	-0.689287212070456	0.344	0.68	1.17666335683298e-76	0	DUT
PSMD3	1.5004208953724e-80	-0.659621708958463	0.124	0.51	1.93089165025474e-76	0	PSMD3
TMEM208	1.52505888305462e-80	-0.670322977860847	0.229	0.614	1.96259827660299e-76	0	TMEM208
PPP4C	4.12034850780493e-80	-0.658137912642815	0.204	0.589	5.30247649469416e-76	0	PPP4C
BIRC5	4.43838921912719e-80	-0.885893931668847	0.12	0.5	5.71176308609478e-76	0	BIRC5
RSPO3	5.49703560385454e-80	-0.89925561753016	0.333	0.686	7.07413511860041e-76	0	RSPO3
ZBTB38	6.59535802912744e-80	-0.837566163780696	0.364	0.679	8.4875662476841e-76	0	ZBTB38
CHMP5	1.02235811860554e-79	-0.66759583520708	0.527	0.744	1.31567266283347e-75	0	CHMP5
ITPA	1.34384729787156e-79	-0.66313726700087	0.172	0.551	1.72939708763091e-75	0	ITPA
EIF3C	1.53842263544757e-79	-0.795808215263231	0.207	0.573	1.97979608955748e-75	0	EIF3C
IARS2	1.70136477640668e-79	-0.613558632884973	0.058	0.434	2.18948633075776e-75	0	IARS2
MRPS36	1.8119032120866e-79	-0.640542414309084	0.364	0.68	2.33173824363425e-75	0	MRPS36
PLD3	1.82224765138302e-79	-0.668962922484478	0.075	0.451	2.34505050256481e-75	0	PLD3
KHDRBS1	5.07475623689982e-79	-0.758613283602777	0.23	0.591	6.53070380126638e-75	0	KHDRBS1
AKR1A1	5.6401464229447e-79	-0.550433460578971	0.049	0.415	7.25830443168753e-75	0	AKR1A1
LMNA	7.75014576074572e-79	-1.00135024950193	0.318	0.631	9.97366257950366e-75	0	LMNA
WNK1	7.95077749994938e-79	-0.655537013587197	0.095	0.476	1.02318555646849e-74	0	WNK1
GTF2I	1.4253230625004e-78	-0.767130724989546	0.3	0.648	1.83424824913177e-74	0	GTF2I
SPTBN1	1.54086060748919e-78	-0.887520827664848	0.233	0.587	1.98293351577784e-74	0	SPTBN1
EPHX1	1.74451498897564e-78	-1.0157442850943	0.352	0.64	2.24501633931274e-74	0	EPHX1
RNF187	2.22380892523044e-78	-0.8240544922314	0.18	0.538	2.86181970587906e-74	0	RNF187
LAPTM4B	2.9592522032241e-78	-0.75527284898632	0.264	0.614	3.80826166032909e-74	0	LAPTM4B
EIF3M	3.38950986996257e-78	-0.652528398970921	0.602	0.804	4.36196025165483e-74	0	EIF3M
GNB2	3.41645192368577e-78	-0.795060075234399	0.378	0.683	4.39663198059122e-74	0	GNB2
MAP1LC3B	3.98993099498179e-78	-0.606433448121784	0.72	0.864	5.13464219744206e-74	0	MAP1LC3B
NOL7	4.0034548796213e-78	-0.689428385219558	0.18	0.548	5.15204608458465e-74	0	NOL7
SF3B2	4.68543885419647e-78	-0.703828621814971	0.166	0.538	6.02969126146543e-74	0	SF3B2
LY6E	4.68902578914656e-78	-0.72532697202836	0.33	0.68	6.03430728805271e-74	0	LY6E
UBE2A	4.9788335595845e-78	-0.667441280805155	0.386	0.713	6.40726090782929e-74	0	UBE2A
CKS2	5.29387171388252e-78	-1.27846936101822	0.189	0.559	6.81268350859542e-74	0	CKS2
COA6	6.75177439269046e-78	-0.659691936961735	0.473	0.771	8.68885846595336e-74	0	COA6
CBR1	7.53269341445948e-78	-0.751972164558704	0.187	0.557	9.69382315506791e-74	0	CBR1
GPAA1	7.91047942113864e-78	-0.598305863525126	0.052	0.414	1.01799959670633e-73	0	GPAA1
NUDC	8.01930400522451e-78	-0.752283013177931	0.324	0.639	1.03200423243234e-73	0	NUDC
MRPL33	9.66943125656532e-78	-0.58464959595953	0.791	0.926	1.24435910840739e-73	0	MRPL33
TARS	1.04934671524157e-77	-0.683546025872414	0.203	0.576	1.35040428784437e-73	0	TARS
TTC3	1.0950390998471e-77	-0.587859627762982	0.1	0.483	1.40920581759323e-73	0	TTC3
PHGDH	1.27943609951263e-77	-0.846764158715897	0.101	0.458	1.64650631646281e-73	0	PHGDH
MRPL32	1.41438371534293e-77	-0.597186765573355	0.192	0.563	1.82017040327481e-73	0	MRPL32
CDV3	2.49117320698171e-77	-0.664732919275962	0.26	0.628	3.20589080006476e-73	0	CDV3
NFIC	2.78887597465397e-77	-0.639624702291045	0.129	0.509	3.58900449178219e-73	0	NFIC
NGFRAP1	2.79506900934822e-77	-0.774238540587359	0.522	0.778	3.59697430813023e-73	0	NGFRAP1
PCBP1	3.25626765512067e-77	-0.793793019436823	0.501	0.714	4.19049084537479e-73	0	PCBP1
CAP1	3.45931243344983e-77	-0.618211440434495	0.089	0.46	4.45178917060659e-73	0	CAP1
TPM1	3.86783790566697e-77	-1.00318946302554	0.407	0.733	4.97752060080283e-73	0	TPM1
COASY	4.13721966833955e-77	-0.557830874513863	0.06	0.427	5.32418799118617e-73	0	COASY
CDC42	7.67319138615344e-77	-0.639204894031656	0.238	0.604	9.87462999484086e-73	0	CDC42
CEBPB	8.679535316522e-77	-1.22484997271506	0.212	0.546	1.11696939988322e-72	0	CEBPB
MSN	1.08243663900386e-76	-0.804395530261005	0.12	0.464	1.39298771073407e-72	0	MSN
HM13	1.18401506221183e-76	-0.688719817231878	0.3	0.628	1.5237089835604e-72	0	HM13
PSMG2	1.42191703970142e-76	-0.582733054013415	0.095	0.468	1.82986503839176e-72	0	PSMG2
IGFBP6	1.69414966089537e-76	-0.800407103497945	0.226	0.577	2.18020119860625e-72	0	IGFBP6
NOP56	2.05693932409203e-76	-0.709222962937592	0.481	0.74	2.64707521617403e-72	0	NOP56
CACYBP	2.61956985030728e-76	-0.716296064953518	0.312	0.663	3.37112444036043e-72	0	CACYBP
TMOD3	3.29944709787907e-76	-0.678662383214954	0.278	0.622	4.24605847026057e-72	0	TMOD3
GRN	6.95927347034772e-76	-0.772028662357724	0.048	0.386	8.95588902899048e-72	0	GRN
PSME1	7.25177018382512e-76	-0.625933891646752	0.776	0.881	9.33230304956455e-72	0	PSME1
FAM89B	7.94759388022335e-76	-0.629932852709263	0.134	0.517	1.02277585644594e-71	0	FAM89B
SEPT2	8.25473562041341e-76	-0.603329355451318	0.545	0.756	1.062301926991e-71	0	SEPT2
B2M	8.96908548938601e-76	-0.62169828128825	0.954	0.981	1.15423161162909e-71	0	B2M
FABP5	9.91043609658333e-76	-0.752817500630112	0.594	0.809	1.27537402126931e-71	0	FABP5
PCNP	9.97963919110272e-76	-0.595471307386492	0.464	0.746	1.28427976750301e-71	0	PCNP
ADRM1	1.37200938661202e-75	-0.751561571245607	0.214	0.565	1.765638879631e-71	0	ADRM1
CLTC	1.49458962599751e-75	-0.807874353945211	0.192	0.535	1.9233873896962e-71	0	CLTC
SNHG8	1.61328109613229e-75	-0.616857491046123	0.747	0.898	2.07613144261264e-71	0	SNHG8
CDKN3	2.39921268227552e-75	-0.843173656197934	0.131	0.497	3.08754680082036e-71	0	CDKN3
UFC1	3.39490305368554e-75	-0.632682595980169	0.433	0.724	4.36890073978792e-71	0	UFC1
ATP1A1	4.27309840941569e-75	-0.617360863571897	0.049	0.4	5.49905034307705e-71	0	ATP1A1
RBM3	4.35875970944046e-75	-0.615853448369231	0.883	0.963	5.60928787007892e-71	0	RBM3
ELP5	4.54586766461536e-75	-0.635994471080124	0.412	0.704	5.85007709759351e-71	0	ELP5
C19orf24	6.41840534925183e-75	-0.670102187069493	0.169	0.532	8.25984584395218e-71	0	C19orf24
SRP9	1.25129313415173e-74	-0.649666577827825	0.559	0.768	1.61028913433986e-70	0	SRP9
CYSTM1	1.26285104149091e-74	-0.634326482106301	0.8	0.917	1.62516300529465e-70	0	CYSTM1
CHCHD5	1.51014751097217e-74	-0.580292335734741	0.333	0.662	1.94340883187008e-70	0	CHCHD5
RABL6-ENSG00000196642	1.68978893132456e-74	-0.527291333925608	0.046	0.394	2.17458937572158e-70	0	RABL6-ENSG00000196642
CAMTA1	2.99186190605958e-74	-0.608543236925587	0.607	0.829	3.85022708690808e-70	0	CAMTA1
PBX1	2.99697491872921e-74	-0.725442616045273	0.114	0.475	3.85680702291263e-70	0	PBX1
FKBP4	3.24175833367201e-74	-0.588926455162578	0.115	0.489	4.17181879960251e-70	0	FKBP4
PQBP1	3.66668145603569e-74	-0.654405755944787	0.316	0.616	4.71865236577233e-70	0	PQBP1
ISCU	3.84085562939095e-74	-0.664072186816535	0.435	0.733	4.94279710946322e-70	0	ISCU
RTN3	5.14162724544346e-74	-0.697205345815146	0.326	0.631	6.61676010216119e-70	0	RTN3
CCNG1	5.56605213842452e-74	-0.583676083119254	0.084	0.446	7.16295249693851e-70	0	CCNG1
EIF3B	8.60973439026815e-74	-0.664754623255387	0.151	0.501	1.10798671868361e-69	0	EIF3B
COPZ1	1.05300863926623e-73	-0.640047645173967	0.257	0.613	1.35511681787172e-69	0	COPZ1
MRPL15	1.48244620764233e-73	-0.636304717728697	0.132	0.489	1.90776002461492e-69	0	MRPL15
CCNY	3.68373965414027e-73	-0.496650423472185	0.063	0.419	4.74060456091311e-69	0	CCNY
NDFIP1	9.42144020713787e-73	-0.629882472025372	0.264	0.6	1.21244514025657e-68	0	NDFIP1
DDX46	9.97464873250035e-73	-0.70884773792495	0.332	0.638	1.28363754538547e-68	0	DDX46
TRIB3	1.04688093676701e-72	-1.07547993974364	0.137	0.476	1.34723107752547e-68	0	TRIB3
NDUFA13	1.32932833429436e-72	-0.637170260001769	0.361	0.654	1.71071263340341e-68	0	NDUFA13
PTTG1	1.75656112528872e-72	-1.02783761194464	0.244	0.587	2.26051851213405e-68	0	PTTG1
XRCC6	2.12911507719244e-72	-0.71566415957079	0.415	0.686	2.73995819283895e-68	0	XRCC6
WIPI2	3.38770405350218e-72	-0.54517134367997	0.074	0.429	4.35963634645195e-68	0	WIPI2
MAPRE1	3.48139387584146e-72	-0.599146865972515	0.147	0.508	4.48020577882038e-68	0	MAPRE1
TMEM50A	3.69348569789249e-72	-0.64917319545222	0.343	0.663	4.75314674461785e-68	0	TMEM50A
C4orf48	3.88315835418866e-72	-0.7261823102332	0.422	0.675	4.99723648600539e-68	0	C4orf48
MARS	5.23404967793357e-72	-0.549831099127516	0.04	0.37	6.73569853053271e-68	0	MARS
HLA-A	9.73402335412673e-72	-0.600130311042698	0.068	0.414	1.25267146544257e-67	0	HLA-A
MDH1	9.7658298393039e-72	-0.661097209539279	0.409	0.702	1.25676464202002e-67	0	MDH1
KPNA2	1.24760142911053e-71	-0.87203246933682	0.124	0.487	1.60553827912234e-67	0	KPNA2
XRCC5	1.75747381350627e-71	-0.767841772490504	0.3	0.604	2.26169305060122e-67	0	XRCC5
ATRAID	2.07844714546205e-71	-0.654907479951787	0.541	0.76	2.67475363149512e-67	0	ATRAID
MRPL18	2.42948376111626e-71	-0.612424423748036	0.175	0.537	3.12650265218052e-67	0	MRPL18
SEC62	2.4803453760449e-71	-0.635007459553553	0.439	0.711	3.19195646443218e-67	0	SEC62
SMOX	2.51297107107335e-71	-0.942990889568384	0.338	0.638	3.23394247136429e-67	0	SMOX
MALSU1	2.69075430583739e-71	-0.486802849163605	0.018	0.329	3.46273171618213e-67	0	MALSU1
PSMC4	3.09787579656598e-71	-0.756249976819534	0.469	0.709	3.98665636260075e-67	0	PSMC4
EPB41L4A-AS1	3.55796608531551e-71	-0.603039536079212	0.704	0.858	4.57874655519253e-67	0	EPB41L4A-AS1
TGIF1	3.96181739551869e-71	-0.688898415910948	0.146	0.503	5.098462806293e-67	0	TGIF1
TSKU	4.05914337601737e-71	-0.572439411460029	0.02	0.333	5.22371161059676e-67	0	TSKU
GRHPR	4.27273859775455e-71	-0.60236953122935	0.402	0.667	5.49858730145034e-67	0	GRHPR
ITGA3	4.34498182675393e-71	-0.605028446846401	0.086	0.447	5.59155711284963e-67	0	ITGA3
FAM195A	4.90128117141872e-71	-0.600196301220146	0.359	0.666	6.30745873949876e-67	0	FAM195A
SOX4	5.69881908093657e-71	-1.00966527494859	0.272	0.61	7.33381027525727e-67	0	SOX4
GLS	8.31580450233802e-71	-0.800398758464179	0.166	0.512	1.07016088140588e-66	0	GLS
CHP1	9.92179564992538e-71	-0.659142438978438	0.275	0.628	1.2768358821889e-66	0	CHP1
C14orf119	1.67190875245781e-70	-0.571080200574344	0.071	0.415	2.15157937353796e-66	0	C14orf119
IMP4	1.75715865671389e-70	-0.573900179545298	0.124	0.482	2.26128747532511e-66	0	IMP4
IPO5	1.77750205600842e-70	-0.604651417551973	0.149	0.514	2.28746739587723e-66	0	IPO5
DPYSL2	1.92149605673001e-70	-0.690241489113538	0.074	0.413	2.47277327540586e-66	0	DPYSL2
RALY	2.66476841492432e-70	-0.652144166470604	0.224	0.562	3.42929047316611e-66	0	RALY
DKC1	2.70014878570662e-70	-0.620294340583505	0.129	0.493	3.47482147232585e-66	0	DKC1
EIF5	4.80053837445459e-70	-0.748517470716163	0.786	0.888	6.17781283408561e-66	0	EIF5
CALR	5.87787678294777e-70	-0.848608445928031	0.356	0.65	7.56423963197548e-66	0	CALR
GABPB1-AS1	6.1732705713713e-70	-0.634320422803908	0.607	0.82	7.94438189829772e-66	0	GABPB1-AS1
DENR	7.02690767143078e-70	-0.582589427754806	0.104	0.456	9.04292748236427e-66	0	DENR
VCAN	7.31044221808246e-70	-1.04379634903433	0.143	0.487	9.40780809045032e-66	0	VCAN
APOA1BP	7.79668928225976e-70	-0.639006389798236	0.447	0.728	1.00335594373401e-65	0	APOA1BP
SMS	9.24691026935981e-70	-0.668486947032748	0.542	0.762	1.18998488256391e-65	0	SMS
ZNF207	1.11516102397957e-69	-0.579066873196265	0.565	0.781	1.43510072175931e-65	0	ZNF207
SNRPA	1.84663537937966e-69	-0.674529625672065	0.416	0.673	2.37643506972369e-65	0	SNRPA
PRRC2C	2.1733438481158e-69	-0.64119612901048	0.581	0.768	2.79687619814022e-65	0	PRRC2C
TMEM106C	3.92849998556015e-69	-0.615703355506462	0.369	0.68	5.05558663141736e-65	0	TMEM106C
TPM4	6.5711896514691e-69	-0.699654659871304	0.366	0.677	8.45646396247558e-65	0	TPM4
TNPO1	8.77288644422655e-69	-0.628051951286396	0.14	0.492	1.12898275650751e-64	0	TNPO1
PRNP	8.78268802147789e-69	-0.609610447507988	0.269	0.604	1.13024412148399e-64	0	PRNP
IK	9.65766684456737e-69	-0.620868012344265	0.147	0.493	1.24284514622738e-64	0	IK
RNF10	1.02985783588889e-68	-0.563404032244676	0.175	0.531	1.32532404900541e-64	0	RNF10
TIMM50	1.38034527717809e-68	-0.631613712140311	0.243	0.595	1.77636633720049e-64	0	TIMM50
PSMF1	1.56555455778727e-68	-0.614018431946312	0.292	0.625	2.01471216041644e-64	0	PSMF1
FLNB	1.59784949176533e-68	-0.65021646480936	0.063	0.395	2.0562725109528e-64	0	FLNB
CTNNA1	1.72245389320078e-68	-0.674974586401435	0.177	0.515	2.21662591516009e-64	0	CTNNA1
GPI	1.79522114726657e-68	-0.645383995865544	0.501	0.683	2.31027009441735e-64	0	GPI
NDUFB3	2.22649498003647e-68	-0.596834539247359	0.541	0.8	2.86527638980893e-64	0	NDUFB3
PDIA3	2.54425756246854e-68	-0.651488385740171	0.19	0.531	3.27420505714077e-64	0	PDIA3
TMEM183A	2.73774890236751e-68	-0.54463837249918	0.238	0.589	3.52320906245675e-64	0	TMEM183A
UBE2K	2.95809139488731e-68	-0.561294013173808	0.218	0.575	3.80676781608047e-64	0	UBE2K
PKN1	3.08414005610919e-68	-0.603080442776155	0.108	0.452	3.96897983820692e-64	0	PKN1
POP7	3.42838344826716e-68	-0.578205320236478	0.094	0.438	4.411986659575e-64	0	POP7
PYGB	3.4591737564188e-68	-0.421542242393454	0.014	0.31	4.45161070713536e-64	0	PYGB
HNRNPH3	3.87607093114828e-68	-0.583895862900799	0.631	0.815	4.98811568129472e-64	0	HNRNPH3
CALU	4.96898969183392e-68	-0.678921290056383	0.283	0.615	6.39459283442107e-64	0	CALU
METTL9	7.21186603394853e-68	-0.580835400073043	0.495	0.742	9.28095039908837e-64	0	METTL9
TSEN34	7.5780638958004e-68	-0.663047163968842	0.186	0.524	9.75221042750554e-64	0	TSEN34
MAP4K4	1.14567588042017e-67	-0.582450476854849	0.124	0.476	1.47437029051272e-63	0	MAP4K4
TAX1BP1	2.14943156500807e-67	-0.690575639963688	0.321	0.608	2.76610348100889e-63	0	TAX1BP1
MT-ND6	2.66352016829048e-67	-0.492326524330207	0.968	0.995	3.42768410457302e-63	0	MT-ND6
PALLD	2.8842951743986e-67	-0.512627524408199	0.046	0.372	3.71179945993355e-63	0	PALLD
EIF4E2	3.29136949362986e-67	-0.492231008784979	0.068	0.404	4.23566340135227e-63	0	EIF4E2
C9orf142	3.72167185609178e-67	-0.515868752698077	0.101	0.45	4.78941951160451e-63	0	C9orf142
PABPN1	3.73140597561362e-67	-0.558278658513695	0.329	0.635	4.80194635001716e-63	0	PABPN1
PIGT	4.22069195657132e-67	-0.584483273649219	0.094	0.432	5.43160847891164e-63	0	PIGT
NUDT1	4.24378810360065e-67	-0.581646212781371	0.263	0.613	5.46133091052367e-63	0	NUDT1
RNPEP	5.07300624197827e-67	-0.538992924365487	0.081	0.413	6.52845173280184e-63	0	RNPEP
WBSCR22	6.39954849346901e-67	-0.648565601758018	0.324	0.635	8.23557895624526e-63	0	WBSCR22
NR1H2	7.05557990962555e-67	-0.494295681983491	0.043	0.361	9.07982578569712e-63	0	NR1H2
NDUFS2	7.89579502257345e-67	-0.494631888735689	0.035	0.351	1.01610986145498e-62	0	NDUFS2
SAC3D1	1.60884360159917e-66	-0.541931838242922	0.066	0.396	2.07042083089797e-62	0	SAC3D1
MBNL1	1.67533859403929e-66	-0.52660796994324	0.129	0.486	2.15599323666916e-62	0	MBNL1
PGRMC1	1.68799071117635e-66	-0.713578810866974	0.306	0.601	2.17227524621285e-62	0	PGRMC1
TMEM219	1.80458512421776e-66	-0.568110314804616	0.404	0.706	2.32232059635584e-62	0	TMEM219
SEPT9	1.92204704695833e-66	-0.486305214963614	0.052	0.376	2.47348234473068e-62	0	SEPT9
MT-CYB	1.9446873062707e-66	-0.412221815825062	1	1	2.50261809443976e-62	0	MT-CYB
SND1	2.09593006607774e-66	-0.483655089545251	0.057	0.386	2.69725240203545e-62	0	SND1
CISD2	2.42454328392444e-66	-0.545378409117861	0.61	0.778	3.12014475208237e-62	0	CISD2
MRPS35	2.6840177899095e-66	-0.586221861045022	0.352	0.649	3.45406249383453e-62	0	MRPS35
COMMD4	3.33244545551425e-66	-0.586019889931355	0.212	0.538	4.28852405670129e-62	0	COMMD4
SNRPC	3.34447995749358e-66	-0.543231900136805	0.421	0.724	4.30401125729849e-62	0	SNRPC
DDX21	3.57756299409481e-66	-0.599912842070003	0.467	0.706	4.6039658171006e-62	0	DDX21
AP2B1	3.8386413467386e-66	-0.482411362482007	0.048	0.371	4.93994754911791e-62	0	AP2B1
ERGIC1	5.85495133901021e-66	-0.632106860949194	0.389	0.68	7.53473687817224e-62	0	ERGIC1
DYNC1H1	5.88779852132835e-66	-0.653540688756271	0.154	0.491	7.57700791709745e-62	0	DYNC1H1
NDUFA3	7.34275018002354e-66	-0.572376643073988	0.181	0.525	9.44938520667229e-62	0	NDUFA3
ZNF511	9.09761216388185e-66	-0.536479759980014	0.175	0.52	1.17077170936995e-61	0	ZNF511
STIP1	9.7877940454021e-66	-0.582735847313405	0.081	0.408	1.2595912157028e-61	0	STIP1
MLPH	9.87412191528122e-66	-0.640060913932675	0.141	0.47	1.27070074927754e-61	0	MLPH
TMPO	1.15930101813266e-65	-0.598142563559056	0.058	0.385	1.49190448023491e-61	0	TMPO
EGFR	1.22507036646316e-65	-0.677041338486669	0.089	0.422	1.57654305460143e-61	0	EGFR
ADAM9	1.23781380715603e-65	-0.59005230025853	0.197	0.542	1.5929425884291e-61	0	ADAM9
SARS	1.9205211474138e-65	-0.557275390337096	0.137	0.488	2.47151866460683e-61	0	SARS
RCN2	1.9305502343251e-65	-0.595148196906824	0.276	0.594	2.48442509655297e-61	0	RCN2
TOMM40	2.29833370787555e-65	-0.649693315438286	0.175	0.515	2.95772564866504e-61	0	TOMM40
HNRNPM	2.59508951334574e-65	-0.663410676962376	0.373	0.646	3.33962069472463e-61	0	HNRNPM
ITM2B	2.71339995773543e-65	-0.644164053821645	0.647	0.794	3.49187440560973e-61	0	ITM2B
SELT	2.7946638527513e-65	-0.531678172361547	0.364	0.673	3.59645291210565e-61	0	SELT
C7orf73	3.29659620089824e-65	-0.570443943784146	0.452	0.73	4.24238965093595e-61	0	C7orf73
TBCB	3.42222541128057e-65	-0.615203680676089	0.67	0.813	4.40406188177697e-61	0	TBCB
SQLE	3.44695079205347e-65	-0.675052832667436	0.049	0.362	4.43588097429361e-61	0	SQLE
SAE1	3.48280270713488e-65	-0.503130979617749	0.088	0.433	4.48201880381187e-61	0	SAE1
TRIM16L	3.50306015934527e-65	-0.681500934327948	0.132	0.469	4.50808811906142e-61	0	TRIM16L
PAK2	3.50575677064899e-65	-0.520050398998573	0.132	0.472	4.51155838814819e-61	0	PAK2
STT3B	3.52119080968266e-65	-0.512655126715386	0.103	0.442	4.53142045298062e-61	0	STT3B
ZNHIT3	4.24714143936603e-65	-0.56685166331581	0.343	0.621	5.46564631832015e-61	0	ZNHIT3
PTBP1	6.63556062044075e-65	-0.573535616536211	0.123	0.458	8.53930296244521e-61	0	PTBP1
ALDH3A2	6.97490893933917e-65	-0.580283864066119	0.111	0.455	8.97601031403558e-61	0	ALDH3A2
G3BP1	7.55094381273338e-65	-0.51849324900666	0.098	0.438	9.71730959260659e-61	0	G3BP1
FAM213A	8.70785135037599e-65	-0.664978172977502	0.138	0.46	1.12061339027989e-60	0	FAM213A
RBM42	8.75049651078228e-65	-0.640831185221594	0.146	0.476	1.12610139597257e-60	0	RBM42
COPS6	1.10665276272659e-64	-0.67315992120868	0.295	0.587	1.42415144035285e-60	0	COPS6
MPST	1.41106364316739e-64	-0.655478202432061	0.207	0.527	1.81589780239212e-60	0	MPST
PSMD13	1.65413404139657e-64	-0.538153462484704	0.141	0.481	2.12870509787324e-60	0	PSMD13
PTPN11	2.45233542204766e-64	-0.495006068554102	0.092	0.43	3.15591045463314e-60	0	PTPN11
CALM3	2.64734739427776e-64	-0.591390594401156	0.227	0.565	3.40687136169605e-60	0	CALM3
VDAC3	3.56997223838781e-64	-0.61413022277337	0.286	0.607	4.59419727358127e-60	0	VDAC3
DRAP1	3.6962243573755e-64	-0.658884903303082	0.439	0.686	4.75667112550654e-60	0	DRAP1
SRP72	3.90782424149677e-64	-0.519408202268068	0.154	0.497	5.02897901638219e-60	0	SRP72
PCMT1	4.11533510687048e-64	-0.558469735739676	0.243	0.588	5.29602474903163e-60	0	PCMT1
RPL31	5.45948958664166e-64	-0.438934979695958	0.988	0.995	7.02581714904915e-60	0	RPL31
EVA1C	5.62337793423254e-64	-0.58477643814424	0.075	0.4	7.23672506356386e-60	0	EVA1C
SFN	5.64803819129518e-64	-0.50627902172758	0.038	0.347	7.26846034837776e-60	0	SFN
CHCHD1	5.84176751675003e-64	-0.531985104878275	0.427	0.69	7.51777061730562e-60	0	CHCHD1
IGBP1	7.4642028628913e-64	-0.577653363259241	0.433	0.691	9.60568266425482e-60	0	IGBP1
LSM14A	7.53963336577014e-64	-0.545159587756454	0.135	0.469	9.7027541784096e-60	0	LSM14A
NUBP2	8.31087663896958e-64	-0.515496287964207	0.112	0.451	1.069526714669e-59	0	NUBP2
ARPC4	8.56402819369192e-64	-0.526530371271176	0.223	0.546	1.10210478824621e-59	0	ARPC4
EIF3J	9.05361917731823e-64	-0.580899320300621	0.29	0.604	1.16511025192908e-59	0	EIF3J
IGFBP2	1.11085709557836e-63	-0.564003829192397	0.049	0.362	1.42956199629979e-59	0	IGFBP2
LINC00152	1.14471978508413e-63	-0.611779836982153	0.518	0.764	1.47313989142477e-59	0	LINC00152
PSMD1	1.38467362374976e-63	-0.565771626950653	0.121	0.455	1.78193648640356e-59	0	PSMD1
C9orf16	1.62289181279599e-63	-0.513795314358247	0.853	0.928	2.08849947388716e-59	0	C9orf16
ATP5F1	1.89264356150872e-63	-0.563930605471306	0.465	0.687	2.43564299930557e-59	0	ATP5F1
CRLS1	1.89316115588519e-63	-0.50610780512028	0.095	0.429	2.43630909150865e-59	0	CRLS1
NRBP1	2.51689216280738e-63	-0.477079867035318	0.04	0.344	3.23898852431682e-59	0	NRBP1
ACSL3	3.1107713261237e-63	-0.646205573483164	0.194	0.524	4.00325161958859e-59	0	ACSL3
PSMD11	3.38989316962905e-63	-0.607459485881141	0.266	0.566	4.36245351999562e-59	0	PSMD11
FAM207A	3.7675186133637e-63	-0.518674650375338	0.055	0.368	4.84841970353775e-59	0	FAM207A
BBX	5.40988044232455e-63	-0.547693838898382	0.098	0.42	6.96197514122747e-59	0	BBX
EBP	5.71522623061703e-63	-0.622308934783777	0.138	0.476	7.35492463618106e-59	0	EBP
RWDD1	9.55915773004826e-63	-0.558135170387532	0.475	0.734	1.23016800827991e-58	0	RWDD1
GRAMD1A	1.44169417392087e-62	-0.555429295041674	0.167	0.508	1.85531623241877e-58	0	GRAMD1A
EIF4G1	1.53838717964352e-62	-0.518591582724127	0.083	0.403	1.97975046148325e-58	0	EIF4G1
RNF181	1.87964413634987e-62	-0.577412613100239	0.3	0.586	2.41891403906865e-58	0	RNF181
TPBG	2.05187547768347e-62	-0.575702673846796	0.08	0.396	2.64055855223086e-58	0	TPBG
TEAD1	2.15765720677724e-62	-0.531138026353558	0.115	0.439	2.77668905940163e-58	0	TEAD1
CRTAP	2.33522492870002e-62	-0.617393210852303	0.51	0.734	3.00520096074406e-58	0	CRTAP
NDUFAF2	2.8388938773755e-62	-0.543163072193582	0.35	0.648	3.65337253079452e-58	0	NDUFAF2
TIMP1	2.92506772896625e-62	-0.685214480177349	0.734	0.849	3.76426966040666e-58	0	TIMP1
LIMS1	2.95873223683366e-62	-0.568094725352168	0.229	0.55	3.80759251558123e-58	0	LIMS1
APOPT1	3.46081029086442e-62	-0.515654435966251	0.492	0.735	4.45371676331342e-58	0	APOPT1
LTBR	4.0431912982881e-62	-0.611892912963051	0.184	0.503	5.20318288176696e-58	0	LTBR
GPS1	4.60943236196003e-62	-0.499311551933696	0.092	0.419	5.93187850660636e-58	0	GPS1
TMEM126B	4.93002550691467e-62	-0.526606614552274	0.312	0.602	6.34444982484849e-58	0	TMEM126B
C20orf24	5.32851906553409e-62	-0.56374081316613	0.45	0.708	6.85727118543582e-58	0	C20orf24
CD99	6.03335596284698e-62	-0.612951135736367	0.576	0.755	7.76432578858778e-58	0	CD99
CTTN	6.16882430906298e-62	-0.568956885919378	0.223	0.546	7.93866000333315e-58	0	CTTN
FAM120A	6.6521563219242e-62	-0.530166600177076	0.123	0.452	8.56065997068425e-58	0	FAM120A
RRAGA	6.80551517145418e-62	-0.521960251239858	0.108	0.436	8.75801747414438e-58	0	RRAGA
INSIG1	6.86619794152027e-62	-0.727976659002489	0.091	0.396	8.83611013094243e-58	0	INSIG1
DHRS4L2	7.41674878388995e-62	-0.449773330505252	0.094	0.427	9.54461400998797e-58	0	DHRS4L2
CIRBP	9.13016637742958e-62	-0.574564622567179	0.336	0.636	1.17496111111141e-57	0	CIRBP
SRC	9.34169774552092e-62	-0.490667819841694	0.058	0.377	1.20218308287109e-57	0	SRC
DESI2	2.28453742083626e-61	-0.508981117748644	0.198	0.527	2.93997120687418e-57	0	DESI2
MANBAL	3.2817049281642e-61	-0.558213742573804	0.2	0.523	4.2232260720545e-57	0	MANBAL
REEP3	4.16723249074504e-61	-0.482538551187821	0.161	0.508	5.3628114923398e-57	0	REEP3
SLC25A37	4.37208034358077e-61	-0.604503146042931	0.396	0.666	5.6264301941541e-57	0	SLC25A37
CMAS	4.68806093363379e-61	-0.421715582660832	0.063	0.382	6.03306561549332e-57	0	CMAS
RNF213	5.11583510382825e-61	-0.635966332698306	0.166	0.477	6.58356819511658e-57	0	RNF213
PSMD4	1.2085457120913e-60	-0.562437980842129	0.214	0.541	1.55527747689029e-56	0	PSMD4
FAM173A	1.20993162270625e-60	-0.536662902285528	0.103	0.42	1.55706100526068e-56	0	FAM173A
CCDC85B	1.36483876007618e-60	-0.602576133010237	0.158	0.497	1.75641100034204e-56	0	CCDC85B
PFDN4	1.37914865542642e-60	-0.548671213835585	0.587	0.747	1.77482640466825e-56	0	PFDN4
NDUFS4	1.39479019889813e-60	-0.562482118286137	0.195	0.506	1.79495550696201e-56	0	NDUFS4
SLC44A1	1.6054308347747e-60	-0.490223474133428	0.063	0.375	2.06602894127157e-56	0	SLC44A1
CAV2	1.73737933972736e-60	-0.582854252795067	0.664	0.814	2.23583347229515e-56	0	CAV2
RPL26L1	1.98435855783019e-60	-0.538819649427092	0.429	0.7	2.55367102807167e-56	0	RPL26L1
PHF14	2.03362289720787e-60	-0.537490067580341	0.224	0.534	2.61706930641681e-56	0	PHF14
HSPA4	3.73894843599765e-60	-0.539862430336319	0.12	0.438	4.81165274228538e-56	0	HSPA4
MRPS11	4.21027293681049e-60	-0.536075906884592	0.284	0.583	5.41820024238142e-56	0	MRPS11
PCYOX1	5.01071582226547e-60	-0.513924682005962	0.045	0.337	6.44829019167343e-56	0	PCYOX1
FAM50A	5.56288819651164e-60	-0.614234514372776	0.296	0.576	7.15888082009083e-56	0	FAM50A
AMD1	5.74799178950907e-60	-0.547163208679294	0.3	0.619	7.39709063391922e-56	0	AMD1
MT-ND5	7.1231565420438e-60	-0.371734828057876	1	1	9.16679015395617e-56	0	MT-ND5
FDFT1	8.17098003475901e-60	-0.649355812225133	0.14	0.455	1.05152342067314e-55	0	FDFT1
PRPF31	9.87675583347757e-60	-0.493182879072486	0.1	0.417	1.27103970821023e-55	0	PRPF31
CTCF	9.95334587324195e-60	-0.462611795758141	0.061	0.366	1.28089608042751e-55	0	CTCF
FAM134A	1.10887077422128e-59	-0.427351918524506	0.029	0.314	1.42700579934536e-55	0	FAM134A
CTSA	1.2605852073549e-59	-0.541515222626064	0.052	0.351	1.62224710334503e-55	0	CTSA
LRR1	1.32289650321111e-59	-0.514590830581723	0.155	0.489	1.70243550998238e-55	0	LRR1
PRR13	1.39063352027188e-59	-0.56092539487388	0.286	0.59	1.78960627723789e-55	0	PRR13
BFAR	1.39467506857581e-59	-0.522527858847285	0.175	0.499	1.79480734575021e-55	0	BFAR
BTF3L4	1.61690638379587e-59	-0.514268461913165	0.157	0.477	2.08079682530691e-55	0	BTF3L4
APLP2	2.34799969769835e-59	-0.694475303062096	0.275	0.538	3.02164081096801e-55	0	APLP2
FDPS	2.37618491780876e-59	-0.634539207673619	0.158	0.473	3.05791237072809e-55	0	FDPS
LASP1	2.74677921110059e-59	-0.439270147271403	0.043	0.338	3.53483016676535e-55	0	LASP1
RALBP1	3.90970237621901e-59	-0.533889943885652	0.183	0.51	5.03139598795625e-55	0	RALBP1
ACTR2	4.14386307130548e-59	-0.559142630166335	0.263	0.573	5.33273738646302e-55	0	ACTR2
TOP1	4.26570886273449e-59	-0.567786139673545	0.406	0.665	5.48954073545302e-55	0	TOP1
C15orf61	4.42436052208603e-59	-0.48201380077162	0.104	0.424	5.69370955587251e-55	0	C15orf61
CCND1	4.4777986081459e-59	-0.597676986501298	0.135	0.467	5.76247902882296e-55	0	CCND1
CCNB1	4.49853620692008e-59	-0.843776022692108	0.043	0.334	5.78916624468545e-55	0	CCNB1
HEBP2	6.13937152424125e-59	-0.522845227574704	0.318	0.617	7.90075721454606e-55	0	HEBP2
LRP10	6.18176319545888e-59	-0.547159537142333	0.095	0.396	7.95531105623603e-55	0	LRP10
ITGAV	8.6651140552299e-59	-0.48651096358068	0.06	0.362	1.11511352776754e-54	0	ITGAV
PPDPF	8.75440906780251e-59	-0.534872247615534	0.793	0.898	1.1266049029355e-54	0	PPDPF
FAM32A	8.94214701218302e-59	-0.460600409311484	0.123	0.448	1.15076489899783e-54	0	FAM32A
CAPRIN1	9.6207888805889e-59	-0.463751878961531	0.084	0.399	1.23809932104299e-54	0	CAPRIN1
TOB1	1.03259075193462e-58	-0.747897073299191	0.676	0.826	1.32884103866467e-54	0	TOB1
LIMCH1	1.19376095165321e-58	-0.671185947879894	0.307	0.587	1.53625096868251e-54	0	LIMCH1
RER1	1.29832267022576e-58	-0.532466836885718	0.301	0.619	1.67081144431353e-54	0	RER1
LUC7L3	1.57623814699199e-58	-0.506063376206961	0.71	0.856	2.02846087136399e-54	0	LUC7L3
G6PC3	1.75917228279639e-58	-0.498751537712068	0.091	0.408	2.26387881073068e-54	0	G6PC3
CRIP1	1.85543758318995e-58	-0.605432464449199	0.754	0.863	2.38776262580715e-54	0	CRIP1
ATXN10	2.51200890175594e-58	-0.514414007088998	0.132	0.454	3.23270425566972e-54	0	ATXN10
CD46	3.11646426030336e-58	-0.628303594715309	0.237	0.55	4.0105778565844e-54	0	CD46
CSNK2B	3.60971776262522e-58	-0.475328124774879	0.65	0.772	4.6453457887224e-54	0	CSNK2B
CDC34	3.70815821556041e-58	-0.426673228535617	0.086	0.403	4.7720288076047e-54	0	CDC34
NQO2	3.75679078909992e-58	-0.507291714389249	0.123	0.442	4.83461406649269e-54	0	NQO2
SPP1	4.07896649694202e-58	-1.03655506097616	0.487	0.688	5.24922198491468e-54	0	SPP1
RAD23B	4.6404232235892e-58	-0.494427186527162	0.154	0.472	5.97176064643694e-54	0	RAD23B
XPOT	4.87217914510605e-58	-0.3957559499478	0.048	0.341	6.27000734183698e-54	0	XPOT
SLC52A2	5.02855248823443e-58	-0.480038449075063	0.041	0.33	6.47124419710889e-54	0	SLC52A2
STK16	5.19964614375974e-58	-0.392864721244911	0.068	0.382	6.69142462240441e-54	0	STK16
DNAJA1	5.39116703132575e-58	-0.62783953638073	0.528	0.745	6.93789285261311e-54	0	DNAJA1
EMD	6.4757052649383e-58	-0.522954427239064	0.215	0.527	8.33358510544909e-54	0	EMD
CCT5	7.34165398833e-58	-0.539728927899701	0.149	0.465	9.44797451758188e-54	0	CCT5
TSFM	1.04217035088348e-57	-0.369123766147341	0.015	0.278	1.34116902455195e-53	0	TSFM
CKLF	1.18954668733287e-57	-0.551039756665953	0.224	0.538	1.53082763192868e-53	0	CKLF
ASNA1	1.43786704505238e-57	-0.48704707922954	0.186	0.496	1.8503911002779e-53	0	ASNA1
IAH1	1.54162914067276e-57	-0.52695230873279	0.264	0.552	1.98392254113177e-53	0	IAH1
PAFAH1B1	2.17727556228291e-57	-0.510101667957531	0.215	0.527	2.80193592110188e-53	0	PAFAH1B1
EIF4A2	2.49786506545046e-57	-0.54875069757715	0.295	0.593	3.2145025527282e-53	0	EIF4A2
TRAPPC2L	2.52192996168482e-57	-0.519085820236949	0.249	0.554	3.24547166769219e-53	0	TRAPPC2L
ZFAND6	2.8956541285488e-57	-0.541927293563038	0.344	0.619	3.72641729802944e-53	0	ZFAND6
AC013461.1	3.18692114984244e-57	-0.46742415928733	0.086	0.4	4.10124882773223e-53	0	AC013461.1
FAM45A	3.86982945606827e-57	-0.535635729177472	0.123	0.427	4.98008352701425e-53	0	FAM45A
C12orf10	3.97764921702852e-57	-0.515738653942966	0.339	0.609	5.118836777394e-53	0	C12orf10
MRPS18B	4.28069480196208e-57	-0.517734804032213	0.118	0.434	5.508826140645e-53	0	MRPS18B
ABRACL	4.40317137088216e-57	-0.478189053621719	0.171	0.495	5.66644123718825e-53	0	ABRACL
CHMP2B	6.79989492224011e-57	-0.561773967107445	0.276	0.571	8.75078477543079e-53	0	CHMP2B
PSENEN	6.99026919329275e-57	-0.483559147025407	0.152	0.476	8.99577742484844e-53	0	PSENEN
ACTR3	7.07501593650437e-57	-0.555638234637755	0.315	0.615	9.10483800868748e-53	0	ACTR3
RBM17	7.13199998045465e-57	-0.521939774514994	0.343	0.605	9.17817077484708e-53	0	RBM17
SDHA	7.24435883147867e-57	-0.394322086461766	0.049	0.341	9.3227653802299e-53	0	SDHA
CENPF	7.61974082113192e-57	-1.07783234545343	0.083	0.386	9.80584446271467e-53	0	CENPF
POR	8.53612181387938e-57	-0.560245508791043	0.074	0.372	1.09851351622814e-52	0	POR
ZMAT2	8.8545299758989e-57	-0.509448051543573	0.246	0.559	1.13948946259843e-52	0	ZMAT2
PAICS	1.11882370566381e-56	-0.516911771139902	0.209	0.523	1.43981422681876e-52	0	PAICS
MVP	1.24246704214798e-56	-0.453627713374055	0.028	0.297	1.59893083654023e-52	0	MVP
ERLEC1	1.30546148565127e-56	-0.471455449572764	0.101	0.414	1.67999838588462e-52	0	ERLEC1
MRPL44	1.41609959966251e-56	-0.364311681084047	0.026	0.298	1.82237857480568e-52	0	MRPL44
UBE2Z	1.42832728765614e-56	-0.452102506915038	0.147	0.472	1.83811438648469e-52	0	UBE2Z
AHCYL1	1.51560121395507e-56	-0.563153355785569	0.143	0.447	1.95042720223878e-52	0	AHCYL1
GTF2H5	1.55694988725817e-56	-0.508792670642833	0.241	0.556	2.00363880991254e-52	0	GTF2H5
BZW2	1.72633003610122e-56	-0.419710460473835	0.083	0.397	2.22161412345866e-52	0	BZW2
PDLIM2	1.77024796841503e-56	-0.468602230806344	0.151	0.474	2.2781321105533e-52	0	PDLIM2
ALDH2	1.94572699157184e-56	-0.649051139573362	0.257	0.535	2.5039560654538e-52	0	ALDH2
YWHAH	2.22492535242753e-56	-0.528423395278443	0.155	0.467	2.86325643603899e-52	0	YWHAH
REXO2	3.20760619986497e-56	-0.570129879281233	0.524	0.737	4.12786841860624e-52	0	REXO2
IQGAP1	3.6995594567773e-56	-0.57217267719746	0.19	0.481	4.7609630649267e-52	0	IQGAP1
VPS26A	3.77007473534622e-56	-0.485666852978733	0.315	0.622	4.85170917691705e-52	0	VPS26A
VKORC1L1	3.84558806112532e-56	-0.395896144506924	0.077	0.384	4.94888727586218e-52	0	VKORC1L1
THRAP3	4.16790126306246e-56	-0.504900424016589	0.094	0.402	5.36367213543508e-52	0	THRAP3
ARHGAP5	4.29832012862096e-56	-0.544771568714839	0.237	0.548	5.53150817352231e-52	0	ARHGAP5
SSB	4.33426488669521e-56	-0.55534954950706	0.508	0.724	5.57776548268806e-52	0	SSB
LPP	5.38021716826608e-56	-0.470111197719224	0.04	0.317	6.92380147384161e-52	0	LPP
ARIH2	5.6820105701121e-56	-0.446608679651859	0.14	0.455	7.31217940267726e-52	0	ARIH2
DDX3X	6.05820471377563e-56	-0.555576880553088	0.318	0.6	7.79630364615786e-52	0	DDX3X
U2SURP	9.9712781470131e-56	-0.518738051571167	0.247	0.563	1.28320378473912e-51	0	U2SURP
PRR7	1.03612443611191e-55	-0.398057625274149	0.063	0.362	1.33338853683241e-51	0	PRR7
LRFN4	1.09289165614896e-55	-0.364973717741977	0.018	0.277	1.40644227229809e-51	0	LRFN4
CSE1L	1.1224719948869e-55	-0.36986654060679	0.041	0.327	1.44450921021995e-51	0	CSE1L
CRIPT	1.29246558072271e-55	-0.456822492561917	0.097	0.407	1.66327395583205e-51	0	CRIPT
GALNT1	1.68540643518534e-55	-0.634003099695199	0.249	0.551	2.16894954144002e-51	0	GALNT1
CREB3	1.69228824212988e-55	-0.432401738740095	0.071	0.375	2.17780573879694e-51	0	CREB3
SPNS1	1.76633301455031e-55	-0.443670804904188	0.071	0.369	2.27309395642479e-51	0	SPNS1
UBE2C	1.79911461497762e-55	-0.939517289646023	0.111	0.4	2.31528059801471e-51	0	UBE2C
CLPP	1.97297474489601e-55	-0.47371188080794	0.175	0.474	2.53902119920668e-51	0	CLPP
PWP1	2.30165428544383e-55	-0.431606386968544	0.068	0.365	2.96199889993767e-51	0	PWP1
RTFDC1	2.42345935123814e-55	-0.529492910138955	0.255	0.542	3.11874983910836e-51	0	RTFDC1
PPP1CB	2.62771531140492e-55	-0.552998375912824	0.296	0.59	3.38160683424699e-51	0	PPP1CB
OCIAD1	3.33131493780062e-55	-0.488786544808898	0.501	0.718	4.28706919345561e-51	0	OCIAD1
TSSC4	3.43067673424436e-55	-0.431270864130487	0.057	0.348	4.41493788929907e-51	0	TSSC4
MRPL37	4.46146253965202e-55	-0.469633685020693	0.186	0.507	5.74145614227818e-51	0	MRPL37
FAM177A1	4.50492847552557e-55	-0.498908719653537	0.386	0.659	5.79739245515386e-51	0	FAM177A1
TACC2	4.75902058084308e-55	-0.531376385323293	0.072	0.366	6.12438358548696e-51	0	TACC2
MIDN	4.92636997846571e-55	-0.534035304796282	0.303	0.611	6.33974552528752e-51	0	MIDN
JAGN1	6.1748883262538e-55	-0.492843578641863	0.131	0.441	7.94646378705601e-51	0	JAGN1
ZNF480	6.22829661539343e-55	-0.459222738951323	0.088	0.395	8.01519491434981e-51	0	ZNF480
ISCA2	6.35336562101753e-55	-0.39210109846096	0.018	0.273	8.17614621768747e-51	0	ISCA2
C8orf33	6.78099641889393e-55	-0.462019943572385	0.132	0.44	8.7264642914746e-51	0	C8orf33
MRTO4	7.75054301464421e-55	-0.413571287031086	0.058	0.348	9.97417380554564e-51	0	MRTO4
IGF1R	8.02111104178489e-55	-0.473698167180479	0.088	0.389	1.0322367799673e-50	0	IGF1R
TPD52L2	8.12810853265579e-55	-0.383689073424364	0.063	0.357	1.04600628706747e-50	0	TPD52L2
TYMS	8.26060648084419e-55	-0.667046973865821	0.174	0.479	1.06305744801984e-50	0	TYMS
PSMC6	8.87890291563585e-55	-0.485366833145451	0.123	0.432	1.14262601621318e-50	0	PSMC6
CAPZA2	9.3226818953785e-55	-0.481363830316131	0.508	0.718	1.19973593311626e-50	0	CAPZA2
RAB18	1.18062688147457e-54	-0.479448652537765	0.252	0.557	1.51934873376962e-50	0	RAB18
ARMC10	1.36623084381069e-54	-0.514505451712941	0.287	0.579	1.75820247289998e-50	0	ARMC10
EIF2A	1.52448188138589e-54	-0.486099521662341	0.247	0.553	1.9618557331555e-50	0	EIF2A
VPS25	1.72367702582415e-54	-0.404901796945668	0.02	0.275	2.2181999645331e-50	0	VPS25
ALKBH5	2.22598366652737e-54	-0.451575984411301	0.121	0.427	2.86461838045407e-50	0	ALKBH5
RAD50	2.2430047468827e-54	-0.541484482396372	0.252	0.552	2.88652280876335e-50	0	RAD50
MANF	2.47194211179033e-54	-0.444424888545901	0.149	0.469	3.18114230366297e-50	0	MANF
TMEM141	2.96003867243362e-54	-0.513915139662075	0.235	0.536	3.80927376755482e-50	0	TMEM141
CEBPG	3.71606136457152e-54	-0.514663677057806	0.167	0.472	4.78219937006709e-50	0	CEBPG
SPINT2	3.88894462060505e-54	-0.905739234613342	0.37	0.598	5.00468283225665e-50	0	SPINT2
MET	3.89321952044209e-54	-0.507099972434553	0.147	0.453	5.01018420085693e-50	0	MET
HLA-E	4.032446783741e-54	-0.450055755634474	0.111	0.422	5.18935576599629e-50	0	HLA-E
OTUB1	5.05219824547092e-54	-0.498231325534956	0.197	0.502	6.50167392209652e-50	0	OTUB1
ATP6AP1	5.17857777249649e-54	-0.468363417494559	0.072	0.36	6.66431173542573e-50	0	ATP6AP1
HMOX1	6.00205933042275e-54	-0.857228094115928	0.043	0.32	7.72405015232104e-50	0	HMOX1
GBAS	6.58898384496e-54	-0.423879865244242	0.092	0.39	8.47936331007902e-50	0	GBAS
TUBB4B	7.42593769449972e-54	-0.832909438170808	0.126	0.434	9.5564392190517e-50	0	TUBB4B
RAB4A	7.6371687289596e-54	-0.481857182525774	0.433	0.692	9.82827243729811e-50	0	RAB4A
UBE2B	8.66357038463431e-54	-0.54599641686686	0.295	0.565	1.11491487279859e-49	0	UBE2B
HSF1	8.96163342294201e-54	-0.502346925868643	0.238	0.551	1.15327260519841e-49	0	HSF1
CCM2	1.05031287763342e-53	-0.36096412247198	0.032	0.297	1.35164764222644e-49	0	CCM2
PAQR5	1.05911072813794e-53	-0.532224202245633	0.152	0.455	1.36296959604072e-49	0	PAQR5
POLR2G	1.27555334703153e-53	-0.498067434066761	0.458	0.69	1.64150960229488e-49	0	POLR2G
CISD3	1.37620057461807e-53	-0.499658235944715	0.253	0.559	1.77103251947599e-49	0	CISD3
EPAS1	1.40669844526757e-53	-0.558394169154279	0.143	0.433	1.81028022921483e-49	0	EPAS1
ALDH3B1	1.47610181090251e-53	-0.490695743549051	0.068	0.354	1.89959542045044e-49	0	ALDH3B1
ALKBH7	1.50598608608111e-53	-0.510553812488283	0.353	0.6	1.93805349417779e-49	0	ALKBH7
BNIP3L	1.57119243448652e-53	-0.513195676190887	0.21	0.503	2.0219675439407e-49	0	BNIP3L
SMC4	1.67608196068135e-53	-0.649080357488441	0.198	0.498	2.15694987520083e-49	0	SMC4
UQCRC2	1.95450551097002e-53	-0.551353567353879	0.309	0.586	2.51525314206732e-49	0	UQCRC2
AIP	2.22112689419943e-53	-0.431270199111515	0.091	0.384	2.85836820014525e-49	0	AIP
NCBP2-AS2	2.32603523144859e-53	-0.35079430846216	0.022	0.275	2.99337473935119e-49	0	NCBP2-AS2
RPAIN	2.52795853269246e-53	-0.485319728854647	0.166	0.476	3.25322983572193e-49	0	RPAIN
ANXA4	2.59535708115612e-53	-0.699856976544501	0.462	0.692	3.33996502773981e-49	0	ANXA4
FADS2	2.87627078929064e-53	-0.455221461890868	0.06	0.342	3.70147287873812e-49	0	FADS2
RNF13	2.94105899966937e-53	-0.419776484704752	0.072	0.359	3.78484882667451e-49	0	RNF13
PIN4	2.95836507328749e-53	-0.488597474248575	0.166	0.477	3.80712001281367e-49	0	PIN4
TTC1	3.08544941985693e-53	-0.509898322859866	0.186	0.494	3.97066485841389e-49	0	TTC1
YIPF4	3.11050840767949e-53	-0.482578824239115	0.273	0.561	4.00291326984274e-49	0	YIPF4
ITM2C	3.15743457261785e-53	-0.399010708556381	0.061	0.348	4.06330255150191e-49	0	ITM2C
OSGIN2	3.58101864555621e-53	-0.507697264761326	0.178	0.484	4.60841289496628e-49	0	OSGIN2
EIF2B2	3.97511276750619e-53	-0.397749401914376	0.075	0.365	5.11557262050372e-49	0	EIF2B2
DAP3	4.15637179652633e-53	-0.462880251185399	0.263	0.544	5.34883486494974e-49	0	DAP3
UBE2F	4.24826029620902e-53	-0.458414737082843	0.223	0.537	5.46708617519139e-49	0	UBE2F
DNM1L	4.75654160582682e-53	-0.375465645155486	0.077	0.375	6.12119339253853e-49	0	DNM1L
GEMIN6	4.97883482633447e-53	-0.365886071333155	0.026	0.282	6.40726253800983e-49	0	GEMIN6
TACC1	5.32468176383542e-53	-0.454371597741557	0.066	0.353	6.8523329618798e-49	0	TACC1
DHRS3	6.92036705329158e-53	-0.55197883431597	0.114	0.411	8.90582036088094e-49	0	DHRS3
COQ9	7.01698615576575e-53	-0.343706235918749	0.02	0.271	9.03015948385494e-49	0	COQ9
PET100	8.5970223169095e-53	-0.425343790864022	0.161	0.481	1.10635080196308e-48	0	PET100
PSMD14	1.01671758287108e-52	-0.508390778088877	0.321	0.602	1.30841385739679e-48	0	PSMD14
PTPN12	1.07145027690397e-52	-0.483209925611554	0.103	0.403	1.37884936134773e-48	0	PTPN12
EGLN2	1.09650153138254e-52	-0.405603756129759	0.04	0.307	1.41108782073619e-48	0	EGLN2
MRPL40	1.23657047377647e-52	-0.480922492156065	0.241	0.545	1.59134254270294e-48	0	MRPL40
FUS	1.24791119960061e-52	-0.584540899803075	0.247	0.519	1.60593692276602e-48	0	FUS
CCAR1	1.25367252828515e-52	-0.515787801867222	0.485	0.699	1.61335117665016e-48	0	CCAR1
BICC1	1.28349285281024e-52	-0.433115237030877	0.063	0.344	1.65172695228149e-48	0	BICC1
MACF1	1.38163722268039e-52	-0.487947662393583	0.101	0.402	1.77802894186739e-48	0	MACF1
SWI5	1.45153822917613e-52	-0.422252148054778	0.124	0.427	1.86798454712676e-48	0	SWI5
CAPN1	1.56429814877136e-52	-0.379646554798779	0.032	0.292	2.01309528765386e-48	0	CAPN1
UNC50	1.59972363875382e-52	-0.392444151637566	0.075	0.367	2.05868435071229e-48	0	UNC50
FNTA	2.15009138528229e-52	-0.429350564871391	0.092	0.39	2.76695260371978e-48	0	FNTA
CDK16	2.24819656898575e-52	-0.456647072842663	0.126	0.423	2.89320416462776e-48	0	CDK16
MLST8	2.55664549856264e-52	-0.377815018503247	0.065	0.35	3.29014709210026e-48	0	MLST8
TRIM44	2.67007545377567e-52	-0.504634525697667	0.143	0.446	3.43612010146391e-48	0	TRIM44
PNKD	2.6986536953134e-52	-0.487355166939683	0.178	0.48	3.47289744049881e-48	0	PNKD
PVRL2	2.92224318123306e-52	-0.430495522897848	0.077	0.369	3.76063474992883e-48	0	PVRL2
FXR1	2.93974770174882e-52	-0.473100117723901	0.343	0.607	3.78316131738056e-48	0	FXR1
ANTXR1	3.04939733832383e-52	-0.561868467322695	0.155	0.455	3.92426943468893e-48	0	ANTXR1
C16orf45	3.07146818010885e-52	-0.466170176038331	0.166	0.469	3.95267240098208e-48	0	C16orf45
REPIN1	3.09208194202858e-52	-0.404120004274729	0.08	0.374	3.97920025119658e-48	0	REPIN1
NARF	3.45615697302577e-52	-0.387329050970795	0.066	0.352	4.44772840858687e-48	0	NARF
METTL23	3.48662104119114e-52	-0.449022619976135	0.08	0.361	4.48693261790887e-48	0	METTL23
CLIC4	4.02227065419423e-52	-0.402542782293488	0.101	0.406	5.17626010488255e-48	0	CLIC4
DCAF13	4.07445708818164e-52	-0.445513378970682	0.12	0.418	5.24341882678095e-48	0	DCAF13
SMC3	4.15860031697473e-52	-0.591230093638432	0.27	0.535	5.35170274791478e-48	0	SMC3
SEPW1	4.33755911948056e-52	-0.56103830164555	0.596	0.808	5.58200483085953e-48	0	SEPW1
PRKAR1A	4.37391004676489e-52	-0.504834655636358	0.223	0.513	5.62878483918174e-48	0	PRKAR1A
MGME1	4.82677081867882e-52	-0.460688963369532	0.171	0.489	6.21157136655778e-48	0	MGME1
RNPEPL1	7.81678387556103e-52	-0.360440150754464	0.032	0.292	1.00594191694595e-47	0	RNPEPL1
DAG1	9.38809964414894e-52	-0.299045796131162	0.011	0.244	1.20815454320553e-47	0	DAG1
MRGBP	9.69373703604027e-52	-0.453479176002708	0.157	0.472	1.24748701916802e-47	0	MRGBP
CBWD2	9.69830490796355e-52	-0.446829778078409	0.197	0.502	1.24807485860583e-47	0	CBWD2
EHBP1	9.87659934816239e-52	-0.46119315559639	0.169	0.471	1.27101957011502e-47	0	EHBP1
NDUFS7	1.03270592817912e-51	-0.49633862387243	0.379	0.602	1.32898925897371e-47	0	NDUFS7
GID8	1.18020789529649e-51	-0.392706918408935	0.086	0.382	1.51880954045705e-47	0	GID8
CIAO1	1.33797218128299e-51	-0.403200813582255	0.084	0.379	1.72183640009308e-47	0	CIAO1
ILF3	1.50690826435256e-51	-0.49636063156666	0.144	0.433	1.93924024539531e-47	0	ILF3
TRNP1	1.58236287364556e-51	-0.423339488493828	0.098	0.393	2.03634278209447e-47	0	TRNP1
SHKBP1	1.63748080784572e-51	-0.344822490880559	0.04	0.309	2.10727405161666e-47	0	SHKBP1
CISD1	1.82378212165119e-51	-0.49785536952123	0.31	0.588	2.34702521235291e-47	0	CISD1
DTD1	2.38260438653105e-51	-0.491108038543162	0.309	0.582	3.06617358502681e-47	0	DTD1
H1F0	2.45847262765724e-51	-0.608810184078481	0.097	0.379	3.1638084245321e-47	0	H1F0
DHX9	2.73413628342119e-51	-0.456482123243073	0.124	0.431	3.51855998313473e-47	0	DHX9
PTPRA	3.11285871065135e-51	-0.365625360986935	0.049	0.33	4.00593787473722e-47	0	PTPRA
NXT1	3.24132167235581e-51	-0.463800887943379	0.086	0.377	4.17125686015469e-47	0	NXT1
SEC61A1	3.38332630229067e-51	-0.340276506699904	0.025	0.275	4.35400261841787e-47	0	SEC61A1
MRPL4	3.85165996357531e-51	-0.437742837825838	0.123	0.42	4.95670120712507e-47	0	MRPL4
SYNGR2	4.24123850125326e-51	-0.426657644808145	0.089	0.375	5.45804982726282e-47	0	SYNGR2
PNPLA2	4.64485653555971e-51	-0.441817236254865	0.068	0.348	5.97746587561179e-47	0	PNPLA2
COX20	4.70443584673088e-51	-0.55379236233329	0.307	0.567	6.05413849115797e-47	0	COX20
NDUFA9	5.26302948305925e-51	-0.478934899211367	0.257	0.546	6.77299264174895e-47	0	NDUFA9
RPL7L1	5.88877853181035e-51	-0.473680022887993	0.169	0.472	7.57826909258674e-47	0	RPL7L1
GOLGA4	6.23297100265437e-51	-0.53672094761895	0.525	0.715	8.0212103833159e-47	0	GOLGA4
F8A1	7.83693463305479e-51	-0.395519243247008	0.032	0.289	1.00853511792782e-46	0	F8A1
LAMC1	7.92774081155309e-51	-0.337755447462771	0.02	0.262	1.02022096503877e-46	0	LAMC1
LPIN1	8.05105760503352e-51	-0.436698651273607	0.028	0.276	1.03609060319176e-46	0	LPIN1
CENPN	1.0310501820628e-50	-0.509727270602985	0.226	0.524	1.32685847929662e-46	0	CENPN
B4GALT2	1.10365893038472e-50	-0.317042926773483	0.04	0.307	1.42029867751209e-46	0	B4GALT2
SDHC	1.13140657452958e-50	-0.487481221521483	0.518	0.748	1.45600712076212e-46	0	SDHC
RRP36	1.29618187226671e-50	-0.41688785321234	0.092	0.385	1.66805645142002e-46	0	RRP36
RHNO1	1.31501677934266e-50	-0.348312398628344	0.031	0.286	1.69229509333607e-46	0	RHNO1
DDX27	1.33344564137884e-50	-0.503398616431656	0.137	0.428	1.71601119589043e-46	0	DDX27
EGFL7	1.41780446945166e-50	-0.365902986798119	0.048	0.314	1.82457257173734e-46	0	EGFL7
HTRA1	1.47188206348488e-50	-0.393160949855229	0.037	0.299	1.8941650274987e-46	0	HTRA1
UPF3A	1.5406107580239e-50	-0.451536446277526	0.267	0.563	1.98261198450096e-46	0	UPF3A
SUSD2	1.61975586209421e-50	-0.470686343504782	0.009	0.234	2.08446381892904e-46	0	SUSD2
TCEAL4	1.66126187924961e-50	-0.522041563979754	0.467	0.674	2.13787791240633e-46	0	TCEAL4
FUNDC2	1.67296762517495e-50	-0.514115055455786	0.361	0.604	2.15294203683765e-46	0	FUNDC2
CD55	2.21548167693355e-50	-0.592534901598338	0.25	0.538	2.85110337004578e-46	0	CD55
EIF2S1	2.30187757788358e-50	-0.501048246875361	0.235	0.528	2.96228625497838e-46	0	EIF2S1
CHD3	2.78156887880134e-50	-0.400719058378373	0.104	0.401	3.57960099012944e-46	0	CHD3
RABGGTB	2.95333904556847e-50	-0.340116588942981	0.048	0.318	3.80065201774206e-46	0	RABGGTB
SH3BGRL3	3.5971257862287e-50	-0.508690964024351	0.657	0.832	4.62914117429771e-46	0	SH3BGRL3
KCMF1	4.18470059553366e-50	-0.490763273319211	0.381	0.625	5.38529119639227e-46	0	KCMF1
IMPA2	4.79626675762807e-50	-0.52599430158917	0.198	0.493	6.17231569039156e-46	0	IMPA2
MRPS2	5.26603074781995e-50	-0.453536757978519	0.186	0.481	6.77685496936949e-46	0	MRPS2
EIF5B	5.54237624542803e-50	-0.53878050355307	0.323	0.559	7.13248399024133e-46	0	EIF5B
PPFIA1	6.02742657956032e-50	-0.38857051605886	0.055	0.328	7.75669526523618e-46	0	PPFIA1
NELFB	6.17452295511934e-50	-0.304898930334749	0.011	0.238	7.94599359094308e-46	0	NELFB
PTEN	6.32208698275748e-50	-0.445805277432821	0.255	0.53	8.1358937381106e-46	0	PTEN
CMPK1	7.27609004318935e-50	-0.451548643705089	0.422	0.666	9.36360027658037e-46	0	CMPK1
CHTOP	7.29540549519617e-50	-0.410156218354972	0.055	0.318	9.38845733176795e-46	0	CHTOP
AGGF1	9.21716481145723e-50	-0.368956874278339	0.057	0.33	1.18615693958643e-45	0	AGGF1
AHSA1	9.26474773402378e-50	-0.48520223944001	0.387	0.66	1.19228038589152e-45	0	AHSA1
SEPT11	9.81151717428368e-50	-0.413633385165057	0.086	0.376	1.26264414515857e-45	0	SEPT11
ABCC2	1.03720605689136e-49	-0.458507470695244	0.089	0.362	1.3347804746135e-45	0	ABCC2
PEG10	1.03782330495672e-49	-0.573091635820764	0.126	0.414	1.33557481114881e-45	0	PEG10
C8orf4	1.05857520926468e-49	-0.654533335642287	0.177	0.452	1.36228043680272e-45	0	C8orf4
ATIC	1.16964399085708e-49	-0.468874388528867	0.155	0.445	1.50521485183398e-45	0	ATIC
NCOA7	1.17729083209282e-49	-0.486196303568225	0.16	0.452	1.51505557182025e-45	0	NCOA7
SPATS2	1.24016521570379e-49	-0.47312235737669	0.184	0.488	1.59596861608921e-45	0	SPATS2
SLC35F6	1.33168589009495e-49	-0.421425871205039	0.032	0.282	1.7137465719632e-45	0	SLC35F6
SDCBP	1.44948695140802e-49	-0.508660339805324	0.763	0.879	1.86534475776698e-45	0	SDCBP
SMARCA5	1.75927842813314e-49	-0.406118996103726	0.089	0.376	2.26401540916454e-45	0	SMARCA5
UBXN4	2.15287490700435e-49	-0.495710209972543	0.338	0.586	2.7705347178239e-45	0	UBXN4
CLPTM1	2.70688356587923e-49	-0.464513059807935	0.178	0.47	3.48348846092998e-45	0	CLPTM1
PSMC2	2.82644910710476e-49	-0.434531261350009	0.134	0.428	3.63735735593312e-45	0	PSMC2
GEMIN7	3.1790212101574e-49	-0.320689373424599	0.022	0.263	4.09108239535155e-45	0	GEMIN7
TMEM248	3.20560989054305e-49	-0.435462366152462	0.175	0.464	4.12529936813985e-45	0	TMEM248
SMDT1	3.62030172624025e-49	-0.442871463143042	0.395	0.65	4.65896629149858e-45	0	SMDT1
TMX2	3.64288095236256e-49	-0.471353041139915	0.189	0.486	4.68802349759538e-45	0	TMX2
MRPS18C	3.89160865502665e-49	-0.431373277093781	0.137	0.428	5.00811117815379e-45	0	MRPS18C
LCMT1	4.17988613894148e-49	-0.410137984796106	0.137	0.431	5.37909547220379e-45	0	LCMT1
STK17A	4.26207937118811e-49	-0.489474129774647	0.089	0.366	5.48486994278197e-45	0	STK17A
RUVBL2	4.38122117853079e-49	-0.429691056457025	0.104	0.388	5.63819353465128e-45	0	RUVBL2
AGFG1	4.62524056361102e-49	-0.405861299099723	0.065	0.338	5.95222208131102e-45	0	AGFG1
GOLGA7	4.68335828993598e-49	-0.415082652738447	0.21	0.502	6.02701378331861e-45	0	GOLGA7
RRP1B	4.70622868542263e-49	-0.3817476411326	0.063	0.334	6.05644569527038e-45	0	RRP1B
PFKP	4.80825069808736e-49	-0.588144222815509	0.166	0.427	6.18773782336863e-45	0	PFKP
GULP1	5.06643949338124e-49	-0.452996240399741	0.144	0.438	6.52000098403232e-45	0	GULP1
NRP1	6.42045370969416e-49	-0.426706941785168	0.158	0.454	8.26248187900541e-45	0	NRP1
NABP2	6.80013433389928e-49	-0.434266699512439	0.23	0.526	8.75109287429498e-45	0	NABP2
WDR54	7.15354454220255e-49	-0.470807346339189	0.1	0.377	9.20589647136046e-45	0	WDR54
EXOSC7	7.78679990819017e-49	-0.336035756583245	0.032	0.28	1.00208328018499e-44	0	EXOSC7
NUDT4	9.04693962206872e-49	-0.418328784137969	0.077	0.357	1.16425065996402e-44	0	NUDT4
NUCB1	1.18944540754963e-48	-0.406879184893585	0.072	0.343	1.53069729497562e-44	0	NUCB1
SMAD5	1.25835766416751e-48	-0.363238399012601	0.078	0.361	1.61938047801717e-44	0	SMAD5
CHPT1	1.29831650818854e-48	-0.459363779939831	0.416	0.642	1.67080351438783e-44	0	CHPT1
KIF1C	1.32990047803457e-48	-0.335740214343182	0.055	0.32	1.71144892518269e-44	0	KIF1C
PRPF6	1.3584937614344e-48	-0.356854524975965	0.034	0.282	1.74824562158993e-44	0	PRPF6
SLK	1.45909884477647e-48	-0.527745776105663	0.217	0.494	1.87771430334284e-44	0	SLK
MPRIP	1.49100038922214e-48	-0.378904607031568	0.074	0.354	1.91876840088997e-44	0	MPRIP
PRKCSH	1.56424125453507e-48	-0.436996296496231	0.103	0.379	2.01302207046118e-44	0	PRKCSH
GMPR2	1.9019331503108e-48	-0.320040483262377	0.029	0.275	2.44759777113497e-44	0	GMPR2
TFAM	2.01812594530653e-48	-0.425256102882856	0.091	0.369	2.59712627901497e-44	0	TFAM
BPTF	2.15067134153844e-48	-0.53384567814364	0.386	0.62	2.76769894942581e-44	0	BPTF
TP53I13	2.21707699649716e-48	-0.351784113551384	0.037	0.286	2.85315638679219e-44	0	TP53I13
NCAPD2	2.31665293572775e-48	-0.339567102333328	0.015	0.242	2.98130066298804e-44	0	NCAPD2
VMA21	2.52187922776862e-48	-0.458142047203494	0.416	0.653	3.24540637821543e-44	0	VMA21
DCAF7	2.57166263110527e-48	-0.4963193346792	0.189	0.463	3.30947263996937e-44	0	DCAF7
POP4	2.59864880675881e-48	-0.411211143665274	0.071	0.342	3.34420114941792e-44	0	POP4
TSNAX	2.95346468376321e-48	-0.435087968271482	0.189	0.483	3.80081370153488e-44	0	TSNAX
CH507-42P11.8	3.19305144785377e-48	-0.52474897733501	0.327	0.587	4.10913790824302e-44	0	CH507-42P11.8
NUDT22	3.57389757237429e-48	-0.353551190082855	0.04	0.292	4.59924878588848e-44	0	NUDT22
SLC4A2	3.64454372858662e-48	-0.415029671639148	0.089	0.362	4.69016332431812e-44	0	SLC4A2
PSME3	3.71201870155519e-48	-0.373126898088693	0.069	0.342	4.77699686703137e-44	0	PSME3
CCS	3.79944245054821e-48	-0.281679893371291	0.014	0.239	4.88950248961049e-44	0	CCS
PCM1	3.85782226515004e-48	-0.555362276959655	0.273	0.531	4.96463147302159e-44	0	PCM1
AATF	3.94914796808573e-48	-0.475267410342834	0.2	0.48	5.08215852012953e-44	0	AATF
SLC25A38	5.73645321391383e-48	-0.354040432198153	0.072	0.345	7.38224164098571e-44	0	SLC25A38
RUSC1	6.03203408619763e-48	-0.361328076795292	0.081	0.362	7.76262466552773e-44	0	RUSC1
GRINA	6.17083669631141e-48	-0.461715649987588	0.138	0.413	7.94124974448315e-44	0	GRINA
DLD	6.89347167835942e-48	-0.327542541011779	0.032	0.279	8.87120870288074e-44	0	DLD
SRSF11	7.13752551263604e-48	-0.485498417855165	0.427	0.635	9.18528158221132e-44	0	SRSF11
RNF167	7.86767603902413e-48	-0.428917138521456	0.158	0.445	1.01249122946202e-43	0	RNF167
UBE2E3	8.13630099127409e-48	-0.454998355937878	0.286	0.555	1.04706057456706e-43	0	UBE2E3
SMC2	8.58188013750641e-48	-0.440673425365214	0.057	0.32	1.1044021548957e-43	0	SMC2
UGP2	8.67526566117322e-48	-0.43130884508733	0.172	0.455	1.11641993793638e-43	0	UGP2
SMOC1	9.2013240317024e-48	-0.445949473539775	0.057	0.317	1.18411838963978e-43	0	SMOC1
AXL	9.84208561368083e-48	-0.429452523782038	0.057	0.316	1.26657799762459e-43	0	AXL
DCTN6	1.14760613536591e-47	-0.384854950435529	0.129	0.418	1.47685433560239e-43	0	DCTN6
PMPCB	1.20479105022362e-47	-0.38883168085533	0.103	0.382	1.55044560253278e-43	0	PMPCB
RAD23A	1.26025787326789e-47	-0.41595519769268	0.114	0.399	1.62182585710845e-43	0	RAD23A
TCF25	1.26149726251345e-47	-0.499133917794916	0.31	0.564	1.62342082712856e-43	0	TCF25
GPC1	1.43848662870629e-47	-0.308064082707357	0.015	0.24	1.85118844248212e-43	0	GPC1
MARCH5	1.54562966132952e-47	-0.35927210085731	0.068	0.333	1.98907081116495e-43	0	MARCH5
RARS	1.65524573945432e-47	-0.408810939786695	0.074	0.339	2.13013574210376e-43	0	RARS
PDCD6IP	1.67254468243399e-47	-0.384058402102673	0.072	0.337	2.1523977518243e-43	0	PDCD6IP
CMSS1	1.82378506993241e-47	-0.483500483089144	0.226	0.51	2.34702900649602e-43	0	CMSS1
GTPBP4	1.83899952765932e-47	-0.477601436745163	0.2	0.472	2.36660849214478e-43	0	GTPBP4
PAIP2	1.87733024822383e-47	-0.437352436375115	0.272	0.548	2.41593629643924e-43	0	PAIP2
SPATS2L	1.96147292034592e-47	-0.535916804223264	0.356	0.61	2.52421950119316e-43	0	SPATS2L
ADAM15	1.97119545696945e-47	-0.310470045445184	0.031	0.275	2.53673143357399e-43	0	ADAM15
ZNF581	1.99276813991002e-47	-0.522687345222412	0.27	0.541	2.56449331925021e-43	0	ZNF581
CAPZA1	2.20813158870173e-47	-0.378425157383539	0.134	0.431	2.84164454150025e-43	0	CAPZA1
TCOF1	2.33979160603178e-47	-0.327185279552654	0.032	0.282	3.0110778178023e-43	0	TCOF1
DBF4	2.43913026769478e-47	-0.429023099748828	0.08	0.351	3.13891674149641e-43	0	DBF4
ECT2	2.66452121703355e-47	-0.503812541285093	0.078	0.341	3.42897235420048e-43	0	ECT2
MPZL1	2.69860943137757e-47	-0.390480921760188	0.092	0.369	3.47284047723979e-43	0	MPZL1
PPIH	2.78165584809504e-47	-0.301581098027938	0.04	0.294	3.57971291091351e-43	0	PPIH
ATP6AP2	3.18907817329517e-47	-0.538665068228825	0.393	0.593	4.10402470121355e-43	0	ATP6AP2
STAG2	3.23888925565407e-47	-0.402542782293488	0.097	0.382	4.16812658310122e-43	0	STAG2
TROVE2	4.02658900248695e-47	-0.41191408814719	0.138	0.411	5.18181738730046e-43	0	TROVE2
NUB1	4.14734158391968e-47	-0.38829710525743	0.081	0.354	5.33721388434624e-43	0	NUB1
RAI14	4.40119043918756e-47	-0.402076907605351	0.071	0.337	5.66389197619047e-43	0	RAI14
KLHL5	4.41419616280649e-47	-0.403427346703222	0.135	0.424	5.68062904191568e-43	0	KLHL5
PIN1	4.83202590891636e-47	-0.463419959356787	0.275	0.553	6.21833414218447e-43	0	PIN1
ZFPM1	5.80003452992234e-47	-0.491290325872498	0.081	0.339	7.46406443655706e-43	0	ZFPM1
MRPL54	6.12587463311569e-47	-0.424457121541508	0.171	0.454	7.88338806535659e-43	0	MRPL54
UTP18	6.15505384735644e-47	-0.393852023745633	0.089	0.369	7.920938796163e-43	0	UTP18
RHOBTB3	6.52877621576461e-47	-0.380495121548833	0.055	0.312	8.40188211206747e-43	0	RHOBTB3
UBE2Q2	7.3369140491808e-47	-0.368865711423128	0.065	0.328	9.44187468989078e-43	0	UBE2Q2
RAB31	7.60535674952547e-47	-0.473487185587841	0.12	0.394	9.78733360096433e-43	0	RAB31
TMEM70	7.9840197683328e-47	-0.408756814052602	0.126	0.41	1.02746350398675e-42	0	TMEM70
SLC39A10	1.03975991533364e-46	-0.42864072149855	0.137	0.429	1.33806703504286e-42	0	SLC39A10
YEATS4	1.16676359267146e-46	-0.320438845157745	0.028	0.264	1.5015080674089e-42	0	YEATS4
HADHB	1.25211649894297e-46	-0.454879889438908	0.209	0.471	1.61134872248971e-42	0	HADHB
EFR3A	1.30391306223815e-46	-0.326043229800003	0.029	0.266	1.67800571979427e-42	0	EFR3A
NR2F2	1.40225244557796e-46	-0.391165549832753	0.091	0.37	1.80455867221428e-42	0	NR2F2
DEGS1	1.41483563438002e-46	-0.388175823662937	0.124	0.411	1.82075197788365e-42	0	DEGS1
MRPL19	1.44557674936402e-46	-0.421964074557381	0.161	0.453	1.86031271875656e-42	0	MRPL19
MTX1	1.47718520292579e-46	-0.374737370547629	0.077	0.341	1.9009896376452e-42	0	MTX1
RDH10	1.52910110359248e-46	-0.399839087527939	0.02	0.247	1.96780021021317e-42	0	RDH10
DNM1	1.7535319135821e-46	-0.347936649260135	0.068	0.337	2.2566202195888e-42	0	DNM1
TFG	2.00911837900233e-46	-0.497195528549327	0.469	0.675	2.5855344419381e-42	0	TFG
FLYWCH2	2.01547309700246e-46	-0.383630405602949	0.089	0.358	2.59371232853246e-42	0	FLYWCH2
C5orf24	2.25958815315135e-46	-0.4069161842461	0.127	0.407	2.90786399429047e-42	0	C5orf24
C11orf86	2.28623956620904e-46	-0.523966725214388	0.037	0.275	2.94216169775441e-42	0	C11orf86
MRPL45	2.30029569937958e-46	-0.45177960201814	0.207	0.493	2.96025053553158e-42	0	MRPL45
TPX2	2.46527664047824e-46	-0.623049747159374	0.06	0.317	3.17256450863145e-42	0	TPX2
PCED1B	2.47895987098375e-46	-0.390976874614546	0.054	0.309	3.19017345796898e-42	0	PCED1B
C11orf73	2.55006671337802e-46	-0.391959358765998	0.197	0.476	3.28168085344617e-42	0	C11orf73
SLC20A1	2.56430125355222e-46	-0.480716645099701	0.117	0.392	3.29999928319635e-42	0	SLC20A1
C12orf65	2.59029130738324e-46	-0.324975508556315	0.035	0.277	3.33344588347149e-42	0	C12orf65
FXYD5	2.68168470787452e-46	-0.476604092889301	0.628	0.766	3.45106005056372e-42	0	FXYD5
LAMP1	2.73973848823334e-46	-0.427190708570175	0.127	0.393	3.52576946050748e-42	0	LAMP1
SUPT5H	3.31222398062214e-46	-0.473094489725736	0.26	0.51	4.26250104066263e-42	0	SUPT5H
RNF5	3.4727865099679e-46	-0.418018820956975	0.192	0.475	4.46912895967769e-42	0	RNF5
PAFAH1B2	3.8191377268032e-46	-0.358091169872928	0.08	0.351	4.91484834062303e-42	0	PAFAH1B2
COMT	3.98178125666201e-46	-0.468829364540343	0.172	0.447	5.12415429919834e-42	0	COMT
TPD52L1	4.29101834220716e-46	-0.608871320918031	0.484	0.67	5.5221115045864e-42	0	TPD52L1
ADGRG1	6.18501884978148e-46	-0.488750389677084	0.129	0.408	7.95950075778378e-42	0	ADGRG1
TNRC6B	6.77383411097858e-46	-0.387246709169934	0.063	0.316	8.71724711741834e-42	0	TNRC6B
UBAC2	7.44085323306447e-46	-0.337848993707425	0.068	0.331	9.57563402563066e-42	0	UBAC2
EXOSC4	7.91034094890613e-46	-0.325903339629824	0.028	0.259	1.01798177671473e-41	0	EXOSC4
NDUFB5	8.07254303596229e-46	-0.464039103839307	0.421	0.635	1.03885556329799e-41	0	NDUFB5
MARCKS	8.40904887096062e-46	-0.604780283635323	0.284	0.526	1.08216049920392e-41	0	MARCKS
SNAPC1	8.57729882485189e-46	-0.479758767909766	0.269	0.548	1.10381258577019e-41	0	SNAPC1
EBAG9	9.09803879219434e-46	-0.361995339805074	0.057	0.313	1.17082661216749e-41	0	EBAG9
SDF2L1	9.20945833760052e-46	-0.282327588851708	0.018	0.241	1.18516519346581e-41	0	SDF2L1
PLS3	9.28371825700263e-46	-0.543925716526314	0.189	0.469	1.19472170249367e-41	0	PLS3
SRP19	1.0382198420945e-45	-0.456806327322032	0.132	0.399	1.33608511479142e-41	0	SRP19
ABCC1	1.0850014014008e-45	-0.334205185544245	0.023	0.249	1.39628830346269e-41	0	ABCC1
UBLCP1	1.37839863176789e-45	-0.33602478017703	0.051	0.303	1.7738611992221e-41	0	UBLCP1
PRRC2A	1.47445140220863e-45	-0.297153670638509	0.023	0.251	1.89747150950228e-41	0	PRRC2A
INTS10	1.73709049859847e-45	-0.356857467325048	0.086	0.36	2.23546176264637e-41	0	INTS10
SEC11C	1.82936410224098e-45	-0.457133187496157	0.436	0.64	2.35420866317391e-41	0	SEC11C
FKBP10	1.85660344497445e-45	-0.371536804516375	0.089	0.359	2.38926297333762e-41	0	FKBP10
KLF13	2.61726731844265e-45	-0.350730927566725	0.035	0.273	3.36816131210385e-41	0	KLF13
POLR2A	2.82236316773175e-45	-0.420230305727016	0.077	0.334	3.63209916055399e-41	0	POLR2A
BLVRA	3.42436839601991e-45	-0.388742478767942	0.083	0.344	4.40681968883802e-41	0	BLVRA
KXD1	3.77944735885403e-45	-0.414287071512282	0.229	0.51	4.86377080610925e-41	0	KXD1
DUSP12	4.01166733463098e-45	-0.340116588942981	0.049	0.299	5.16261469293661e-41	0	DUSP12
ZNF146	4.13279379787703e-45	-0.366850797545883	0.084	0.351	5.31849233848795e-41	0	ZNF146
TRIOBP	5.75535884655139e-45	-0.372562170197873	0.06	0.309	7.40657129962699e-41	0	TRIOBP
UBA1	6.18528137179819e-45	-0.346188128047263	0.031	0.262	7.95983859736708e-41	0	UBA1
USP14	6.89160022918341e-45	-0.375053238356902	0.12	0.403	8.86880033493613e-41	0	USP14
TNFAIP2	7.94482930752761e-45	-0.585062524935617	0.257	0.549	1.02242008358573e-40	0	TNFAIP2
FGF2	7.99682832728464e-45	-0.428797996242123	0.129	0.408	1.02911183743826e-40	0	FGF2
FBXO22	8.00905085140134e-45	-0.41507138711242	0.158	0.448	1.03068475406684e-40	0	FBXO22
SLC27A2	8.26407133418013e-45	-0.43508919293398	0.032	0.264	1.06350333999564e-40	0	SLC27A2
XAGE1A	8.55737576850723e-45	-0.564284911933155	0.472	0.642	1.1012486876492e-40	0	XAGE1A
TRAPPC4	8.82740448392808e-45	-0.335293567534681	0.043	0.284	1.13599868303671e-40	0	TRAPPC4
VASP	1.23298183035865e-44	-0.450454942971068	0.144	0.415	1.58672431748855e-40	0	VASP
BCL3	1.28063982827015e-44	-0.476839908536847	0.229	0.478	1.64805539500086e-40	0	BCL3
AKAP9	1.46056407893337e-44	-0.470134444642071	0.126	0.382	1.87959991317936e-40	0	AKAP9
TBRG1	1.55469100705216e-44	-0.350801980733421	0.069	0.325	2.00073185697542e-40	0	TBRG1
OGFR	1.67587285552863e-44	-0.34389677044741	0.051	0.296	2.15668077777979e-40	0	OGFR
GNL3	2.29312793432868e-44	-0.349975385949983	0.071	0.327	2.95102633868758e-40	0	GNL3
FURIN	2.34652768355235e-44	-0.278432285100986	0.015	0.228	3.01974647596352e-40	0	FURIN
PDHA1	2.79364841033524e-44	-0.436255806636253	0.118	0.396	3.59514613926042e-40	0	PDHA1
ORAI1	2.9242407247137e-44	-0.337957322376714	0.055	0.304	3.76320538863406e-40	0	ORAI1
RP11-680F8.1	3.2932273237101e-44	-0.476632395989005	0.163	0.435	4.23805424288253e-40	0	RP11-680F8.1
HEXB	3.46394861244866e-44	-0.434867867115546	0.158	0.427	4.45775546936018e-40	0	HEXB
TMEM106B	3.49555712102685e-44	-0.43676498596187	0.266	0.516	4.49843245904946e-40	0	TMEM106B
TSPAN14	3.74817898858481e-44	-0.350699934710576	0.038	0.277	4.82353154040979e-40	0	TSPAN14
GMCL1	4.314715211797e-44	-0.371257418542838	0.1	0.368	5.55260700606156e-40	0	GMCL1
APPL1	4.35360633521795e-44	-0.301992389081259	0.029	0.258	5.60265599279198e-40	0	APPL1
TBL1X	4.48772203265961e-44	-0.310798608084683	0.034	0.268	5.77524948382965e-40	0	TBL1X
DUSP23	4.7031922529297e-44	-0.477749245480928	0.201	0.479	6.05253811029523e-40	0	DUSP23
CDS2	4.99159752849669e-44	-0.388783374010241	0.135	0.407	6.42368685942239e-40	0	CDS2
ZCCHC7	5.43717385499514e-44	-0.390761210088807	0.101	0.372	6.99709903399325e-40	0	ZCCHC7
TEX264	5.57554409285968e-44	-0.421442802571038	0.109	0.372	7.17516769310112e-40	0	TEX264
MAP7D1	5.84483118249962e-44	-0.287418140080534	0.031	0.261	7.52171324875876e-40	0	MAP7D1
ABCF1	5.91703736850724e-44	-0.362974727019031	0.048	0.289	7.61463538953197e-40	0	ABCF1
PTOV1	6.01631517661581e-44	-0.44800639010119	0.187	0.462	7.74239600078689e-40	0	PTOV1
DLL3	6.18026422142607e-44	-0.406388247586236	0.118	0.381	7.95338202655321e-40	0	DLL3
GPX8	6.65564531529999e-44	-0.33141681072695	0.046	0.289	8.56514995625955e-40	0	GPX8
SAP30L	6.90473639131995e-44	-0.299540046842623	0.049	0.298	8.88570526198964e-40	0	SAP30L
ZYX	7.07957789466218e-44	-0.368958257203363	0.117	0.388	9.11070879264076e-40	0	ZYX
AGTRAP	7.98865529398563e-44	-0.301059513777798	0.031	0.26	1.02806004978301e-39	0	AGTRAP
DDX1	9.08646921959466e-44	-0.382555772218138	0.092	0.359	1.16933772386964e-39	0	DDX1
NTPCR	9.5242198668591e-44	-0.381320250825446	0.124	0.4	1.2256718546661e-39	0	NTPCR
THG1L	9.55949800529736e-44	-0.307370004302913	0.045	0.289	1.23021179830172e-39	0	THG1L
TSN	1.01520362695986e-43	-0.352351261088975	0.1	0.366	1.30646554753465e-39	0	TSN
ADSL	1.04814103430798e-43	-0.353715575405409	0.072	0.328	1.34885269705093e-39	0	ADSL
SRRM2	1.06302272957943e-43	-0.469049569988109	0.656	0.775	1.36800395069576e-39	0	SRRM2
AASDHPPT	1.30435771408426e-43	-0.258496179127827	0.018	0.234	1.67857794225504e-39	0	AASDHPPT
ARL6IP5	1.55441655307464e-43	-0.427606613340511	0.218	0.484	2.00037866215175e-39	0	ARL6IP5
TVP23B	1.56199793707579e-43	-0.396318869085648	0.163	0.44	2.01013514522283e-39	0	TVP23B
NCOA3	1.58439055446018e-43	-0.449385741371606	0.08	0.33	2.03895220453481e-39	0	NCOA3
CCDC137	1.67666449252895e-43	-0.369937308258926	0.061	0.309	2.15769953543551e-39	0	CCDC137
FAM103A1	1.74272836833035e-43	-0.366641641556786	0.121	0.388	2.24271713720433e-39	0	FAM103A1
PNP	1.86492095009482e-43	-0.370269753287913	0.071	0.325	2.39996677067703e-39	0	PNP
SPCS3	1.99223957969549e-43	-0.308669904300305	0.045	0.282	2.56381311511012e-39	0	SPCS3
BCL2L12	1.9981500574175e-43	-0.350221464352982	0.06	0.306	2.57141930889058e-39	0	BCL2L12
PPP1R16A	2.11885726922509e-43	-0.29753305185408	0.041	0.28	2.72675741976577e-39	0	PPP1R16A
HSD17B12	2.32252605482804e-43	-0.435421654249756	0.292	0.546	2.98885877995821e-39	0	HSD17B12
TGFBR2	2.32529510269984e-43	-0.315025370779568	0.034	0.263	2.99242226766442e-39	0	TGFBR2
GPRC5A	2.46491385123293e-43	-0.539056175505195	0.198	0.465	3.17209763515166e-39	0	GPRC5A
USB1	2.51194051653032e-43	-0.360362288337316	0.106	0.376	3.23261625072287e-39	0	USB1
FSTL3	2.70010666902545e-43	-0.381883317138507	0.101	0.37	3.47476727236885e-39	0	FSTL3
SMIM19	3.29482259166762e-43	-0.403166371953049	0.247	0.514	4.24010719321706e-39	0	SMIM19
RALA	3.31316175069497e-43	-0.425126957764656	0.235	0.497	4.26370785696936e-39	0	RALA
NIP7	3.34853102610566e-43	-0.36026966995333	0.071	0.324	4.30922457749537e-39	0	NIP7
PPIE	3.96244632554791e-43	-0.304757267963436	0.055	0.306	5.09927217634761e-39	0	PPIE
URM1	4.61689816139603e-43	-0.326901668837548	0.054	0.297	5.94148624390056e-39	0	URM1
DNAJC21	5.13388956826158e-43	-0.385310656241731	0.131	0.407	6.60680248539583e-39	0	DNAJC21
GTF2F2	5.46097196675915e-43	-0.34832139018078	0.078	0.341	7.02772482402235e-39	0	GTF2F2
CDKN2C	5.50916755234963e-43	-0.312348137639221	0.028	0.251	7.08974772311874e-39	0	CDKN2C
DKK1	5.85529555101331e-43	-0.571375489606811	0.015	0.22	7.53517984459903e-39	0	DKK1
SPECC1	5.92922765330943e-43	-0.403670854609736	0.118	0.386	7.6303230670439e-39	0	SPECC1
RIC8A	5.9861237353202e-43	-0.299936649019421	0.037	0.268	7.70354263498357e-39	0	RIC8A
RRM1	6.40572142041245e-43	-0.386343343646036	0.068	0.312	8.24352289592878e-39	0	RRM1
ZNF593	6.90807142514927e-43	-0.339338566971928	0.074	0.327	8.8899971170246e-39	0	ZNF593
CUX1	8.22009150910845e-43	-0.435525628439786	0.189	0.448	1.05784357630717e-38	0	CUX1
CD2AP	9.06742095063842e-43	-0.320430915383823	0.057	0.303	1.16688640213766e-38	0	CD2AP
RSRC1	9.31587983366768e-43	-0.361091172122931	0.081	0.331	1.19886057579469e-38	0	RSRC1
EXOSC8	9.75492662503556e-43	-0.341205864263423	0.055	0.297	1.25536150737583e-38	0	EXOSC8
ARHGAP35	1.11811795685995e-42	-0.32914805107069	0.058	0.302	1.43890599868307e-38	0	ARHGAP35
ITGA2	1.21567613314409e-42	-0.355780693235869	0.025	0.24	1.56445361574313e-38	0	ITGA2
KIF2A	1.22132130638555e-42	-0.336813260833893	0.069	0.318	1.57171838918757e-38	0	KIF2A
LMO4	1.52475292362971e-42	-0.463256403155228	0.221	0.493	1.96220453741908e-38	0	LMO4
MSRB2	1.52899900476967e-42	-0.412354564751198	0.126	0.392	1.96766881923809e-38	0	MSRB2
SLC39A14	1.53325249417132e-42	-0.311469199709667	0.025	0.243	1.97314263474907e-38	0	SLC39A14
UNC45A	1.57423957395416e-42	-0.280960978552669	0.017	0.224	2.0258889077216e-38	0	UNC45A
EBLN3	1.57830722727914e-42	-0.382620253818335	0.124	0.393	2.03112357078553e-38	0	EBLN3
SAMM50	1.87266061691729e-42	-0.355696963932658	0.117	0.386	2.40992694791086e-38	0	SAMM50
FNDC3B	1.90472308516826e-42	-0.395018145031982	0.077	0.327	2.45118813830304e-38	0	FNDC3B
ATP6V1C1	2.00351774616046e-42	-0.379562469580428	0.131	0.402	2.57832698753389e-38	0	ATP6V1C1
ATMIN	2.21456424424095e-42	-0.327454959124579	0.077	0.33	2.84992272591368e-38	0	ATMIN
ICT1	2.33296437468583e-42	-0.415499927937491	0.132	0.403	3.0022918537832e-38	0	ICT1
CFAP36	2.63946672063165e-42	-0.418937538747955	0.375	0.604	3.39672972278086e-38	0	CFAP36
AGRN	2.65459006417542e-42	-0.297166079818821	0.045	0.282	3.41619195358735e-38	0	AGRN
RPP30	2.84408657789837e-42	-0.351729514987313	0.103	0.369	3.66005501709741e-38	0	RPP30
SEC14L1	2.98771676380306e-42	-0.340919030733574	0.08	0.336	3.84489270333816e-38	0	SEC14L1
PPCS	3.25816385838558e-42	-0.293435824784082	0.034	0.258	4.19293106935641e-38	0	PPCS
TAF15	3.30585811652666e-42	-0.386145822145178	0.138	0.407	4.25430881015815e-38	0	TAF15
CIC	3.31550471124975e-42	-0.304913159151703	0.035	0.262	4.2667230129073e-38	0	CIC
LDLR	3.35624802186282e-42	-0.40714333334655	0.103	0.351	4.31915557933526e-38	0	LDLR
TERF1	3.75748115080095e-42	-0.36022144435818	0.101	0.358	4.83550249296574e-38	0	TERF1
CTNNBL1	3.86136972064039e-42	-0.326495856831151	0.051	0.289	4.96919669349211e-38	0	CTNNBL1
TGFB1I1	4.24716238249405e-42	-0.445168358599705	0.184	0.454	5.4656732700316e-38	0	TGFB1I1
VCL	4.46825626647034e-42	-0.378414050239783	0.08	0.327	5.75019898932068e-38	0	VCL
PGM1	4.56569061986343e-42	-0.289547518959877	0.038	0.268	5.87558725870225e-38	0	PGM1
SLC39A7	4.85706540989435e-42	-0.291027904130312	0.035	0.264	6.25055747599304e-38	0	SLC39A7
TMEM126A	4.94939554857602e-42	-0.390609379092365	0.203	0.467	6.36937713146248e-38	0	TMEM126A
UBE2D1	5.11946066813479e-42	-0.330716161120154	0.063	0.307	6.58823393382266e-38	0	UBE2D1
DUSP5	5.29354484393371e-42	-0.526914952504024	0.126	0.369	6.81226285965829e-38	0	DUSP5
LEPROT	5.61881114484955e-42	-0.452187828316068	0.313	0.548	7.23084806230688e-38	0	LEPROT
CNTN1	6.36111434350691e-42	-0.333789997470297	0.025	0.237	8.18611804865904e-38	0	CNTN1
GMPS	6.5543783850645e-42	-0.374849621974616	0.106	0.371	8.43482954373951e-38	0	GMPS
CCSER2	7.51191961688789e-42	-0.285624846516079	0.035	0.264	9.66708935497302e-38	0	CCSER2
MCTS1	8.03637784822404e-42	-0.449666257532241	0.39	0.61	1.03420146528795e-37	0	MCTS1
RCC1	8.16553627289653e-42	-0.324709798650318	0.072	0.318	1.05082286295905e-37	0	RCC1
TNFRSF12A	8.19230867871155e-42	-0.552588582488028	0.144	0.398	1.05426820386339e-37	0	TNFRSF12A
TACC3	8.42430430460982e-42	-0.28347569460354	0.018	0.226	1.08412372096024e-37	0	TACC3
FSCN1	9.24369707598412e-42	-0.429834068812783	0.166	0.442	1.1895713767084e-37	0	FSCN1
TM9SF2	9.33122251583102e-42	-0.29285434295822	0.028	0.246	1.20083502556229e-37	0	TM9SF2
PCK2	9.70371862005947e-42	-0.268790442932414	0.017	0.222	1.24877154921545e-37	0	PCK2
MYADM	1.11249477987069e-41	-0.378368158519524	0.061	0.305	1.43166953221559e-37	0	MYADM
SRP54	1.15500897921248e-41	-0.352209067598076	0.089	0.343	1.48638105534854e-37	0	SRP54
GDF15	1.15578132290184e-41	-0.778054809805646	0.507	0.683	1.48737498444238e-37	0	GDF15
PXMP2	1.28402814083717e-41	-0.398438637780027	0.253	0.545	1.65241581444335e-37	0	PXMP2
RAB22A	1.41858443988751e-41	-0.350038773957198	0.135	0.402	1.82557631569124e-37	0	RAB22A
TSPAN17	1.43334266632232e-41	-0.285928936529066	0.032	0.253	1.84456867729019e-37	0	TSPAN17
FLAD1	1.65264001947487e-41	-0.293682410373674	0.048	0.283	2.12678244106221e-37	0	FLAD1
TMEM165	1.73713375968715e-41	-0.347906636804963	0.092	0.35	2.2355174353414e-37	0	TMEM165
NANS	1.80939992661033e-41	-0.410818072183877	0.183	0.44	2.32851676555483e-37	0	NANS
SNAPIN	1.94164740528827e-41	-0.310247701846072	0.048	0.281	2.49870604586547e-37	0	SNAPIN
THAP11	2.00632572670977e-41	-0.273318518909342	0.026	0.243	2.5819405777028e-37	0	THAP11
MISP	2.18844297612372e-41	-0.328488550947862	0.049	0.284	2.81630726597361e-37	0	MISP
LBH	2.31369985291784e-41	-0.437847226629488	0.078	0.321	2.97750034071997e-37	0	LBH
KIF22	2.3599496781587e-41	-0.345026671280106	0.034	0.257	3.03701924082244e-37	0	KIF22
MT1X	2.49149647130939e-41	-0.577490710644111	0.084	0.338	3.20630680892806e-37	0	MT1X
SLC9A3R2	2.581393379776e-41	-0.358256135228761	0.054	0.291	3.32199514043374e-37	0	SLC9A3R2
SLC12A2	2.60404610182365e-41	-0.358517616942059	0.025	0.238	3.35114692843685e-37	0	SLC12A2
HIST1H4C	2.74402106535102e-41	-1.09690899568435	0.656	0.802	3.53128070900023e-37	0	HIST1H4C
WBP5	2.93607498785535e-41	-0.473098705946572	0.359	0.589	3.77843490187105e-37	0	WBP5
BROX	3.12504372864648e-41	-0.304330554782948	0.065	0.313	4.02161877439515e-37	0	BROX
SLC6A6	3.1619356190731e-41	-0.333853370681981	0.037	0.259	4.06909494818517e-37	0	SLC6A6
PBDC1	3.20989572725204e-41	-0.314717575933307	0.041	0.268	4.13081481140065e-37	0	PBDC1
SOX12	3.25941002718926e-41	-0.313734511797446	0.055	0.293	4.19453476398986e-37	0	SOX12
ARRB2	3.26576809584095e-41	-0.364661282341587	0.118	0.372	4.20271696253772e-37	0	ARRB2
FANCI	3.81716786915821e-41	-0.271007941016586	0.02	0.227	4.9123133308197e-37	0	FANCI
ZNRF1	4.08269711541813e-41	-0.292170566360552	0.041	0.269	5.25402291783159e-37	0	ZNRF1
CMIP	5.26331290817491e-41	-0.498727915246315	0.25	0.5	6.77335738153029e-37	0	CMIP
HMG20B	5.26346652183485e-41	-0.392939318147419	0.177	0.44	6.77355506694926e-37	0	HMG20B
MAPKAPK2	5.69579041260771e-41	-0.294758310241363	0.038	0.263	7.32991268198486e-37	0	MAPKAPK2
PLEKHA3	5.91907117687735e-41	-0.327575130123604	0.063	0.308	7.61725269752346e-37	0	PLEKHA3
ZMIZ1	6.1284806609236e-41	-0.269847174780624	0.02	0.226	7.88674176254259e-37	0	ZMIZ1
TIMMDC1	6.60410264352405e-41	-0.413104717211537	0.243	0.493	8.4988196919511e-37	0	TIMMDC1
TMEM109	7.13935762280288e-41	-0.286648399204067	0.028	0.243	9.18763932478503e-37	0	TMEM109
C19orf60	7.25556556633387e-41	-0.391800130582164	0.189	0.453	9.33718732731505e-37	0	C19orf60
SPR	7.92581455878427e-41	-0.343674193366236	0.078	0.33	1.01997307556995e-36	0	SPR
RHBDD2	9.06231454636339e-41	-0.362781839481406	0.114	0.362	1.1662292589715e-36	0	RHBDD2
SMIM10L1	9.40913500165431e-41	-0.373101132624352	0.218	0.482	1.21086158336289e-36	0	SMIM10L1
AIMP1	9.76540951638858e-41	-0.406427700765181	0.214	0.475	1.25671055066405e-36	0	AIMP1
SUPT6H	1.03533904530943e-40	-0.349854424793939	0.078	0.322	1.33237781740871e-36	0	SUPT6H
NMT1	1.0556862287611e-40	-0.292340036831551	0.038	0.261	1.35856260779266e-36	0	NMT1
GRK6	1.17683157766755e-40	-0.282957166139908	0.035	0.257	1.51446455730037e-36	0	GRK6
NSRP1	1.23576113072358e-40	-0.426784909862075	0.413	0.643	1.59030099912818e-36	0	NSRP1
RHOQ	1.3905336982543e-40	-0.38570171131142	0.121	0.379	1.78947781628345e-36	0	RHOQ
MLXIP	1.41080657044836e-40	-0.395614879662379	0.112	0.361	1.81556697550999e-36	0	MLXIP
SMIM13	1.4287209810241e-40	-0.37035827227272	0.109	0.358	1.83862103047991e-36	0	SMIM13
TANK	1.44580164407987e-40	-0.348993430496103	0.127	0.395	1.86060213576638e-36	0	TANK
RABEP1	1.53437004327948e-40	-0.35329140969351	0.101	0.359	1.97458080869636e-36	0	RABEP1
DNAJB6	1.55169061120102e-40	-0.420604584249175	0.39	0.594	1.99687064755459e-36	0	DNAJB6
PPIG	1.5799533599438e-40	-0.38848356331762	0.498	0.676	2.03324197891168e-36	0	PPIG
MALAT1	1.81978765165363e-40	-0.865822713348035	1	0.998	2.34188472891305e-36	0	MALAT1
PRCC	1.88008803425803e-40	-0.333702526007806	0.091	0.342	2.41948529128666e-36	0	PRCC
GNPAT	1.90478876045377e-40	-0.283217234746814	0.052	0.288	2.45127265582796e-36	0	GNPAT
SFXN1	2.10404455717699e-40	-0.3732918279637	0.124	0.389	2.70769494063107e-36	0	SFXN1
VPS4A	2.11763060778744e-40	-0.279994201009251	0.038	0.261	2.72517882916166e-36	0	VPS4A
SUGT1	2.26100504463921e-40	-0.389652335126936	0.237	0.475	2.9096873919462e-36	0	SUGT1
TACO1	2.29985574071079e-40	-0.313312107900928	0.038	0.258	2.95968435272071e-36	0	TACO1
SSBP4	2.44215553252807e-40	-0.328105971079649	0.086	0.341	3.14280995481037e-36	0	SSBP4
AKAP13	2.46370212259003e-40	-0.392195240621968	0.123	0.372	3.17053826156111e-36	0	AKAP13
DHX30	2.46887374492979e-40	-0.330362497401681	0.106	0.363	3.17719362235015e-36	0	DHX30
YKT6	2.58555961334464e-40	-0.252746146395424	0.026	0.237	3.32735666641321e-36	0	YKT6
SCYL1	2.76855765572644e-40	-0.31754073996159	0.061	0.298	3.56285684715435e-36	0	SCYL1
DPF2	2.96104693307317e-40	-0.261349248110233	0.032	0.249	3.81057129817186e-36	0	DPF2
C2orf82	3.33674637317122e-40	-0.542053461969806	0.135	0.391	4.29405890763404e-36	0	C2orf82
LEPROTL1	3.35223028532442e-40	-0.377924834588199	0.363	0.56	4.313985154184e-36	0	LEPROTL1
FMNL2	3.60691085118798e-40	-0.291614238112545	0.038	0.263	4.64173357439381e-36	0	FMNL2
CPSF3	4.11635539623991e-40	-0.284471665531088	0.048	0.28	5.29733775942115e-36	0	CPSF3
KMT5A	4.24950097853476e-40	-0.365362962217681	0.127	0.389	5.46868280927639e-36	0	KMT5A
SH3GLB1	5.26451265091478e-40	-0.352761587304068	0.131	0.382	6.77490133046224e-36	0	SH3GLB1
PDHX	5.64808535262526e-40	-0.256331676118254	0.023	0.23	7.26852104029345e-36	0	PDHX
OPTN	6.17159795007683e-40	-0.421769540951087	0.255	0.48	7.94222940195387e-36	0	OPTN
NAGLU	6.19581212985e-40	-0.281679893371291	0.014	0.206	7.97339062990396e-36	0	NAGLU
CSNK1G2	6.36890132694884e-40	-0.334996709088421	0.101	0.356	8.19613911765046e-36	0	CSNK1G2
TIMM22	6.55423110829463e-40	-0.327052800521758	0.071	0.303	8.43464001326436e-36	0	TIMM22
XIAP	6.69674271903e-40	-0.333943818405941	0.068	0.306	8.61803820511971e-36	0	XIAP
NFAT5	6.98676175183451e-40	-0.447398675018202	0.238	0.479	8.99126369843583e-36	0	NFAT5
SSSCA1	7.28037717530822e-40	-0.32391308051709	0.069	0.307	9.36911738690415e-36	0	SSSCA1
CPSF6	7.6141681445417e-40	-0.310779617167089	0.058	0.298	9.79867298521071e-36	0	CPSF6
THOP1	9.71089708194316e-40	-0.280073199376521	0.043	0.268	1.24969534547527e-35	0	THOP1
FAF2	1.00220817604881e-39	-0.407142169299765	0.19	0.45	1.28974170175721e-35	0	FAF2
MOB4	1.10407969228602e-39	-0.361177246198334	0.108	0.351	1.42084015600288e-35	0	MOB4
TPGS1	1.14483787004856e-39	-0.357120363622189	0.106	0.352	1.47329185496549e-35	0	TPGS1
TMEM56	1.16089093349604e-39	-0.331392410068131	0.098	0.349	1.49395054231605e-35	0	TMEM56
CSF1	1.17178840557505e-39	-0.355826007718386	0.035	0.254	1.50797449913453e-35	0	CSF1
ZNF358	1.26742079057813e-39	-0.281618848279297	0.045	0.27	1.63104381539499e-35	0	ZNF358
ZC3H11A	1.34782966371519e-39	-0.372372551055252	0.161	0.418	1.73452199423508e-35	0	ZC3H11A
NPEPPS	1.36843607835902e-39	-0.368547311499867	0.121	0.365	1.76104038924023e-35	0	NPEPPS
NDUFV3	1.55799056253486e-39	-0.343688647470841	0.121	0.379	2.00497805492611e-35	0	NDUFV3
AKAP1	1.56222493457216e-39	-0.288463686800625	0.022	0.223	2.01042726830091e-35	0	AKAP1
ADIPOR2	1.67046895571913e-39	-0.298440219618251	0.055	0.291	2.14972649911495e-35	0	ADIPOR2
SRSF5	1.73295571117992e-39	-0.422188916088288	0.135	0.373	2.23014070471744e-35	0	SRSF5
IFRD1	1.86544443483744e-39	-0.374286620557616	0.081	0.326	2.4006404431923e-35	0	IFRD1
FCGRT	1.89319103007151e-39	-0.352669349145077	0.106	0.361	2.43634753659903e-35	0	FCGRT
SRGAP2C	1.91389477361817e-39	-0.284353664468941	0.04	0.261	2.46299118416922e-35	0	SRGAP2C
DNAJC10	1.96441246337254e-39	-0.333554417911302	0.092	0.341	2.52800239911412e-35	0	DNAJC10
DDB2	1.99974011673112e-39	-0.385840664028838	0.101	0.359	2.57346555622127e-35	0	DDB2
FBLN1	2.08220310059045e-39	-0.30611263424233	0.046	0.269	2.67958717014985e-35	0	FBLN1
NPIPB5	2.28867663298055e-39	-0.387587082194005	0.174	0.426	2.94529795898267e-35	0	NPIPB5
THUMPD3	2.44281497360881e-39	-0.267796084224857	0.029	0.239	3.14365858953717e-35	0	THUMPD3
SYAP1	2.48362932735897e-39	-0.420676129022819	0.237	0.471	3.19618258137826e-35	0	SYAP1
BRIX1	2.81275336961237e-39	-0.337215697723093	0.108	0.361	3.61973231135416e-35	0	BRIX1
HNRNPUL1	2.83524433265665e-39	-0.519257488239371	0.533	0.728	3.64867593169584e-35	0	HNRNPUL1
DSP	2.95251350433575e-39	-0.388567045577904	0.084	0.327	3.79958962872967e-35	0	DSP
TCIRG1	3.33030314020704e-39	-0.267357249392843	0.034	0.248	4.28576711113244e-35	0	TCIRG1
NOLC1	3.36160355933204e-39	-0.390124755834442	0.137	0.381	4.32604762050441e-35	0	NOLC1
SPATA20	3.43758708733248e-39	-0.340633465831874	0.124	0.386	4.42383082268817e-35	0	SPATA20
OAS1	3.47999018010421e-39	-0.361816152756656	0.035	0.25	4.47839936277611e-35	0	OAS1
CNPY3	4.76150070605981e-39	-0.267257684796399	0.037	0.253	6.12757525862837e-35	0	CNPY3
USP16	4.82909660107131e-39	-0.325917194426932	0.088	0.327	6.21456441591867e-35	0	USP16
TUBG1	5.3923403670056e-39	-0.386458074234156	0.103	0.344	6.9394028182995e-35	0	TUBG1
WTAP	5.79381989109259e-39	-0.378012271962457	0.141	0.405	7.45606681784705e-35	0	WTAP
LINC01420	6.16922313192078e-39	-0.450340922806425	0.513	0.676	7.93917324846885e-35	0	LINC01420
PPP1R7	6.7771159334384e-39	-0.332713734318204	0.115	0.367	8.72147049474188e-35	0	PPP1R7
CENPA	6.96584523296794e-39	-0.497329946185124	0.054	0.277	8.96434623030644e-35	0	CENPA
CCDC50	7.07114481304904e-39	-0.350717176733986	0.108	0.356	9.09985625991281e-35	0	CCDC50
CFD	7.07532495337775e-39	-0.494371612961641	0.084	0.33	9.10523568250183e-35	0	CFD
AP3S1	7.21066736178576e-39	-0.403451589421317	0.393	0.628	9.27940782788209e-35	0	AP3S1
SAP30BP	7.77752185238646e-39	-0.307494265119403	0.054	0.279	1.00088928718361e-34	0	SAP30BP
PPHLN1	8.08729364067986e-39	-0.335607765992504	0.123	0.375	1.04075381861909e-34	0	PPHLN1
BMS1	8.34181725718624e-39	-0.295324326494525	0.043	0.262	1.0735084628273e-34	0	BMS1
UBN1	9.30440851282285e-39	-0.309816362688744	0.049	0.275	1.19738433151517e-34	0	UBN1
DGKD	9.85539564633967e-39	-0.388643190100244	0.095	0.329	1.26829086572745e-34	0	DGKD
RITA1	1.03077805476491e-38	-0.27799238693333	0.032	0.242	1.32650827867696e-34	0	RITA1
CCDC124	1.05718964988327e-38	-0.383751229622911	0.316	0.537	1.36049736043478e-34	0	CCDC124
NSMCE2	1.3269457853132e-38	-0.340792192143219	0.106	0.357	1.70764653111955e-34	0	NSMCE2
NUSAP1	1.36726767319813e-38	-0.501681773564746	0.118	0.356	1.75953676863867e-34	0	NUSAP1
CUL1	1.42762940432227e-38	-0.261848873401666	0.025	0.227	1.83721628042232e-34	0	CUL1
DDX18	1.45248023729742e-38	-0.39345579663648	0.194	0.445	1.86919681737806e-34	0	DDX18
AGPS	1.50695055530879e-38	-0.275664669091755	0.046	0.268	1.93929466962688e-34	0	AGPS
MYBL2	1.77533360714672e-38	-0.317145757659276	0.026	0.227	2.28467681903711e-34	0	MYBL2
MSL3	1.86143891162334e-38	-0.324528149731765	0.083	0.33	2.39548573536807e-34	0	MSL3
PLEKHB2	1.88238662874983e-38	-0.387674892233104	0.229	0.482	2.42244335253815e-34	0	PLEKHB2
VBP1	2.0961070359176e-38	-0.420109047956748	0.338	0.574	2.69748014452236e-34	0	VBP1
SORBS3	2.13217859041799e-38	-0.368308996477365	0.177	0.435	2.74390062800892e-34	0	SORBS3
UCK2	2.32028330834128e-38	-0.252951776189893	0.031	0.239	2.98597258950439e-34	0	UCK2
DYNC1I2	2.36357402451933e-38	-0.354270841701287	0.104	0.347	3.04168341215392e-34	0	DYNC1I2
SYT1	2.51688439514198e-38	-0.468501781174575	0.06	0.278	3.23897852810821e-34	0	SYT1
CCNB2	2.97193364819166e-38	-0.544187868260349	0.106	0.348	3.82458141185784e-34	0	CCNB2
EIF1B	3.33875789105601e-38	-0.404226598997919	0.413	0.621	4.29664752999998e-34	0	EIF1B
PNO1	3.64115431068767e-38	-0.295908900466964	0.06	0.29	4.68580148242396e-34	0	PNO1
JKAMP	3.8074374774894e-38	-0.367643906759856	0.278	0.507	4.89979128978111e-34	0	JKAMP
PAPPA	3.89733367005893e-38	-0.518075821468233	0.3	0.532	5.01547869999883e-34	0	PAPPA
UBFD1	4.01635065333127e-38	-0.304528175111879	0.065	0.296	5.16864165577201e-34	0	UBFD1
PHF20	4.17781373726681e-38	-0.350990531175568	0.157	0.408	5.37642849848865e-34	0	PHF20
GCNT3	4.29840701414437e-38	-0.314477575641246	0.031	0.237	5.53161998650239e-34	0	GCNT3
DDX42	4.3534920206924e-38	-0.382871335153472	0.152	0.393	5.60250888142905e-34	0	DDX42
TMEM97	4.44707613164458e-38	-0.394499576174345	0.195	0.448	5.72294227381341e-34	0	TMEM97
PKIG	4.88195014965731e-38	-0.305957492959768	0.083	0.326	6.28258164759399e-34	0	PKIG
MED28	4.95549189291852e-38	-0.300533795552221	0.083	0.326	6.37722251699684e-34	0	MED28
MAPK6	5.08798168051387e-38	-0.390135413897753	0.104	0.35	6.54772362465329e-34	0	MAPK6
PAK4	5.09268889115414e-38	-0.358182947538898	0.123	0.376	6.55378133402626e-34	0	PAK4
CARD19	5.51792839624943e-38	-0.376720835047037	0.215	0.47	7.10102205313339e-34	0	CARD19
PSMD9	5.79870739099309e-38	-0.353286743435919	0.12	0.362	7.462356541469e-34	0	PSMD9
USP8	6.74113589500756e-38	-0.395553174963472	0.561	0.74	8.67516778328523e-34	0	USP8
FAM127A	6.86679807139715e-38	-0.37657089253384	0.16	0.414	8.83688243808099e-34	0	FAM127A
PURA	7.89006861357956e-38	-0.390430495166632	0.329	0.558	1.01537292988155e-33	0	PURA
NFE2L1	8.07747578746111e-38	-0.290270841497029	0.031	0.238	1.03949035908837e-33	0	NFE2L1
SAMD4B	8.50042681706747e-38	-0.376723560492477	0.164	0.426	1.09391992708841e-33	0	SAMD4B
PMAIP1	9.15479446408962e-38	-0.587025245787368	0.255	0.496	1.17813049958369e-33	0	PMAIP1
DHX40	9.20800383136604e-38	-0.302747445469824	0.061	0.29	1.1849780130585e-33	0	DHX40
TES	9.83574783173722e-38	-0.306027434320662	0.077	0.314	1.26576238846626e-33	0	TES
ZFP91	1.06583730477386e-37	-0.300253585070975	0.055	0.279	1.37162602751347e-33	0	ZFP91
STAMBP	1.18300762521482e-37	-0.259534215848899	0.035	0.244	1.52241251288895e-33	0	STAMBP
ANO6	1.48462248861968e-37	-0.278983562078598	0.052	0.276	1.91056068060467e-33	0	ANO6
PCGF5	1.66196055811205e-37	-0.337218218147987	0.19	0.445	2.1387770422344e-33	0	PCGF5
EFHD2	1.87742498753851e-37	-0.338258342543667	0.095	0.322	2.41605821646331e-33	0	EFHD2
WDR13	1.94444675767464e-37	-0.317751247319295	0.066	0.296	2.50230853245149e-33	0	WDR13
CHRAC1	1.94483994913061e-37	-0.340982706750024	0.143	0.396	2.50281453053618e-33	0	CHRAC1
MED21	2.24039119009609e-37	-0.282934252432928	0.055	0.281	2.88315942253465e-33	0	MED21
PLK1	2.42728421472305e-37	-0.400416685726163	0.025	0.22	3.12367205592709e-33	0	PLK1
COL18A1	2.61326332260018e-37	-0.298639656949336	0.04	0.248	3.36300856985418e-33	0	COL18A1
GNAI1	2.72476339055604e-37	-0.282319129573826	0.04	0.253	3.50649800730657e-33	0	GNAI1
NAGK	3.02271703649164e-37	-0.255479764885004	0.035	0.242	3.88993455426109e-33	0	NAGK
C6orf48	3.03078043852789e-37	-0.387951479152306	0.547	0.736	3.90031134634154e-33	0	C6orf48
LGALS3	3.13602347754e-37	-0.498122542445466	0.413	0.611	4.03574861324623e-33	0	LGALS3
TRABD	3.7527013790146e-37	-0.326372148041484	0.108	0.356	4.82935140465389e-33	0	TRABD
MARCH9	4.42530424267027e-37	-0.392444151637566	0.229	0.456	5.69492402989237e-33	0	MARCH9
HIST2H2AA4	4.49699235364229e-37	-0.498276036624843	0.192	0.446	5.78717945990226e-33	0	HIST2H2AA4
NIPA2	4.56766978711652e-37	-0.308482754207667	0.095	0.334	5.87813424904025e-33	0	NIPA2
COMMD3	4.73263981264232e-37	-0.382378968318866	0.252	0.483	6.0904341748894e-33	0	COMMD3
POLR2M	4.79360735496469e-37	-0.285407397809819	0.08	0.317	6.16889330510405e-33	0	POLR2M
BLOC1S4	4.79851849162938e-37	-0.283730650306368	0.037	0.242	6.17521344687785e-33	0	BLOC1S4
SURF2	4.80756804193089e-37	-0.362335641265808	0.18	0.417	6.18685931316086e-33	0	SURF2
MRPL42	6.19917629127293e-37	-0.38532262292865	0.243	0.481	7.97771996923913e-33	0	MRPL42
MRPS9	6.62486432071611e-37	-0.269903620206892	0.043	0.254	8.52553789432957e-33	0	MRPS9
EHD2	7.01613269611544e-37	-0.252272029959117	0.02	0.209	9.02906116663096e-33	0	EHD2
DAZAP1	7.14941288470888e-37	-0.391372811989406	0.22	0.474	9.20057944133186e-33	0	DAZAP1
ENDOV	7.95870640262778e-37	-0.3403186785502	0.104	0.356	1.02420592695417e-32	0	ENDOV
ARL8B	8.87597427059294e-37	-0.364316966203002	0.198	0.441	1.14224912888261e-32	0	ARL8B
RBMX2	9.33031513372789e-37	-0.33464315916442	0.141	0.391	1.20071825455944e-32	0	RBMX2
PPP5C	1.01325402122273e-36	-0.268740264756622	0.035	0.239	1.30395659991153e-32	0	PPP5C
RP11-631N16.2	1.01575924653516e-36	-0.409491326169043	0.163	0.415	1.3071805743661e-32	0	RP11-631N16.2
GNAI2	1.11011111486149e-36	-0.345271491022242	0.132	0.386	1.42860199371525e-32	0	GNAI2
SRGN	1.12985611814253e-36	-0.436353764220697	0.237	0.49	1.45401183843762e-32	0	SRGN
PMF1	1.16452095889285e-36	-0.36405136610145	0.194	0.438	1.49862202199921e-32	0	PMF1
GORASP2	1.25938965372549e-36	-0.321034461684732	0.081	0.315	1.62070854537933e-32	0	GORASP2
WDR43	1.27843669849084e-36	-0.363688516331228	0.167	0.42	1.64522018728787e-32	0	WDR43
CCNDBP1	1.32388714002687e-36	-0.327460801628209	0.084	0.31	1.70371036050058e-32	0	CCNDBP1
CFLAR	1.44834740946623e-36	-0.405066446453717	0.214	0.471	1.86387828124209e-32	0	CFLAR
UTRN	1.5102628402016e-36	-0.265135697162736	0.012	0.189	1.94355724905543e-32	0	UTRN
CTPS1	1.52900614898512e-36	-0.372131377847191	0.068	0.292	1.96767801312895e-32	0	CTPS1
RTF1	1.58003850489743e-36	-0.366149208180525	0.207	0.446	2.0333515519525e-32	0	RTF1
NT5E	1.61695633518105e-36	-0.280344642556637	0.037	0.241	2.08086110774449e-32	0	NT5E
TROAP	1.68923893786661e-36	-0.367805054129474	0.103	0.34	2.17388158914054e-32	0	TROAP
ACER3	1.79645221055162e-36	-0.278924392931741	0.078	0.314	2.31185434975888e-32	0	ACER3
TIPRL	1.82795946758807e-36	-0.381511949573195	0.19	0.436	2.35240103883909e-32	0	TIPRL
SUZ12	2.4011514465266e-36	-0.366185761543616	0.261	0.504	3.09004179653508e-32	0	SUZ12
CRIM1	2.46994687547165e-36	-0.437060687044069	0.164	0.399	3.17857463404447e-32	0	CRIM1
STX4	2.69491059483283e-36	-0.298070436566212	0.081	0.314	3.46808044449037e-32	0	STX4
SDHAF1	3.08138339027801e-36	-0.304046599642848	0.058	0.272	3.96543228494877e-32	0	SDHAF1
CDKN1B	3.10865304536716e-36	-0.32190124564834	0.097	0.334	4.000525604083e-32	0	CDKN1B
OSMR	3.41808272486231e-36	-0.29169442677464	0.055	0.27	4.39873065862531e-32	0	OSMR
COQ4	3.4504947581323e-36	-0.38119261443843	0.258	0.5	4.44044170424045e-32	0	COQ4
KIF23	3.50138081353667e-36	-0.328218754642435	0.034	0.235	4.50592696894034e-32	0	KIF23
EPB41L1	4.11599118953362e-36	-0.270241096066545	0.04	0.247	5.29686906181082e-32	0	EPB41L1
NLN	4.42082663183126e-36	-0.280363678533392	0.049	0.258	5.68916179250365e-32	0	NLN
ZNF22	5.11035032516239e-36	-0.27171203514578	0.032	0.23	6.57650983345148e-32	0	ZNF22
HERPUD1	5.34787214752768e-36	-0.475103059074604	0.135	0.359	6.88217666665337e-32	0	HERPUD1
USP1	6.02814518451865e-36	-0.321826983909953	0.086	0.318	7.75762003795705e-32	0	USP1
ZMYND11	6.63386794134697e-36	-0.301261738247648	0.078	0.303	8.53712465371941e-32	0	ZMYND11
GALNT10	6.70812603848537e-36	-0.275910045488772	0.038	0.244	8.63268739892682e-32	0	GALNT10
MAGED2	6.84368138616807e-36	-0.302596273065202	0.057	0.272	8.80713357585968e-32	0	MAGED2
RANBP2	7.11190135901122e-36	-0.305836016719612	0.057	0.272	9.15230585891153e-32	0	RANBP2
MSMO1	7.13467225970121e-36	-0.389091165964194	0.109	0.337	9.18160973100948e-32	0	MSMO1
TTL	7.71999740209714e-36	-0.279387538159203	0.072	0.303	9.9348646567588e-32	0	TTL
TUSC3	8.07652506464883e-36	-0.391636308168376	0.243	0.462	1.03936801056966e-31	0	TUSC3
MKLN1	8.14079409960332e-36	-0.376365455136125	0.16	0.404	1.04763879267795e-31	0	MKLN1
FOXK2	8.46574231941176e-36	-0.269835409036588	0.058	0.279	1.0894563790851e-31	0	FOXK2
SON	8.80777403484882e-36	-0.382834046083346	0.576	0.714	1.13347244054469e-31	0	SON
HCN2	8.9190058703487e-36	-0.265257411364992	0.045	0.254	1.14778686545517e-31	0	HCN2
GINM1	8.94682271524173e-36	-0.290679565560532	0.091	0.327	1.15136661522446e-31	0	GINM1
PACS1	9.03471164427985e-36	-0.310916111347837	0.091	0.322	1.16267704150237e-31	0	PACS1
USP3	9.51418749675777e-36	-0.322917505898406	0.1	0.333	1.22438078895776e-31	0	USP3
TMA16	1.01064274559439e-35	-0.271731898683278	0.061	0.281	1.30059614930542e-31	0	TMA16
SS18L2	1.06401039595998e-35	-0.257175967702273	0.025	0.214	1.3692749785609e-31	0	SS18L2
NFIA	1.09218965192932e-35	-0.269758894506275	0.028	0.222	1.40553886306784e-31	0	NFIA
FRG1	1.20213508241459e-35	-0.310692051144241	0.127	0.364	1.54702763755933e-31	0	FRG1
HNRNPH1	1.22521033802735e-35	-0.426549764124077	0.241	0.462	1.57672318400739e-31	0	HNRNPH1
STARD3NL	1.54331174519302e-35	-0.34461610095484	0.189	0.443	1.98608788488889e-31	0	STARD3NL
GATAD1	1.57961003465304e-35	-0.365250619540299	0.229	0.458	2.032800153595e-31	0	GATAD1
CLDN2	2.22235224796059e-35	-0.341430629282759	0.015	0.193	2.85994510790049e-31	0	CLDN2
AP2A1	2.33253486431422e-35	-0.270117280682704	0.037	0.236	3.00173911688597e-31	0	AP2A1
SNX2	2.35954845464417e-35	-0.334200723439783	0.112	0.344	3.03650290628158e-31	0	SNX2
PPP2R4	2.42661651154445e-35	-0.252367151794406	0.031	0.226	3.12281278870655e-31	0	PPP2R4
SCAMP1	2.55309923586918e-35	-0.264654503245554	0.055	0.271	3.28558340664005e-31	0	SCAMP1
GPR137	2.61009727495841e-35	-0.270287855111044	0.063	0.283	3.35893418314398e-31	0	GPR137
MRPL48	2.78441886004932e-35	-0.332550844956741	0.207	0.45	3.58326863099746e-31	0	MRPL48
BRE	2.82273542748191e-35	-0.354629212850466	0.151	0.396	3.63257822162648e-31	0	BRE
CNN2	3.28293982647232e-35	-0.298939920301122	0.094	0.324	4.22481526268722e-31	0	CNN2
GGNBP2	3.42174132477497e-35	-0.397899773194283	0.307	0.526	4.40343891085291e-31	0	GGNBP2
BRD2	3.51784656355172e-35	-0.394936642750843	0.278	0.497	4.5271167426347e-31	0	BRD2
TMX1	4.00100389087571e-35	-0.369195359895805	0.301	0.521	5.14889190716796e-31	0	TMX1
SLC9A3R1	4.41465632546546e-35	-0.279938646259824	0.043	0.249	5.6812212252415e-31	0	SLC9A3R1
PRPF4	4.42641969294093e-35	-0.323425248991315	0.1	0.328	5.69635950284569e-31	0	PRPF4
ZFYVE21	4.44999549920344e-35	-0.268289565546136	0.065	0.283	5.72669920792491e-31	0	ZFYVE21
ZNRD1	4.46048378709355e-35	-0.290937205295729	0.077	0.302	5.74019658561068e-31	0	ZNRD1
ASPSCR1	5.02584350126151e-35	-0.350244303864924	0.129	0.363	6.46775800177343e-31	0	ASPSCR1
SLC16A3	5.28664398181161e-35	-0.331223034467459	0.02	0.197	6.80338214019337e-31	0	SLC16A3
USP10	6.00141593376987e-35	-0.300811273295856	0.109	0.34	7.72322216516845e-31	0	USP10
TTC9C	6.25391773453621e-35	-0.326280773772415	0.132	0.363	8.04816673257464e-31	0	TTC9C
NSD1	7.14230492379328e-35	-0.313435326273704	0.094	0.32	9.19143220642957e-31	0	NSD1
NUF2	7.65575077139999e-35	-0.331900359102198	0.022	0.202	9.85218566771465e-31	0	NUF2
NUDT15	7.66350286878014e-35	-0.287496539000411	0.083	0.316	9.86216184183317e-31	0	NUDT15
AP2A2	8.22568619342541e-35	-0.260941866347154	0.048	0.254	1.05856355623192e-30	0	AP2A2
TMEM33	9.67954877797314e-35	-0.25949567946091	0.06	0.272	1.24566113223736e-30	0	TMEM33
COPS8	9.74092957627009e-35	-0.376556953988884	0.263	0.5	1.2535602271702e-30	0	COPS8
C12orf75	9.7523223764807e-35	-0.555092942832815	0.702	0.829	1.2550263666293e-30	0	C12orf75
ZC3H18	1.01343948140295e-34	-0.312681500754017	0.094	0.317	1.30419526861746e-30	0	ZC3H18
MRPS30	1.09327167120015e-34	-0.260609329467523	0.037	0.235	1.40693131366747e-30	0	MRPS30
ENO3	1.20453253759203e-34	-0.457676086719149	0.18	0.415	1.55011292262719e-30	0	ENO3
ABHD2	1.22914104865578e-34	-0.304245751163572	0.054	0.259	1.58178161551513e-30	0	ABHD2
GFER	1.29253251152728e-34	-0.267732927624722	0.065	0.282	1.66336008908446e-30	0	GFER
SNAPC2	1.35178428491209e-34	-0.270499323989183	0.058	0.268	1.73961119625337e-30	0	SNAPC2
DOCK5	1.3535419256284e-34	-0.280650692222989	0.048	0.257	1.74187310409118e-30	0	DOCK5
UBALD2	1.87993938952787e-34	-0.363162402829261	0.081	0.298	2.41929400038341e-30	0	UBALD2
UTP11L	1.95660525260502e-34	-0.322475156132008	0.131	0.362	2.5179552995774e-30	0	UTP11L
EMG1	2.88308468460515e-34	-0.295147612101002	0.046	0.244	3.71024168061837e-30	0	EMG1
CDK1	2.90994169580188e-34	-0.493367303015119	0.075	0.282	3.74480396832744e-30	0	CDK1
TMEM251	2.96187099672266e-34	-0.283750944779169	0.061	0.276	3.8116317856824e-30	0	TMEM251
DDX10	3.32606753298567e-34	-0.357451078129857	0.106	0.33	4.28031630819926e-30	0	DDX10
RPP38	3.50757083104725e-34	-0.269992344266253	0.032	0.221	4.5138929024747e-30	0	RPP38
RAD51C	3.7019076186034e-34	-0.324439962421862	0.094	0.323	4.76398491438071e-30	0	RAD51C
GNAI3	3.8961869638119e-34	-0.346862359349997	0.206	0.443	5.01400300372953e-30	0	GNAI3
JADE1	3.94573559044175e-34	-0.448396442084801	0.284	0.507	5.07776713133949e-30	0	JADE1
SNRNP48	4.61008898489794e-34	-0.316053795465177	0.134	0.362	5.93272351466516e-30	0	SNRNP48
CNOT2	5.2012286235643e-34	-0.313717233627549	0.131	0.365	6.69346111566489e-30	0	CNOT2
GTSE1	5.87294697677532e-34	-0.351551203337218	0.038	0.232	7.55789546441216e-30	0	GTSE1
PDLIM5	6.28290797825306e-34	-0.408734574437859	0.187	0.413	8.08547427721386e-30	0	PDLIM5
BCAS4	6.84936522634552e-34	-0.286636949668304	0.06	0.269	8.81444810978405e-30	0	BCAS4
KIF20B	7.67426721718053e-34	-0.376071743947264	0.071	0.287	9.87601448178963e-30	0	KIF20B
MID1IP1	8.15819609211756e-34	-0.264539826347588	0.041	0.237	1.04987825509461e-29	0	MID1IP1
C1S	9.92614322769461e-34	-0.322584958859122	0.065	0.271	1.27739537197202e-29	0	C1S
BMP1	1.05411130677407e-33	-0.256300788564391	0.051	0.254	1.35653584068755e-29	0	BMP1
FAAP24	1.17706989702264e-33	-0.294436408201946	0.054	0.257	1.51477125047843e-29	0	FAAP24
ICE1	1.52779277912718e-33	-0.277097605078372	0.049	0.253	1.96611652745876e-29	0	ICE1
STK4	1.59855096865491e-33	-0.296159663832502	0.101	0.33	2.057175241562e-29	0	STK4
GOSR1	1.60716481406429e-33	-0.338687574631538	0.204	0.432	2.06826039921933e-29	0	GOSR1
EWSR1	1.64054284587536e-33	-0.353892118548001	0.37	0.563	2.111214588357e-29	0	EWSR1
IGFBP1	1.65474309913247e-33	-0.669023081577954	0.026	0.206	2.12948889427358e-29	0	IGFBP1
SFT2D2	1.73571389344718e-33	-0.252721066886895	0.043	0.24	2.23369020947718e-29	0	SFT2D2
QKI	1.73841243639555e-33	-0.347066392719434	0.164	0.381	2.23716296439743e-29	0	QKI
DDIT4	1.80617191008021e-33	-0.432909138966201	0.307	0.556	2.32436263108222e-29	0	DDIT4
SUDS3	1.88928312802177e-33	-0.308254397583894	0.083	0.298	2.43131845745121e-29	0	SUDS3
CPD	1.89551052970565e-33	-0.254899213344751	0.035	0.227	2.4393325006782e-29	0	CPD
ZNF277	2.18634961606759e-33	-0.251978635643684	0.052	0.254	2.81361332091739e-29	0	ZNF277
CALCOCO2	2.42726136946548e-33	-0.312907057775083	0.124	0.352	3.12364265636513e-29	0	CALCOCO2
ORMDL2	2.85342331050667e-33	-0.296514246315348	0.109	0.338	3.67207045829103e-29	0	ORMDL2
SMAD3	2.89274325083284e-33	-0.333533163306851	0.115	0.344	3.72267128949678e-29	0	SMAD3
PTS	3.01399873485606e-33	-0.325793921000351	0.174	0.409	3.87871497188626e-29	0	PTS
UFM1	3.0806154957156e-33	-0.332702819134638	0.23	0.456	3.96444408143641e-29	0	UFM1
ASNSD1	3.89107959154363e-33	-0.278340230586727	0.081	0.305	5.0074303263575e-29	0	ASNSD1
CDC42SE2	3.95329214146429e-33	-0.263440457751927	0.057	0.265	5.08749165685039e-29	0	CDC42SE2
THSD4	4.14437937083981e-33	-0.283628286731333	0.054	0.256	5.33340181233375e-29	0	THSD4
SP100	4.22274149314117e-33	-0.27518227562861	0.058	0.263	5.43424602752337e-29	0	SP100
MRRF	4.24818344132024e-33	-0.312259077780882	0.163	0.397	5.46698727063502e-29	0	MRRF
SH2D4A	4.77643437040665e-33	-0.267309451712175	0.068	0.282	6.14679339127632e-29	0	SH2D4A
CDA	5.27909582946567e-33	-0.464478789154375	0.131	0.351	6.79366842293937e-29	0	CDA
NAA60	5.34208666436573e-33	-0.266618721381319	0.063	0.27	6.87473132837226e-29	0	NAA60
CDC20	6.1002001066157e-33	-0.340439012068742	0.032	0.216	7.85034751720375e-29	0	CDC20
INSL4	6.12714624789283e-33	-0.287199219903429	0.045	0.237	7.88502450641328e-29	0	INSL4
FAM208B	7.07707426010183e-33	-0.254839867924716	0.052	0.253	9.10748686532505e-29	0	FAM208B
RPA1	7.08626853999198e-33	-0.250458051344783	0.04	0.232	9.11931898411568e-29	0	RPA1
CTDSPL	7.17796794257504e-33	-0.27911427461229	0.051	0.251	9.23732694529982e-29	0	CTDSPL
EP400	7.36346621330349e-33	-0.269587724559272	0.051	0.25	9.47604466990026e-29	0	EP400
SDCCAG8	8.03234595585269e-33	-0.29978943188308	0.106	0.324	1.03368260105868e-28	0	SDCCAG8
GGPS1	8.2454698995629e-33	-0.325185882222796	0.169	0.393	1.06110952137475e-28	0	GGPS1
CWC27	8.25703205857236e-33	-0.261269308864018	0.063	0.274	1.06259745561768e-28	0	CWC27
GSTK1	8.84226462598608e-33	-0.392383873884004	0.316	0.528	1.13791103471815e-28	0	GSTK1
ISG15	9.1882980476607e-33	-0.70284272981774	0.094	0.316	1.18244207575346e-28	0	ISG15
FAM114A1	1.01798104698018e-32	-0.266962441616076	0.043	0.239	1.3100398093588e-28	0	FAM114A1
SPTAN1	1.05266049574691e-32	-0.256114490532318	0.046	0.242	1.3546687919767e-28	0	SPTAN1
PPP2R2A	1.0576502785654e-32	-0.308023649060302	0.114	0.342	1.36109014348582e-28	0	PPP2R2A
TRIM56	1.06963718487118e-32	-0.350287779290446	0.186	0.417	1.37651609321072e-28	0	TRIM56
RBFA	1.08273203408238e-32	-0.269343647611606	0.077	0.296	1.39336785466062e-28	0	RBFA
TUBB6	1.15564943206871e-32	-0.250982995777044	0.026	0.206	1.48720525412922e-28	0	TUBB6
CPNE3	1.15959454788426e-32	-0.318899782046246	0.106	0.324	1.49228222367225e-28	0	CPNE3
NDUFAF5	1.20112705677358e-32	-0.301790217668744	0.118	0.347	1.54573040936192e-28	0	NDUFAF5
ORAI2	1.40259501858303e-32	-0.336763117507542	0.127	0.351	1.8049995294145e-28	0	ORAI2
SLC22A3	1.48867907888628e-32	-0.254194906505196	0.04	0.23	1.91578110661875e-28	0	SLC22A3
ATG4B	1.56494036052427e-32	-0.259907286793332	0.065	0.273	2.01392174995869e-28	0	ATG4B
PANK2	1.61328634357686e-32	-0.317948116302289	0.189	0.424	2.07613819554906e-28	0	PANK2
ANXA3	1.68629808558345e-32	-0.412655987165363	0.33	0.513	2.17009700633734e-28	0	ANXA3
PTPMT1	1.69841922463806e-32	-0.28472623001506	0.075	0.291	2.18569570018672e-28	0	PTPMT1
ARF6	1.73108761667294e-32	-0.33712098832528	0.121	0.324	2.22773665389641e-28	0	ARF6
MYO1B	1.88052917963755e-32	-0.288748222298348	0.054	0.251	2.42005300127556e-28	0	MYO1B
CDYL	1.98707570594228e-32	-0.269096934901059	0.072	0.284	2.55716772597712e-28	0	CDYL
PFDN6	2.15439534349636e-32	-0.285665397194295	0.101	0.323	2.77249136754547e-28	0	PFDN6
EIF1AY	2.15654144259397e-32	-0.294907901670053	0.091	0.303	2.77525318247418e-28	0	EIF1AY
BCCIP	2.50912737871471e-32	-0.280397443080928	0.117	0.337	3.22899602366796e-28	0	BCCIP
FDX1	2.64192901455257e-32	-0.3971053519841	0.355	0.538	3.3998984488277e-28	0	FDX1
HN1L	2.9561477009104e-32	-0.284155523609473	0.066	0.268	3.8042664763016e-28	0	HN1L
PPARG	3.12488858816361e-32	-0.317171753967801	0.092	0.31	4.02141912410775e-28	0	PPARG
MAN1A2	3.22406015178489e-32	-0.318507661950182	0.244	0.465	4.14904300933197e-28	0	MAN1A2
NDUFAF6	3.22823035266225e-32	-0.285956120266668	0.103	0.331	4.15440964084105e-28	0	NDUFAF6
DNAJB11	4.21378483067865e-32	-0.30824594417696	0.127	0.353	5.42271969860035e-28	0	DNAJB11
CASC4	4.63697528679949e-32	-0.30020383710928	0.151	0.371	5.96732349658227e-28	0	CASC4
TYW3	4.64919551498066e-32	-0.277931601866544	0.106	0.321	5.98304970822861e-28	0	TYW3
SYNJ2	4.66945256306837e-32	-0.268691839698148	0.049	0.245	6.00911850341268e-28	0	SYNJ2
RCCD1	4.70921494199336e-32	-0.256521135842841	0.028	0.206	6.06028870885126e-28	0	RCCD1
TRIP10	6.16857391426081e-32	-0.28305020118371	0.078	0.289	7.93833777026224e-28	0	TRIP10
SAP30	6.20125384328361e-32	-0.275142570242569	0.066	0.276	7.98039357092168e-28	0	SAP30
YTHDF2	6.97915050142994e-32	-0.362679201063575	0.461	0.638	8.98146878029019e-28	0	YTHDF2
IREB2	7.23022625593496e-32	-0.317861458373576	0.18	0.384	9.3045781687627e-28	0	IREB2
DYRK4	7.99828314219115e-32	-0.275315955591941	0.086	0.301	1.02929905756858e-27	0	DYRK4
SCCPDH	8.62037601652422e-32	-0.375780648152918	0.252	0.465	1.1093561895665e-27	0	SCCPDH
GSKIP	9.3841165472506e-32	-0.267155462931053	0.081	0.292	1.20764195846568e-27	0	GSKIP
NRBF2	9.81170359597839e-32	-0.269608125186796	0.055	0.255	1.26266813576646e-27	0	NRBF2
SNTB2	1.00975334142989e-31	-0.270150629161808	0.049	0.24	1.29945157508613e-27	0	SNTB2
GOLT1B	1.01608694452757e-31	-0.328786569129176	0.333	0.552	1.30760228891252e-27	0	GOLT1B
FBXO7	1.17997113857142e-31	-0.287831009825996	0.124	0.344	1.51850485822757e-27	0	FBXO7
USP47	1.34256892899551e-31	-0.30993973176782	0.126	0.348	1.72775195472432e-27	0	USP47
SSFA2	1.46736684344266e-31	-0.309478725649783	0.114	0.333	1.88835439082636e-27	0	SSFA2
SF3B3	1.47052348395491e-31	-0.286094997075122	0.091	0.301	1.89241667150157e-27	0	SF3B3
NIT2	1.74395742494298e-31	-0.354574573620347	0.379	0.564	2.24429881015913e-27	0	NIT2
RAB9A	1.75776333875424e-31	-0.291604937517307	0.098	0.313	2.26206564064283e-27	0	RAB9A
PROCR	1.87490112673529e-31	-0.386738701432007	0.217	0.433	2.41281025999564e-27	0	PROCR
ABCE1	1.89320839299103e-31	-0.297198085524984	0.101	0.313	2.43636988094016e-27	0	ABCE1
ZKSCAN1	1.91188916882174e-31	-0.353556815974207	0.24	0.457	2.4604101713567e-27	0	ZKSCAN1
NELFCD	1.98764078306931e-31	-0.255095517061872	0.078	0.289	2.5578949237319e-27	0	NELFCD
IFIT3	2.21196827768333e-31	-0.67941922992816	0.049	0.237	2.84658197655067e-27	0	IFIT3
MTHFD1	2.30943328715513e-31	-0.305562745252253	0.111	0.328	2.97200969723994e-27	0	MTHFD1
SDHD	2.42646255573424e-31	-0.271114425090058	0.094	0.314	3.1226146629744e-27	0	SDHD
POLR3D	2.49412987709214e-31	-0.259983511806364	0.06	0.259	3.20969573882987e-27	0	POLR3D
TCEA2	2.70651932262831e-31	-0.343099898128926	0.247	0.466	3.48301971629037e-27	0	TCEA2
ZNF664	2.92386777201187e-31	-0.283635736725113	0.132	0.352	3.76272543580207e-27	0	ZNF664
CYBRD1	4.00438720237356e-31	-0.260477097410748	0.074	0.28	5.15324589073454e-27	0	CYBRD1
HTATSF1	4.05267129402953e-31	-0.352895671300097	0.157	0.376	5.21538268828661e-27	0	HTATSF1
CENPW	4.91753011593557e-31	-0.324138286179068	0.118	0.324	6.32836950619749e-27	0	CENPW
RAB5A	4.96152044326269e-31	-0.287443117704746	0.137	0.361	6.38498065843476e-27	0	RAB5A
USO1	5.4851232811889e-31	-0.313636792811836	0.126	0.34	7.058805150562e-27	0	USO1
MRPL35	5.56256837836446e-31	-0.279548730986471	0.108	0.33	7.15846924611722e-27	0	MRPL35
PRMT2	5.74681906779606e-31	-0.296700115376021	0.127	0.334	7.39558145834675e-27	0	PRMT2
HSPA14	6.44610805651779e-31	-0.29886754581482	0.151	0.379	8.29549645793275e-27	0	HSPA14
ZP3	6.60713156616403e-31	-0.251501646293518	0.075	0.284	8.50271761249649e-27	0	ZP3
SPDL1	6.7492329193393e-31	-0.25955288933535	0.046	0.232	8.68558784389775e-27	0	SPDL1
PPP2R5C	6.92587171878586e-31	-0.289214715533684	0.146	0.367	8.91290431490553e-27	0	PPP2R5C
POLR2C	7.67925476332576e-31	-0.353427499295114	0.269	0.483	9.88243295492392e-27	0	POLR2C
BABAM1	8.01814811431935e-31	-0.26158462530327	0.083	0.289	1.03185548083176e-26	0	BABAM1
KIAA1551	9.80426541503195e-31	-0.320589135744147	0.121	0.349	1.26171091626046e-26	0	KIAA1551
SAFB	1.0558160340139e-30	-0.268671827186325	0.074	0.279	1.35872965417248e-26	0	SAFB
ZNF226	1.05871844570875e-30	-0.250420177578043	0.06	0.254	1.36246476778259e-26	0	ZNF226
B4GALT1	1.24567710409614e-30	-0.32463641819435	0.12	0.322	1.60306186526133e-26	0	B4GALT1
NBEAL1	1.35717741096741e-30	-0.333301946037903	0.551	0.693	1.74655161017397e-26	0	NBEAL1
PTPRF	1.37433633509596e-30	-0.285446799689294	0.06	0.258	1.768633429635e-26	0	PTPRF
MARK3	1.38028987315104e-30	-0.314507410194099	0.14	0.355	1.77629503775808e-26	0	MARK3
CYTH2	1.71377383138851e-30	-0.267394524261115	0.041	0.22	2.20545554361387e-26	0	CYTH2
CXXC5	2.07531063129816e-30	-0.279907953500002	0.063	0.258	2.6707172514176e-26	0	CXXC5
SPEN	2.18967738433531e-30	-0.312170171540186	0.134	0.352	2.81789582590111e-26	0	SPEN
MSANTD3	2.31447873180675e-30	-0.316133619067339	0.22	0.434	2.97850267996211e-26	0	MSANTD3
RRS1	2.51404471347505e-30	-0.272288715111783	0.065	0.264	3.23532414177105e-26	0	RRS1
ACOT13	2.90003432906382e-30	-0.305864240591365	0.151	0.373	3.73205417807224e-26	0	ACOT13
ZNF330	3.06880807891365e-30	-0.295722873674244	0.141	0.363	3.94924911675397e-26	0	ZNF330
PHACTR4	3.5484133273349e-30	-0.28714395385496	0.108	0.315	4.56645311094728e-26	0	PHACTR4
MPHOSPH8	3.92076529564356e-30	-0.269992344266253	0.08	0.276	5.04563285896369e-26	0	MPHOSPH8
SLC25A26	4.15186021539921e-30	-0.253676070407646	0.078	0.283	5.34302891119725e-26	0	SLC25A26
ARHGAP11A	4.18262833170445e-30	-0.315262788728601	0.046	0.23	5.38262440007046e-26	0	ARHGAP11A
SAMD11	4.38963048659545e-30	-0.276756389665774	0.048	0.236	5.64901547319968e-26	0	SAMD11
FBXO9	4.55386225611488e-30	-0.267117962989643	0.075	0.273	5.86036533739424e-26	0	FBXO9
COMMD1	4.5850419669353e-30	-0.285258330249056	0.121	0.337	5.90049050724904e-26	0	COMMD1
SRRM1	5.37135904159944e-30	-0.338538886801363	0.333	0.524	6.91240195063432e-26	0	SRRM1
ZNF302	5.3732214412798e-30	-0.259514312017577	0.065	0.262	6.91479867278298e-26	0	ZNF302
MAP3K8	5.73371851099053e-30	-0.309820991643318	0.066	0.259	7.37872235179371e-26	0	MAP3K8
MT-ND4L	6.24473984712138e-30	-0.291034540564766	0.982	0.995	8.0363557092605e-26	0	MT-ND4L
IPO9	6.48707589665406e-30	-0.286999417179246	0.108	0.312	8.3482179714041e-26	0	IPO9
GPRC5C	6.64525901089638e-30	-0.297187090944212	0.086	0.279	8.55178382112255e-26	0	GPRC5C
VAMP3	7.03832734433791e-30	-0.308807578975266	0.215	0.429	9.05762345942846e-26	0	VAMP3
RAB27B	7.30638508494085e-30	-0.250730253176958	0.055	0.246	9.40258696581038e-26	0	RAB27B
GIGYF2	7.32206600371862e-30	-0.268220498933743	0.069	0.269	9.42276674018549e-26	0	GIGYF2
CEP55	7.45096921778762e-30	-0.365477120317202	0.057	0.24	9.58865228637089e-26	0	CEP55
NUCKS1	8.51870581956436e-30	-0.30967047909405	0.195	0.405	1.09627225191974e-25	0	NUCKS1
APOC1	8.99149918374563e-30	-0.447238936282644	0.393	0.59	1.15711602995623e-25	0	APOC1
SLC25A36	9.5307503170037e-30	-0.324183465469271	0.18	0.389	1.22651225829521e-25	0	SLC25A36
TOX4	1.00902241558378e-29	-0.293569229761027	0.146	0.364	1.29851094661477e-25	0	TOX4
TNRC6A	1.06654906499917e-29	-0.275948047531386	0.092	0.292	1.37254199174744e-25	0	TNRC6A
ANXA8L1	1.15398632190602e-29	-0.307667223134276	0.14	0.346	1.48506499766086e-25	0	ANXA8L1
LUC7L2	1.44464565892445e-29	-0.266967240414456	0.084	0.288	1.85911449846987e-25	0	LUC7L2
RAB21	1.48726227904099e-29	-0.302104238710734	0.192	0.416	1.91395782689786e-25	0	RAB21
SNX1	1.50362250382008e-29	-0.256352058699301	0.057	0.247	1.93501180016606e-25	0	SNX1
GABRA5	1.52318999679784e-29	-0.316409025293261	0.124	0.335	1.96019320687915e-25	0	GABRA5
YWHAE	1.69443652688791e-29	-0.37451547707702	0.269	0.461	2.18057036645205e-25	0	YWHAE
CMC1	1.75108060482508e-29	-0.349764977884219	0.369	0.553	2.2534656303494e-25	0	CMC1
SZRD1	1.76474073421419e-29	-0.256078003459076	0.083	0.285	2.27104485086024e-25	0	SZRD1
HCCS	1.89633223438803e-29	-0.287174369878973	0.124	0.337	2.44038995243396e-25	0	HCCS
SNX7	1.90283214311117e-29	-0.257090462781413	0.097	0.307	2.44875468496976e-25	0	SNX7
NSDHL	1.96835727363005e-29	-0.254318324568614	0.034	0.205	2.53307897543452e-25	0	NSDHL
EDN1	1.97445357368482e-29	-0.461897746468304	0.115	0.312	2.540924303975e-25	0	EDN1
CEP57	1.98070389299867e-29	-0.309900435100848	0.166	0.382	2.54896783989999e-25	0	CEP57
MELK	2.14692262223734e-29	-0.259250611453312	0.048	0.234	2.76287472255723e-25	0	MELK
MDM2	2.46574482734538e-29	-0.354337344416618	0.106	0.314	3.17316701831077e-25	0	MDM2
WHSC1	2.48525239360411e-29	-0.263525527532829	0.091	0.293	3.19827130532913e-25	0	WHSC1
TCERG1	2.66508695502611e-29	-0.306880206940627	0.167	0.386	3.4297004024231e-25	0	TCERG1
ZNF524	2.88293161087747e-29	-0.266481576938156	0.06	0.243	3.71004469003821e-25	0	ZNF524
VEZT	2.92836141850494e-29	-0.30082477079477	0.152	0.368	3.76850830947401e-25	0	VEZT
CHD9	3.41187237800077e-29	-0.304399494715475	0.171	0.392	4.3907385632492e-25	0	CHD9
CAT	3.43142783025704e-29	-0.256582794853533	0.069	0.27	4.41590447475778e-25	0	CAT
GSTZ1	3.49266406257774e-29	-0.294828108375217	0.177	0.394	4.49470938213129e-25	0	GSTZ1
FAM92A1	3.5230549196312e-29	-0.271649900337123	0.098	0.304	4.53381937607339e-25	0	FAM92A1
PPP4R2	3.81644351636766e-29	-0.345183429520032	0.324	0.532	4.91138116121354e-25	0	PPP4R2
DLGAP4	4.04774040110211e-29	-0.267155462931053	0.078	0.274	5.2090371221783e-25	0	DLGAP4
PHF20L1	4.21933003332679e-29	-0.314876512563934	0.175	0.389	5.42985581988825e-25	0	PHF20L1
HPRT1	4.40358943497365e-29	-0.346024857614547	0.3	0.496	5.6669792438676e-25	0	HPRT1
KMT2E	4.86790794655289e-29	-0.319391217387229	0.447	0.589	6.26451073641891e-25	0	KMT2E
TFDP1	4.9202950523861e-29	-0.317059855124239	0.269	0.491	6.33192770291567e-25	0	TFDP1
SKIL	5.6253871926769e-29	-0.344236907916001	0.346	0.541	7.23931077825591e-25	0	SKIL
GSN	5.63351478114242e-29	-0.256803785738559	0.048	0.233	7.24977017185217e-25	0	GSN
ETNK1	5.76771244280485e-29	-0.304013516233096	0.144	0.355	7.42246914264557e-25	0	ETNK1
TMEM5	5.93687884801583e-29	-0.309127964443908	0.215	0.423	7.64016938951157e-25	0	TMEM5
GALM	6.54240368161792e-29	-0.327483525737638	0.103	0.304	8.4194192978741e-25	0	GALM
AFTPH	7.82804266221264e-29	-0.276105734026531	0.109	0.303	1.00739081020015e-24	0	AFTPH
SMYD2	7.90090770651485e-29	-0.257773026149464	0.14	0.355	1.0167678127514e-24	0	SMYD2
ATF1	8.28947039277778e-29	-0.26691905197135	0.132	0.351	1.06677194484657e-24	0	ATF1
ABI2	8.47995716227461e-29	-0.322186398485993	0.387	0.556	1.09128568721312e-24	0	ABI2
LURAP1L	8.5320245020939e-29	-0.275082749107744	0.054	0.234	1.09798623317446e-24	0	LURAP1L
RNASEH2A	8.8756788854937e-29	-0.311264214279742	0.098	0.299	1.14221111577418e-24	0	RNASEH2A
NOL4L	9.20415283889907e-29	-0.281968535312969	0.143	0.367	1.18448242883792e-24	0	NOL4L
KIAA1033	1.02600412861033e-28	-0.265649657411765	0.084	0.282	1.32036471310863e-24	0	KIAA1033
FAM162A	1.14276509042335e-28	-0.325147850605094	0.244	0.46	1.47062439486581e-24	0	FAM162A
GTF2IRD2B	1.15259410867058e-28	-0.284684126359422	0.137	0.348	1.48327335844817e-24	0	GTF2IRD2B
PDCL3	1.15358633346938e-28	-0.250837616717796	0.069	0.258	1.48455025254175e-24	0	PDCL3
WAC	1.1768097020848e-28	-0.353787379818666	0.358	0.538	1.51443640561292e-24	0	WAC
SMIM20	1.32998684120396e-28	-0.294782904846321	0.166	0.366	1.71156006594538e-24	0	SMIM20
SMIM4	1.45263613266836e-28	-0.294011812088563	0.258	0.469	1.86939743913091e-24	0	SMIM4
EMC10	1.602122978317e-28	-0.328276619189094	0.257	0.464	2.06177206079614e-24	0	EMC10
NFYC	2.044011564711e-28	-0.255960962490282	0.075	0.267	2.63043848262659e-24	0	NFYC
ABHD17C	2.07318945059671e-28	-0.268921990333163	0.048	0.229	2.66798750397291e-24	0	ABHD17C
HAUS1	2.25883006363874e-28	-0.279452323785062	0.126	0.328	2.90688840889669e-24	0	HAUS1
ADK	2.44791279109101e-28	-0.272505472934612	0.103	0.306	3.15021897085502e-24	0	ADK
PHAX	2.53861080916219e-28	-0.318111888802181	0.224	0.421	3.26693825031082e-24	0	PHAX
COL4A2	2.95518906511273e-28	-0.251837286530414	0.028	0.186	3.80303280789358e-24	0	COL4A2
DDA1	3.07681503678683e-28	-0.262118419750339	0.104	0.306	3.95955327084097e-24	0	DDA1
GADD45A	4.01861915883946e-28	-0.362390102623543	0.121	0.333	5.1715609955105e-24	0	GADD45A
ERBB2IP	4.02351797593416e-28	-0.28889159147422	0.144	0.35	5.17786528322967e-24	0	ERBB2IP
DR1	4.17453277542923e-28	-0.260751698047637	0.132	0.346	5.37220622869987e-24	0	DR1
NRG1	5.54353807395855e-28	-0.397965872645967	0.241	0.451	7.13397914737726e-24	0	NRG1
CDKN1A	6.58373650700641e-28	-0.439342116900251	0.104	0.307	8.47261051086655e-24	0	CDKN1A
DECR1	6.63915873165558e-28	-0.313387685320666	0.24	0.445	8.54393337176756e-24	0	DECR1
PTCD3	7.13108107459613e-28	-0.307552088714714	0.273	0.454	9.17698823489776e-24	0	PTCD3
BDP1	7.74861424867098e-28	-0.319770899959504	0.184	0.397	9.97169167661469e-24	0	BDP1
ZNF655	7.8944512353548e-28	-0.254185224322832	0.089	0.291	1.01593692947781e-23	0	ZNF655
RPS6KB1	7.97285659907427e-28	-0.321348496814385	0.186	0.41	1.02602691573487e-23	0	RPS6KB1
YLPM1	8.77279136717521e-28	-0.265654959821445	0.097	0.296	1.12897052104178e-23	0	YLPM1
CAND1	9.26288278955595e-28	-0.296931407989681	0.2	0.395	1.19204038618796e-23	0	CAND1
AAMDC	1.00894358078663e-27	-0.266139764696982	0.147	0.351	1.29840949411431e-23	0	AAMDC
CMB9-22P13.1	1.01262125536863e-27	-0.391402376358431	0.183	0.364	1.30314229353389e-23	0	CMB9-22P13.1
MED29	1.30762888373217e-27	-0.260485724093784	0.086	0.272	1.68278761047493e-23	0	MED29
NKTR	1.65292696841502e-27	-0.305973528580227	0.169	0.38	2.12715171565329e-23	0	NKTR
C12orf45	1.7004206295629e-27	-0.251395822235253	0.094	0.29	2.18827130818449e-23	0	C12orf45
MSL1	1.93531232578216e-27	-0.262026525481195	0.129	0.327	2.49055343204906e-23	0	MSL1
VAPB	1.96635816823436e-27	-0.262189488009952	0.111	0.307	2.5305063267008e-23	0	VAPB
HAT1	2.0477474559568e-27	-0.298692978254163	0.161	0.366	2.63524620107081e-23	0	HAT1
SMARCB1	2.05724445999197e-27	-0.250348552036344	0.097	0.295	2.64746789556367e-23	0	SMARCB1
STX16	2.41455969439696e-27	-0.276169906822983	0.117	0.312	3.10729687071944e-23	0	STX16
OSBPL9	2.42888025469258e-27	-0.260577345331651	0.098	0.296	3.12572599976389e-23	0	OSBPL9
PARP14	2.93384321571258e-27	-0.275422095052216	0.052	0.224	3.77556283430052e-23	0	PARP14
RIF1	2.95368587397642e-27	-0.28143929476079	0.089	0.287	3.80109835122026e-23	0	RIF1
CEBPZOS	3.07876479903095e-27	-0.269877279871159	0.111	0.314	3.96206241987293e-23	0	CEBPZOS
WISP2	3.35976598613468e-27	-0.291872781011398	0.022	0.169	4.32368284755671e-23	0	WISP2
TRMT10C	5.46489053721558e-27	-0.285043641225281	0.2	0.413	7.03276763234273e-23	0	TRMT10C
IER5	6.42198036828345e-27	-0.346076671249147	0.217	0.411	8.26444653594397e-23	0	IER5
NBPF19	6.58177508915859e-27	-0.257462125125146	0.1	0.29	8.47008636223819e-23	0	NBPF19
SNHG9	6.64907566661655e-27	-0.290470483760341	0.235	0.444	8.55669547536884e-23	0	SNHG9
MTX2	6.70538467122653e-27	-0.286517443839338	0.141	0.341	8.62915953340142e-23	0	MTX2
CACNG8	7.30218802208171e-27	-0.341917787266899	0.157	0.362	9.39718576561696e-23	0	CACNG8
PON2	7.64929835339808e-27	-0.328373615024512	0.175	0.376	9.84388205098799e-23	0	PON2
BHLHE40	8.23666030316528e-27	-0.348081972661245	0.367	0.552	1.05997581441434e-22	0	BHLHE40
CEP350	8.72467901564481e-27	-0.30950484803315	0.146	0.35	1.12277894252333e-22	0	CEP350
IST1	1.08277154288378e-26	-0.266184667611707	0.132	0.335	1.39341869853713e-22	0	IST1
KLF5	1.14214482258983e-26	-0.252167180325233	0.06	0.242	1.46982617219085e-22	0	KLF5
SLC30A5	1.2597612443796e-26	-0.252575236616337	0.104	0.3	1.62118674539211e-22	0	SLC30A5
BCAP29	2.36428001788947e-26	-0.252085633925869	0.1	0.295	3.04259195502196e-22	0	BCAP29
USP39	2.47819824733567e-26	-0.258468930800191	0.115	0.314	3.18919332449628e-22	0	USP39
RHOD	4.07194133817134e-26	-0.263648628290955	0.104	0.295	5.24018130809269e-22	0	RHOD
C9orf85	4.51944572327941e-26	-0.255844445042762	0.152	0.357	5.81607470128828e-22	0	C9orf85
RP11-1094M14.11	4.62263756330841e-26	-0.281343418083136	0.146	0.352	5.94887228022159e-22	0	RP11-1094M14.11
CCDC91	5.16797547535828e-26	-0.282474992654764	0.137	0.335	6.65066763923857e-22	0	CCDC91
FAHD1	5.44087567422293e-26	-0.253883044505228	0.097	0.283	7.00186290515749e-22	0	FAHD1
REST	5.59856927076365e-26	-0.273106405096277	0.155	0.345	7.20479879454574e-22	0	REST
SLC35E3	5.91754190639309e-26	-0.319875233269747	0.35	0.524	7.61528467933726e-22	0	SLC35E3
C7orf55	6.0484060724091e-26	-0.283766127024775	0.195	0.391	7.78369377458327e-22	0	C7orf55
JPX	7.3706468810632e-26	-0.274983065062743	0.161	0.36	9.48528547124023e-22	0	JPX
SGOL2	8.28633254592369e-26	-0.25204685544792	0.029	0.182	1.06636813533492e-21	0	SGOL2
FAM200B	8.31413506426365e-26	-0.295876965359101	0.295	0.493	1.06994604142009e-21	0	FAM200B
MAVS	9.19416077441042e-26	-0.285870417642079	0.121	0.31	1.18319655005888e-21	0	MAVS
IFT43	9.96769025776572e-26	-0.256770553160357	0.146	0.345	1.28274205927187e-21	0	IFT43
NDUFAF3	1.00606698743397e-25	-0.28114608880471	0.138	0.33	1.29470760612878e-21	0	NDUFAF3
ATF3	1.14956802386796e-25	0.40126120858963	0.531	0.286	1.47937908991568e-21	0	ATF3
NET1	1.15106970267524e-25	-0.299215768404844	0.138	0.326	1.48131160037277e-21	0	NET1
RANGRF	1.2003323342522e-25	-0.291423605305319	0.194	0.401	1.54470768094915e-21	0	RANGRF
PEA15	1.23208726818101e-25	-0.252489316056624	0.094	0.283	1.58557310542214e-21	0	PEA15
SENP6	1.59169691370216e-25	-0.25713161216603	0.109	0.295	2.04835475824331e-21	0	SENP6
CES2	1.60075106866734e-25	-0.262697865981527	0.131	0.317	2.060006550268e-21	0	CES2
COMMD10	1.67606643049851e-25	-0.290121534484888	0.237	0.425	2.15692988940854e-21	0	COMMD10
RIPK2	1.99125570203659e-25	-0.271562614151852	0.117	0.307	2.56254696295089e-21	0	RIPK2
NBR1	2.71532742965642e-25	-0.257733176250744	0.066	0.25	3.49435486922485e-21	0	NBR1
CBX5	2.72222627733439e-25	-0.293064601865476	0.169	0.365	3.50323299630162e-21	0	CBX5
PNN	2.89763885526625e-25	-0.309089507277069	0.849	0.881	3.72897144284214e-21	0	PNN
TMEM179B	3.06256078543108e-25	-0.27584481746244	0.178	0.377	3.94120947477126e-21	0	TMEM179B
RBPJ	3.20697826477379e-25	-0.250999267713649	0.103	0.289	4.12706032893739e-21	0	RBPJ
PIGX	3.62238033087713e-25	-0.268224138056496	0.144	0.337	4.66164124780577e-21	0	PIGX
MGST2	3.82933667963453e-25	-0.276252653612808	0.175	0.365	4.92797337302167e-21	0	MGST2
SECISBP2	4.57449560528747e-25	-0.32285286555265	0.189	0.409	5.88691839444444e-21	0	SECISBP2
SFSWAP	5.19134575101846e-25	-0.259408514501169	0.131	0.323	6.68074284698566e-21	0	SFSWAP
PCNXL4	5.42574761662844e-25	-0.293587498939097	0.209	0.42	6.98239460783914e-21	0	PCNXL4
ACTR10	5.57333768713409e-25	-0.282720436791466	0.224	0.42	7.17232826957286e-21	0	ACTR10
PRR34-AS1	6.25347010512633e-25	-0.274219792959433	0.198	0.4	8.04759067828707e-21	0	PRR34-AS1
UBE2E1	6.68751399311709e-25	-0.259846618225698	0.124	0.315	8.60616175774239e-21	0	UBE2E1
FGFR1OP2	7.50575803361957e-25	-0.281573043909752	0.25	0.446	9.65916001346503e-21	0	FGFR1OP2
SNRNP27	8.15416906065107e-25	-0.262774561920514	0.164	0.372	1.04936001641519e-20	0	SNRNP27
LINC00969	1.05831994003855e-24	-0.294729139834473	0.232	0.435	1.36195193083561e-20	0	LINC00969
LACTB	1.11915242774576e-24	-0.306069012789292	0.161	0.354	1.44023725926602e-20	0	LACTB
TAOK1	1.47916867708663e-24	-0.280290838955247	0.163	0.337	1.90354217054278e-20	0	TAOK1
RNF114	1.70365873873645e-24	-0.272601227010262	0.157	0.344	2.19243843087994e-20	0	RNF114
SRGAP1	2.10730500322746e-24	-0.278701626167621	0.101	0.285	2.71189080865342e-20	0	SRGAP1
PNRC1	2.5012627706839e-24	-0.313793641246954	0.171	0.355	3.21887505959311e-20	0	PNRC1
GCC2	2.66252156955073e-24	-0.298136267418309	0.304	0.452	3.42639900785484e-20	0	GCC2
MORN2	3.09535397475672e-24	-0.281654514270979	0.316	0.51	3.98341103011442e-20	0	MORN2
FKBP1C	5.15462703416864e-24	-0.288639674129992	0.399	0.561	6.63348953027162e-20	0	FKBP1C
MT1F	6.76467141811762e-24	-0.322718194486525	0.177	0.362	8.70545564797556e-20	0	MT1F
BCAM	7.700391317843e-24	-0.31652259620625	0.246	0.431	9.90963358693215e-20	0	BCAM
NUCB2	8.56040040415062e-24	-0.286585051912264	0.217	0.389	1.10163792801014e-19	0	NUCB2
CDT1	8.77569370699216e-24	-0.264386577597378	0.057	0.22	1.12934402315282e-19	0	CDT1
ZNF638	8.82507449069091e-24	-0.27307109507428	0.201	0.386	1.13569883620701e-19	0	ZNF638
MYC	9.11614075800219e-24	-0.346591483821944	0.207	0.407	1.1731561541473e-19	0	MYC
USP9X	1.19864265512979e-23	-0.300382375867248	0.25	0.412	1.54253323288653e-19	0	USP9X
HMMR	1.74614408427422e-23	-0.345183429520032	0.078	0.231	2.24711282205249e-19	0	HMMR
SETD5	1.8690754631854e-23	-0.279442825869994	0.326	0.504	2.4053132135733e-19	0	SETD5
CLEC11A	2.08903001095304e-23	-0.260228548676563	0.127	0.312	2.68837272109547e-19	0	CLEC11A
DRAM1	3.63742378791415e-23	-0.250022018473091	0.109	0.292	4.68100067266671e-19	0	DRAM1
CHMP4B	4.99078297246157e-23	-0.261055648577883	0.152	0.329	6.42263860726079e-19	0	CHMP4B
IGF2BP1	5.10918797756573e-23	-0.269155885591332	0.296	0.461	6.57501400832933e-19	0	IGF2BP1
TTC19	6.29615245159546e-23	-0.295705223930205	0.32	0.503	8.1025185899582e-19	0	TTC19
SCOC	6.48891162625062e-23	-0.258410180344042	0.224	0.405	8.35058037182193e-19	0	SCOC
VEGFA	7.67975726951777e-23	-0.259212951634451	0.177	0.366	9.88307963014242e-19	0	VEGFA
SH3BGRL	1.2234207881117e-22	-0.301272738924189	0.513	0.625	1.57442021222095e-18	0	SH3BGRL
KMT2B	1.4809718465315e-22	-0.253553871663598	0.189	0.367	1.90586266930138e-18	0	KMT2B
BIRC6	1.61028629958472e-22	-0.251196876646215	0.137	0.307	2.07227743893558e-18	0	BIRC6
DLEU1	1.78746722359411e-22	-0.255052757350067	0.241	0.421	2.30029157004326e-18	0	DLEU1
LARP4	1.83353573568559e-22	-0.265650330009624	0.204	0.399	2.35957713825378e-18	0	LARP4
IFIT1	2.08289168005782e-22	-0.421927638572047	0.022	0.152	2.6804733030664e-18	0	IFIT1
IER2	2.19435404946703e-22	-0.32240950487148	0.601	0.715	2.82391422625912e-18	0	IER2
EPDR1	2.24633324138561e-22	-0.264747783504692	0.158	0.337	2.89080624833914e-18	0	EPDR1
WIPF2	3.03818996071922e-22	-0.257515566033597	0.147	0.313	3.90984666044957e-18	0	WIPF2
CENPH	3.12445462021444e-22	-0.275698207523783	0.237	0.42	4.02086065075396e-18	0	CENPH
AMZ2	3.62912389088617e-22	-0.262679035540235	0.235	0.432	4.67031953518141e-18	0	AMZ2
MAPK1IP1L	3.76551468724721e-22	-0.261419039086288	0.19	0.379	4.84584085101844e-18	0	MAPK1IP1L
ORC6	5.44424607480083e-22	-0.251797778016324	0.081	0.244	7.00620027366119e-18	0	ORC6
CPEB4	9.20878140296905e-22	-0.302507320603741	0.226	0.395	1.18507807874809e-17	0	CPEB4
NIPBL	1.01795692987372e-21	-0.269563543644576	0.215	0.395	1.31000877305449e-17	0	NIPBL
CXCL1	1.25251786158272e-21	-0.378825847705708	0.048	0.188	1.6118652360708e-17	0	CXCL1
HIST1H2AC	1.36708787467944e-21	-0.282347394950007	0.134	0.305	1.75930538592497e-17	0	HIST1H2AC
SLC5A3	1.82587624932294e-21	-0.252330021243384	0.052	0.203	2.3497201452537e-17	0	SLC5A3
RP11-11N9.4	2.32184378140224e-21	-0.258496179127827	0.272	0.441	2.98798076228654e-17	0	RP11-11N9.4
CRIP2	2.42578003392419e-21	-0.310406929908762	0.358	0.501	3.12173632565704e-17	0	CRIP2
RAC3	3.59597988291025e-21	-0.255771031543177	0.16	0.35	4.6276665113172e-17	0	RAC3
PRPF38B	5.05297018854449e-21	-0.250436709372818	0.453	0.552	6.50266733563791e-17	0	PRPF38B
YIPF6	5.65932789375491e-21	-0.273251316723761	0.203	0.382	7.28298906647319e-17	0	YIPF6
YBEY	6.30996857014526e-21	-0.250639307632607	0.307	0.479	8.12029855291994e-17	0	YBEY
BORCS7	7.26007789518022e-21	-0.269498553343307	0.3	0.464	9.34299424330743e-17	0	BORCS7
SREK1	8.42980100045964e-21	-0.270348736158546	0.419	0.559	1.08483109074915e-16	0	SREK1
SCP2	9.04434697573673e-21	-0.262540433480386	0.241	0.414	1.16391701230756e-16	0	SCP2
HOTAIRM1	1.35393563683239e-20	-0.309146856366914	0.456	0.607	1.7423797710396e-16	0	HOTAIRM1
ANKRD12	1.36172133020902e-20	-0.300514096902169	0.372	0.576	1.75239917984599e-16	0	ANKRD12
GLIPR1	1.63878188428086e-20	-0.265241589527918	0.132	0.306	2.10894840688104e-16	0	GLIPR1
TMEM99	2.33116673598962e-20	-0.261708069743851	0.171	0.33	2.99997847254504e-16	0	TMEM99
JUNB	3.0500760730088e-20	-0.310089896298372	0.593	0.718	3.92514289835502e-16	0	JUNB
PIM3	3.86029988399786e-20	-0.266056568320348	0.106	0.261	4.96781992071684e-16	0	PIM3
RBM25	4.33784854315454e-20	-0.274697558465835	0.528	0.641	5.58237729018558e-16	0	RBM25
PLEKHA1	9.23333582537695e-20	-0.287633689260261	0.301	0.479	1.18823798736776e-15	0	PLEKHA1
PPME1	9.60644848153425e-20	-0.270379994036723	0.22	0.409	1.23625385508864e-15	0	PPME1
YPEL5	3.76852967350408e-19	-0.264777926015746	0.31	0.486	4.8497208368324e-15	0	YPEL5
CREBRF	7.70438285885137e-19	-0.273307212102532	0.382	0.541	9.91477030105582e-15	0	CREBRF
C11orf1	8.88432145943209e-19	-0.250584032127314	0.381	0.531	1.14332332861432e-14	0	C11orf1
WWC1	1.27400082613623e-18	-0.250886654835134	0.203	0.359	1.63951166315471e-14	0	WWC1
AKAP12	4.21492088331612e-18	-0.457497701546759	0.327	0.497	5.42418168473952e-14	0	AKAP12
GADD45B	1.12878100005568e-17	-0.352688587794755	0.26	0.412	1.45262826897165e-13	0	GADD45B
HPCAL1	1.60786615543768e-17	-0.266003371171702	0.312	0.457	2.06916295543275e-13	0	HPCAL1
S100P	4.97709968894352e-17	-0.326758745984444	0.12	0.28	6.40502958970141e-13	0	S100P
CREM	4.98869715878772e-17	-0.267570901103293	0.422	0.567	6.41995437364392e-13	0	CREM
CPS1	5.56842176464769e-17	-0.278561376991355	0.026	0.13	7.16600196892511e-13	0	CPS1
RHOB	1.07927658633405e-16	-0.301131030114366	0.114	0.24	1.38892103895329e-12	0	RHOB
ARIH1	2.86343599006811e-16	-0.250420177578043	0.367	0.5	3.68495577561865e-12	0	ARIH1
IFIT2	9.21590796081738e-16	-1.28639306306285	0.038	0.142	1.18599519547759e-11	0	IFIT2
ZC3HAV1	7.03453889193879e-14	-0.326312550089252	0.081	0.189	9.05274810003602e-10	0	ZC3HAV1
LINC01021	1.52862304044149e-13	-0.25769633666608	0.198	0.339	1.96718499074415e-09	0	LINC01021
IFNL1	3.81530501772611e-10	-0.290269135139054	0.005	0.057	4.90991602731174e-06	0	IFNL1
AREG	5.00709639325947e-10	-0.289233278303293	0.29	0.388	6.44363234848562e-06	0	AREG
IFNL2	2.58660289878661e-08	-0.33932765000095	0.005	0.048	0.000332869927044849	0	IFNL2
PPP1R15A	4.52162988299638e-07	-0.290224868249419	0.544	0.567	0.00581888549642804	0	PPP1R15A
NTS	4.97654934665497e-06	-0.905935596000433	0.094	0.157	0.0640432135421028	0	NTS
CXCL8	7.71972967108501e-05	0.265523482936288	0.361	0.32	0.993452011371929	0	CXCL8
SPINK6	0.000787515009262579	-0.382859145497946	0.065	0.103	1	0	SPINK6
NEAT1.1	9.81096731598005e-310	2.21107836628532	0.997	0.896	1.26257338389347e-305	1	NEAT1
MRPS26.1	3.05357122173704e-275	1.52389365498536	0.986	0.233	3.92964080525339e-271	1	MRPS26
CYP24A1.1	1.40701632261209e-272	2.00576479412239	0.953	0.206	1.8106893055695e-268	1	CYP24A1
RBCK1.1	1.33274282449691e-261	1.44329563590743	0.983	0.641	1.71510674084508e-257	1	RBCK1
SCD.1	1.66486368317737e-256	1.88165387535866	0.964	0.315	2.14251307388096e-252	1	SCD
MRPS12.1	9.38341718132663e-255	1.39994862800042	0.994	0.538	1.20755195706492e-250	1	MRPS12
NNMT.1	2.86636643211501e-253	1.73342855314861	0.986	0.537	3.68872696148881e-249	1	NNMT
BRI3.1	1.00721994403386e-245	1.30162686646428	1	0.811	1.29619134597717e-241	1	BRI3
PGD.1	1.49827673345778e-241	1.56681286118447	0.986	0.564	1.92813232828682e-237	1	PGD
PCBP1.1	1.67847333444529e-240	1.21544847269861	0.992	0.562	2.16002733409765e-236	1	PCBP1
TRIB3.1	4.1364133959277e-234	1.71931063176049	0.931	0.231	5.32315039921935e-230	1	TRIB3
IGFBP4.1	2.9777981367113e-218	1.75488072458287	0.989	0.576	3.83212842213377e-214	1	IGFBP4
ATP1B1.1	1.02357618311276e-217	1.5290221061725	0.981	0.548	1.31724019004781e-213	1	ATP1B1
KTN1.1	2.15014113666267e-216	1.34452626092134	0.975	0.638	2.76701662877119e-212	1	KTN1
EIF5.1	1.03029834263241e-215	1.16035349935362	0.981	0.824	1.32589093713365e-211	1	EIF5
EIF4EBP1.1	2.50821958968669e-212	1.27041658775201	0.986	0.686	3.2278277899678e-208	1	EIF4EBP1
PSMD7.1	3.76916461217414e-212	1.27480475268353	0.948	0.395	4.8505379394069e-208	1	PSMD7
UBE2R2.1	5.14194398956557e-211	1.10692063748583	0.989	0.527	6.61716772017193e-207	1	UBE2R2
CEBPB.1	8.9275676887523e-211	1.61161930974383	0.95	0.316	1.14888868586553e-206	1	CEBPB
MRPL12.1	3.17625715936051e-209	1.29872908742292	0.942	0.324	4.08752533838104e-205	1	MRPL12
MTDH.1	5.07113275995174e-208	1.20341622528118	0.967	0.618	6.52604074878189e-204	1	MTDH
ERP29.1	7.79672051381716e-206	1.129702013152	0.989	0.7	1.00335996292313e-201	1	ERP29
SQLE.1	1.60613145635015e-205	1.27395089774487	0.867	0.117	2.066930571177e-201	1	SQLE
CTSL.1	1.80460736349548e-205	1.56045545901829	0.994	0.645	2.32234921608234e-201	1	CTSL
HIF1A.1	8.23260460311521e-203	1.30578679681584	0.983	0.592	1.0594538863749e-198	1	HIF1A
CAST.1	2.30232776227523e-202	1.37832066659357	0.964	0.448	2.96286559727199e-198	1	CAST
ABCC3.1	3.22566482437478e-202	1.30039655038628	0.953	0.378	4.1511080624879e-198	1	ABCC3
SLC3A2.1	7.10944841443411e-202	1.61608197835329	0.981	0.52	9.14914916453525e-198	1	SLC3A2
YWHAB.1	1.1666458581581e-201	1.23997371622316	0.983	0.767	1.50135655486366e-197	1	YWHAB
CDC25B.1	2.97786189942484e-200	1.38835229360517	0.92	0.184	3.83221047836983e-196	1	CDC25B
TRIM28.1	5.31657686478855e-197	1.31811860975279	0.972	0.287	6.84190276729639e-193	1	TRIM28
MPST.1	5.52776627008264e-196	1.11283606906808	0.912	0.307	7.11368241296935e-192	1	MPST
KPNB1.1	8.45959155174099e-196	1.23334359808457	0.975	0.475	1.08866483679355e-191	1	KPNB1
ISCA2.1	1.16093705748729e-195	0.89330586064684	0.782	0.051	1.49400989928039e-191	1	ISCA2
APEX1.1	1.93751719808412e-195	1.10537645625812	0.975	0.637	2.49339088221445e-191	1	APEX1
CLTA.1	4.73260333759093e-194	1.1215149895361	0.997	0.914	6.09038723514576e-190	1	CLTA
VAPA.1	1.83608041791179e-193	1.06455749438891	0.975	0.565	2.36285188981068e-189	1	VAPA
SRSF3.1	5.11970594533047e-192	1.25163440924875	0.981	0.509	6.58854958104578e-188	1	SRSF3
SQSTM1.1	6.11590803030744e-192	1.27180041046571	0.961	0.478	7.87056204420265e-188	1	SQSTM1
MAF1.1	2.8684534409494e-191	1.15794882052506	0.978	0.416	3.69141273315779e-187	1	MAF1
RNF7.1	2.08165179733794e-190	1.03565448159414	0.994	0.731	2.67887769799419e-186	1	RNF7
AKR1C3-ENSG00000196139.1	4.32421647464149e-190	1.4521874607983	0.997	0.924	5.56483418121613e-186	1	AKR1C3-ENSG00000196139
BASP1.1	6.49927355819661e-190	1.29843050427346	0.997	0.845	8.36391514204322e-186	1	BASP1
SLC25A3.1	2.28053689682909e-189	1.18831494044843	1	0.937	2.93482293252936e-185	1	SLC25A3
PDXK.1	7.04866887233639e-189	1.31274757210585	0.967	0.482	9.0709319718097e-185	1	PDXK
MORF4L1.1	3.67632353272105e-188	1.09541224421827	0.992	0.683	4.73106075425872e-184	1	MORF4L1
ARPC1B.1	3.59675126980111e-187	1.32057621728122	0.939	0.406	4.62865920910705e-183	1	ARPC1B
PEBP1.1	5.94119230828352e-187	1.31468662560325	0.983	0.727	7.64572038153007e-183	1	PEBP1
ZBTB38.1	1.59171575332516e-185	1.1696544535495	0.959	0.485	2.04837900295415e-181	1	ZBTB38
SNRPD1.1	2.38975086542019e-185	1.1156885120334	0.986	0.446	3.07537038870924e-181	1	SNRPD1
SLC25A5.1	2.54723762528137e-185	1.18074563186784	0.997	0.901	3.2780400999746e-181	1	SLC25A5
C11orf58.1	5.19847035252817e-185	1.01759852314172	0.992	0.729	6.68991149666851e-181	1	C11orf58
SOX4.1	3.64794322668697e-184	1.48040603097311	0.934	0.396	4.69453813842346e-180	1	SOX4
SMOX.1	4.80621974616665e-183	1.33599741839742	0.95	0.443	6.18512419134187e-179	1	SMOX
VMP1.1	4.27397294927566e-182	1.08796426168699	0.989	0.727	5.50017578842285e-178	1	VMP1
VPS25.1	6.20516839306576e-182	0.897563949628176	0.765	0.058	7.98543120503632e-178	1	VPS25
LTBR.1	8.71501231770684e-182	1.04743918403356	0.917	0.277	1.12153493516569e-177	1	LTBR
ZFPM1.1	1.87952398587552e-181	1.02207900809962	0.843	0.117	2.4187594174232e-177	1	ZFPM1
SSNA1.1	1.97719912241299e-181	1.06729425744347	0.986	0.454	2.54445755063327e-177	1	SSNA1
RPS26.1	1.39994258456207e-179	1.12201822683647	1	0.857	1.80158611207293e-175	1	RPS26
ATP6V0E1.1	1.09072909614238e-178	1.12584456925082	1	0.825	1.40365927382563e-174	1	ATP6V0E1
PCBP2.1	1.0907522064293e-178	0.981552823386432	0.997	0.886	1.40368901445387e-174	1	PCBP2
PDCD6.1	6.09207879013069e-178	0.963765947853729	0.981	0.65	7.83989619501919e-174	1	PDCD6
ANAPC16.1	5.34513098329623e-177	0.997452527914937	0.986	0.663	6.87864906240392e-173	1	ANAPC16
C19orf53.1	5.82129724316016e-177	0.933491535430318	0.989	0.743	7.49142742222281e-173	1	C19orf53
NDUFV2.1	1.8506290112076e-176	1.12713726659636	0.964	0.57	2.38157447452306e-172	1	NDUFV2
LDHA.1	3.36115766453497e-176	1.49423577652281	0.989	0.706	4.32547379849005e-172	1	LDHA
MAP1B.1	4.93428663071228e-175	1.3705260796047	0.975	0.368	6.34993346506363e-171	1	MAP1B
ANP32B.1	2.89907682083711e-174	1.10978310850369	1	0.785	3.73082196073528e-170	1	ANP32B
PCYOX1.1	1.46501281182964e-173	0.993163588392337	0.812	0.107	1.88532498754357e-169	1	PCYOX1
GHITM.1	1.71582248771785e-173	1.13102935205142	0.967	0.602	2.20809195944411e-169	1	GHITM
EIF1.1	2.40407826151758e-173	1.06966363515145	1	1	3.09380831474697e-169	1	EIF1
ATP5D.1	7.38411641636812e-172	1.07318669687005	0.986	0.641	9.50261941622413e-168	1	ATP5D
AKR1C1.1	1.54241072838047e-171	1.54431725502462	1	0.978	1.98492836635283e-167	1	AKR1C1
TSKU.1	3.50908649817296e-171	1.0464777124742	0.804	0.096	4.51584341449879e-167	1	TSKU
ATF4.1	4.68275792998904e-171	1.04566836533204	0.989	0.587	6.0262411801029e-167	1	ATF4
PRDX5.1	7.76509895439624e-171	1.15172722695612	0.992	0.788	9.99290584441252e-167	1	PRDX5
SNX17.1	1.94529731401922e-170	1.00405566505175	0.903	0.223	2.50340311341134e-166	1	SNX17
CYB5B.1	3.04328591821506e-170	1.13796981628611	0.959	0.565	3.91640464815096e-166	1	CYB5B
UBE2D2.1	5.09891389576261e-170	0.967218324600814	0.981	0.726	6.5617922924569e-166	1	UBE2D2
PSMA4.1	5.10318690052916e-170	1.07380421005543	0.986	0.591	6.56729122229098e-166	1	PSMA4
GRN.1	1.68445618686854e-169	1.20682109580151	0.843	0.142	2.16772666688113e-165	1	GRN
LPP.1	4.83064217206018e-169	0.938319056914986	0.793	0.094	6.21655341122424e-165	1	LPP
NOL7.1	1.14098004592454e-168	0.999091319685351	0.942	0.305	1.46832722110029e-164	1	NOL7
DPYSL2.1	1.23987283572426e-168	1.15319223362677	0.843	0.175	1.59559235229355e-164	1	DPYSL2
TMEM147.1	2.21166746774067e-168	1.03771696612896	0.981	0.755	2.84619486423547e-164	1	TMEM147
BAX.1	6.3389662056681e-168	1.16558981193868	0.942	0.414	8.15761561007428e-164	1	BAX
PBX1.1	1.00268629150834e-167	1.12853298717978	0.887	0.231	1.29035698854208e-163	1	PBX1
FAM213A.1	1.13373027250009e-167	1.10553052370208	0.87	0.233	1.45899748768037e-163	1	FAM213A
MLPH.1	1.66727488682317e-167	1.05350332035093	0.87	0.243	2.14561605185274e-163	1	MLPH
CALD1.1	4.63023208764666e-167	1.0725195250529	0.983	0.606	5.95864567359249e-163	1	CALD1
ARPC2.1	1.10196344614298e-166	1.01610827239264	0.975	0.801	1.4181167588414e-162	1	ARPC2
KYNU.1	2.5962029133231e-166	1.17055322992207	0.95	0.527	3.3410535291555e-162	1	KYNU
ATP6V1F.1	3.68888106935075e-166	0.960083072672084	0.981	0.721	4.74722104814748e-162	1	ATP6V1F
SET.1	4.36435787629199e-166	1.02559575946885	1	0.93	5.61649215100017e-162	1	SET
EID1.1	5.56598654043931e-166	1.05495946694123	0.972	0.514	7.16286807889135e-162	1	EID1
MRPL34.1	5.58590406554222e-166	1.01981188602867	0.942	0.397	7.18849994194628e-162	1	MRPL34
KRT7.1	1.81528217734793e-165	1.42227074069615	0.994	0.823	2.33608663402905e-161	1	KRT7
RAB32.1	6.12860943439591e-165	1.07404534272844	0.928	0.282	7.88690748112409e-161	1	RAB32
DYNLL1.1	1.84615128558287e-164	1.11388657900506	0.992	0.835	2.3758120894166e-160	1	DYNLL1
TRIM16L.1	2.46985409012906e-164	1.13299069003188	0.876	0.237	3.17845522858709e-160	1	TRIM16L
DBI.1	6.01952397033592e-164	1.07764950762537	0.992	0.886	7.7465253974253e-160	1	DBI
RAC1.1	1.40506720044951e-163	0.957087321556608	1	0.968	1.80818098025848e-159	1	RAC1
ALDOA.1	5.36305880878884e-163	1.2911963522635	0.994	0.83	6.90172038103036e-159	1	ALDOA
SAT1.1	1.07207526556467e-162	1.33561152662314	0.983	0.804	1.37965365925517e-158	1	SAT1
UBB.1	1.22787203830367e-162	1.04293170909142	1	0.974	1.580148526093e-158	1	UBB
ITPA.1	1.30116695900817e-162	0.959033513658507	0.928	0.308	1.67447175954761e-158	1	ITPA
LINC00493.1	2.91581389358339e-162	0.983881381544879	0.978	0.628	3.75236089965246e-158	1	LINC00493
CBR1.1	7.17078380098269e-162	1.06980808880728	0.906	0.324	9.22808167348462e-158	1	CBR1
EPHX1.1	4.76821197167836e-161	1.29035474503115	0.936	0.453	6.13621198635289e-157	1	EPHX1
RPS8.1	1.675004728593e-160	0.773284969952919	1	0.999	2.15556358522633e-156	1	RPS8
FAM173A.1	2.21324076907799e-160	0.947103479121787	0.851	0.19	2.84821954572647e-156	1	FAM173A
XRN2.1	4.15394123946095e-160	1.05099546900987	0.953	0.448	5.3457069810623e-156	1	XRN2
LARP1.1	4.90378591503929e-160	1.04315443058829	0.912	0.295	6.31068209406406e-156	1	LARP1
LRRFIP1.1	4.97388697203381e-160	1.04607382186497	0.953	0.461	6.40089514431031e-156	1	LRRFIP1
GARS.1	1.97767081571715e-159	1.05923381283615	0.917	0.298	2.5450645727464e-155	1	GARS
LAMTOR4.1	4.74437056654629e-159	0.982350350633372	0.967	0.57	6.10553048208842e-155	1	LAMTOR4
CLTC.1	1.51366030609344e-158	1.13186777481895	0.901	0.309	1.94792944791165e-154	1	CLTC
EIF4A1.1	1.99666321455913e-158	1.04961875358129	0.97	0.515	2.56950589081614e-154	1	EIF4A1
PPP2R1A.1	1.99882763983886e-158	0.993889259940623	0.862	0.183	2.57229128970863e-154	1	PPP2R1A
AKR1B10.1	2.18637173643856e-158	1.43499569983887	1	0.975	2.81364178762279e-154	1	AKR1B10
CD81.1	2.53336506918702e-158	1.30760266802481	0.956	0.48	3.26018750753678e-154	1	CD81
TACC2.1	4.73073279718699e-158	1.01584821210018	0.809	0.143	6.08798003669994e-154	1	TACC2
PSAT1.1	5.54240600284269e-158	1.2337142050529	0.945	0.347	7.13252228505825e-154	1	PSAT1
[truncated: 5,559 more rows]
