# Supplementary material for: Single cell heterogeneity in influenza A virus gene expression shapes the innate antiviral response to infection
Source: PLoS Pathog. 2020 Jul 2;16(7):e1008671. doi: 10.1371/journal.ppat.1008671 (PMC7363107; doi:10.1371/journal.ppat.1008671)
Supplement: S3 Table — (TXT) [file ppat.1008671.s010.txt]

gene	pval_MAST	logFC_MAST	pct.1	pct.2	FDR_MAST	FDR_NBID	pval_NBID	logFC_NBID	unique
RPL10	1.90482224157617e-55	-0.356236758283655	1	1	3.12371799396077e-51	6.97740530657872e-08	1.36152795786645e-09	-0.171316215840721	FALSE
NEAT1	2.89399212442439e-53	-0.506017677786414	0.985	0.998	4.74585768484356e-49	8.3801019174862e-27	9.19823370417413e-30	-0.456924398030864	FALSE
RPS9	1.7171736232882e-51	-0.311293698929456	0.996	1	2.81599302483032e-47	3.42361390868519e-07	7.97500160447432e-09	-0.132971092018361	FALSE
HSP90AB1	1.58800452860965e-46	-0.323110299224731	0.952	0.985	2.60416862646696e-42	9.90388663753566e-06	3.22499875873166e-07	-0.18934430138521	FALSE
CANX	1.33319364230045e-44	-0.364663258327866	0.748	0.845	2.18630425400851e-40	9.19966400654311e-17	4.37571676632943e-19	-0.388449519685323	FALSE
KTN1	9.558099193682e-42	-0.358379906143967	0.824	0.908	1.56743268677191e-37	3.55551874594858e-14	2.51503246862635e-16	-0.305163894026774	FALSE
PEBP1	1.2545711973927e-40	-0.277979878457328	0.915	0.969	2.05737130660429e-36	0.000305377221976951	1.50649535081013e-05	-0.165806042656102	FALSE
RP11-54H7.4	2.69665486492399e-40	-0.367546738247133	0.654	0.789	4.42224431298885e-36	1.06835310758732e-13	8.46916909484432e-16	-0.523348715470873	FALSE
SQSTM1	7.70350497507966e-40	-0.279844042567955	0.95	0.98	1.26329778086331e-35	0.00599751997425315	0.000487104553464596	-0.11573256026725	FALSE
SPTBN1	2.59575839929313e-39	-0.372212642561972	0.52	0.677	4.2567841990008e-35	1.70861943235676e-18	6.77238021240257e-21	-0.514560546637689	FALSE
HIF1A	5.89253708540648e-39	-0.28977935106498	0.885	0.957	9.66317156635809e-35	0.000166806924003849	7.67968947026685e-06	-0.194558729613998	FALSE
GLS	2.07950320902969e-37	-0.346758684902763	0.476	0.654	3.41017731248779e-33	1.84802013853345e-15	1.09310295406881e-17	-0.504569100258129	FALSE
ATP1B1	4.08494197117545e-37	-0.358189299925104	0.811	0.88	6.69889633853062e-33	4.77782312441147e-10	6.08918246845538e-12	-0.344806782561453	FALSE
LDHA	4.12409801971882e-37	-0.318557988184535	0.929	0.978	6.7631083425369e-33	2.30652594389761e-05	8.22749803022169e-07	-0.199574355360619	FALSE
GLTSCR2	1.89733525187547e-36	-0.307061829154053	0.735	0.841	3.11144007955059e-32	1.10368598868952e-08	1.79696419891519e-10	-0.258293751468929	FALSE
PRRC2C	2.84313326820499e-36	-0.26450933258072	0.769	0.865	4.66245424652936e-32	0.000383767465272098	1.96672790279236e-05	-0.178827975081142	FALSE
TXNRD1	5.49758186283499e-36	-0.339082065536455	0.949	0.986	9.01548449686311e-32	1.21211655359614e-06	3.18569568022402e-08	-0.188092949505423	FALSE
NRP2	1.96365210287995e-35	-0.335350505161185	0.588	0.727	3.22019308351284e-31	1.18465094276309e-11	1.24251455671231e-13	-0.442337471077978	FALSE
TNPO1	8.33745058301406e-35	-0.273481110588308	0.728	0.838	1.36725852110848e-30	3.3903309964965e-05	1.27145165122589e-06	-0.204446113148445	FALSE
TAX1BP1	1.02590787663689e-34	-0.268572161033799	0.78	0.864	1.68238632689683e-30	0.00119856038226945	7.15525711471303e-05	-0.161865243083154	FALSE
MAP1B	1.67645534353507e-34	-0.302251358407591	0.837	0.922	2.74921911786316e-30	0.000264168669947354	1.26937564435951e-05	-0.187266332151488	FALSE
GTF2I	7.34210490006486e-34	-0.282399361350175	0.652	0.79	1.20403178256164e-29	1.45306842337443e-08	2.38353195858114e-10	-0.275818408880775	FALSE
NUTF2	2.29685847236849e-33	-0.286991273747311	0.506	0.647	3.76661820883709e-29	2.90080460076332e-12	2.77715910921301e-14	-0.361989472531979	FALSE
BBX	1.69067683547376e-32	-0.257063851843878	0.347	0.512	2.77254094249342e-28	1.0182158818708e-13	8.00962551139294e-16	-0.499032140077428	FALSE
LSM14A	3.65573791799441e-32	-0.25985666271152	0.687	0.803	5.99504461171903e-28	2.71047667361265e-05	9.85086954980877e-07	-0.196998734500748	FALSE
CYP24A1	3.74223689469307e-32	-0.528768133167409	0.588	0.688	6.13689428360717e-28	3.29268247545866e-08	5.92317415854811e-10	-0.454865401087563	FALSE
ZBTB38	1.19398707715173e-31	-0.29711576628806	0.637	0.762	1.95801940782112e-27	3.45419608910604e-08	6.27690977836209e-10	-0.291557435271606	FALSE
CLTC	2.19071725588208e-31	-0.258427681573372	0.554	0.712	3.59255722792103e-27	2.05039122006735e-06	5.67642913537763e-08	-0.264204592616609	FALSE
AP2B1	3.53404377203793e-30	-0.254440391357869	0.54	0.693	5.79547838176501e-26	3.37747391673619e-06	9.76231865682634e-08	-0.253419225185041	FALSE
LRRFIP1	2.17796784429439e-29	-0.259883941019834	0.599	0.737	3.57164946785837e-25	6.15734298429515e-06	1.89988142572922e-07	-0.253478183984784	FALSE
TSPAN4	2.97128564826718e-29	-0.284327096400866	0.524	0.653	4.87261133459335e-25	2.70244708244293e-09	3.87264506600457e-11	-0.343675501152767	FALSE
TGFBI	4.11634806116648e-28	-0.294486275589594	0.78	0.868	6.75039918550691e-24	0.00127940498989648	7.68469976857145e-05	-0.186656013815153	FALSE
MBNL1	1.43823402717807e-27	-0.259217546754277	0.566	0.683	2.35855998116932e-23	4.48590149864723e-06	1.32943967823803e-07	-0.250947215850915	FALSE
EGFR	2.82226457032176e-26	-0.254087463610971	0.243	0.393	4.62823166887066e-22	8.80863678670747e-14	6.71430939897819e-16	-0.642910616524832	FALSE
ARHGAP5	3.92759909049282e-26	-0.261021288420671	0.629	0.733	6.44086974849917e-22	4.54088082434865e-07	1.09965708532476e-08	-0.291159495326872	FALSE
VCAN	7.48169062393544e-26	-0.396573180711907	0.443	0.555	1.22692244541917e-21	1.86598713483437e-11	2.01402355549535e-13	-0.531618841861462	FALSE
