# Supplementary material for: Single cell heterogeneity in influenza A virus gene expression shapes the innate antiviral response to infection
Source: PLoS Pathog. 2020 Jul 2;16(7):e1008671. doi: 10.1371/journal.ppat.1008671 (PMC7363107; doi:10.1371/journal.ppat.1008671)
Supplement: S4 Table — (TXT) [file ppat.1008671.s011.txt]

gene	pval_MAST	logFC_MAST	pct.1	pct.2	FDR_MAST	FDR_NBID	pval_NBID	logFC_NBID	unique	others
NEAT1	1.80025281214175e-35	-0.565150264958419	0.987	0.997	2.95223458663126e-31	5.21809960541192e-21	1.27278482966325e-24	-0.642557959470099	FALSE	PB2,PA,NP,NA,M
CYP24A1	6.01188167528055e-35	-0.753601639502333	0.597	0.819	9.85888475929258e-31	5.21809960541192e-21	1.20319586205718e-24	-0.997570197403329	FALSE	PB2,PA,NP,M,NS
GTF2I	1.26431208185683e-30	-0.403658307348427	0.677	0.839	2.07334538303702e-26	7.81145375051984e-12	2.33405228230668e-14	-0.507491212858693	FALSE	PB2,PA,NP,NA,M
TXNRD1	1.94633746074869e-30	-0.468118971556949	0.957	0.983	3.19179880188178e-26	2.69709979261094e-14	3.51183982864322e-17	-0.423212863981556	FALSE	PB2,PA,NP,NA,M,NS
TNPO1	8.73369788743197e-29	-0.39194766676909	0.747	0.879	1.43223911655997e-24	4.93036300978526e-10	2.70585200854121e-12	-0.440055528188491	FALSE	PB2,PA,NP,NA,M
LDHA	1.56344044771027e-28	-0.415884668054909	0.938	0.992	2.56388599020008e-24	1.14813406913146e-08	8.99445865289559e-11	-0.401180165021392	FALSE	PB2,PA,NP,M,NS
ATP1B1	3.08608663706656e-27	-0.443475149293763	0.821	0.929	5.06087347612546e-23	1.16700462629283e-08	9.25121052613379e-11	-0.480453544253624	FALSE	PB2,PA,NP,NA,M
ALDOA	3.10712917045579e-26	-0.371218315058446	0.96	0.997	5.09538112663045e-22	2.96521513093463e-05	5.17136122597295e-07	-0.259768633232672	FALSE	PA,NP,NA,M,NS
LRRFIP1	7.01229239866134e-26	-0.388081068758819	0.623	0.799	1.14994583045647e-21	8.63109434001541e-10	4.96901616760172e-12	-0.528736525264126	FALSE	PB2,PA,NP,M
HSP90AB1	1.37500639375028e-25	-0.387244186266183	0.959	0.994	2.25487298511109e-21	0.000168177346749428	3.94830651250258e-06	-0.262939326465226	FALSE	PB2,PA,NS
CEBPB	1.96140117879772e-23	-0.421126188836413	0.656	0.808	3.21650179311039e-19	1.61000803139574e-07	1.56101760468274e-09	-0.458873077047845	FALSE	PA,NP,M
PEBP1	2.55714145368857e-23	-0.339262769136572	0.926	0.986	4.19345626990389e-19	0.00674699535433586	0.00033249222905463	-0.20476303730555	FALSE	PB2,M,NS
ARHGAP5	3.93065362369188e-23	-0.359418613335466	0.644	0.808	6.44587887749231e-19	1.37742763399196e-07	1.31871540055331e-09	-0.454642087654049	FALSE	PB2,PA,NP,NA,M
RPS9	6.81584330444859e-23	-0.339664011506515	0.997	1	1.11773014349652e-18	0.00022126237728639	5.42395729429408e-06	-0.164387026447804	FALSE	PB2,PA,NP,NS
RPL10	1.98502366251672e-22	-0.348548560771078	1	1	3.25524030416117e-18	0.00103027240986238	3.44911002508961e-05	-0.190037533436753	FALSE	PB2,PA,NA,M,NS
PON2	2.24451879303681e-22	-0.359238488328225	0.506	0.698	3.68078636870106e-18	2.88363120319964e-09	1.98701339082602e-11	-0.574273602608604	FALSE	NP,M
LSM14A	2.64723377170851e-22	-0.315897939427724	0.707	0.85	4.34119866222478e-18	0.000175866480364476	4.16099727918877e-06	-0.276824245162138	FALSE	PB2,PA,NP,NA
TSKU	2.71707575539606e-22	-0.353871687119505	0.363	0.565	4.455732531274e-18	7.33675103723047e-12	2.14747271045224e-14	-0.756872826262944	FALSE	PA,NP,M
MAP1B	8.10991274518546e-22	-0.368546045804532	0.852	0.955	1.32994459108296e-17	0.000409786420803175	1.1444733259824e-05	-0.283600402660307	FALSE	PB2,PA,NP
CAST	1.47899294826292e-21	-0.351914873720198	0.795	0.91	2.42540053585636e-17	2.16066736088779e-06	2.72735010490745e-08	-0.323049775226541	FALSE	PA,NP,NA,M
KTN1	1.84064940845019e-21	-0.397123780192451	0.841	0.921	3.01848096491747e-17	8.07163109040836e-09	6.10331273376814e-11	-0.390170841199316	FALSE	PB2,PA,NP,NA,M
KYNU	2.49480354468544e-21	-0.34798086118433	0.598	0.785	4.09122833292965e-17	1.54006953421721e-06	1.88763934616537e-08	-0.442341781340073	FALSE	PA,NP,M
CANX	3.64061309707841e-21	-0.360731474165554	0.763	0.907	5.97024141789888e-17	2.56621916090008e-06	3.31750998299174e-08	-0.360092905275231	FALSE	PB2,PA,NP,NA,M,NS
GLTSCR2	7.14363635313753e-21	-0.338506877371592	0.756	0.859	1.17148492555102e-16	1.86755644556622e-05	3.04065839969621e-07	-0.316582247373942	FALSE	PB2,PA,NP,M,NS
GLS	1.71316496062377e-20	-0.401546389306668	0.511	0.681	2.80941921892691e-16	1.00432015088529e-09	6.18551955847397e-12	-0.604684499490279	FALSE	PB2,PA,NP,NA,M
BBX	2.22772227737813e-20	-0.324976583994887	0.376	0.585	3.65324176267239e-16	2.48280534764029e-10	1.16577847288434e-12	-0.675234586372994	FALSE	PB2,PA,NP,M
FOSL2	3.08189397654619e-20	-0.296289474579739	0.232	0.418	5.0539979321381e-16	3.05391736271328e-11	1.06148722284686e-13	-0.906087531746534	FALSE	PA,NP,M
MTHFD2	7.36623162392977e-20	-0.327465022613411	0.747	0.876	1.20798832400824e-15	0.00026135483348414	6.62989272086115e-06	-0.284134026512299	FALSE	NP,M,NS
PHF14	7.4417721258925e-20	-0.298524027375673	0.708	0.856	1.22037621092511e-15	0.000952601946642452	3.1251896292069e-05	-0.303362923577407	FALSE	PA,NP
TAX1BP1	2.12610509936335e-19	-0.310626366915038	0.795	0.904	3.48659975244595e-15	0.00249954141779447	0.000101359536729881	-0.237782106187905	FALSE	PB2,PA,NP
SPTBN1	2.60981229551544e-19	-0.396859285919777	0.549	0.729	4.27983118341578e-15	8.63109434001541e-10	5.05265599513067e-12	-0.564546439867452	FALSE	PB2,PA,NP,NA,M
HIF1A	3.83240008846668e-19	-0.326379068128082	0.899	0.966	6.28475290507651e-15	0.00962460029567388	0.00051888308096069	-0.239955822441262	FALSE	PB2,NP
PGD	7.15059802238869e-19	-0.325926640500379	0.796	0.904	1.17262656969152e-14	0.000245093416193846	6.15760030927888e-06	-0.308033365014619	FALSE	PA,NP,NS
CH507-42P11.8	2.00221159439839e-18	-0.326377350410696	0.562	0.737	3.28342679365392e-14	9.17114661606923e-05	1.97974626628972e-06	-0.413624260352576	FALSE	PA,NP,M
RALBP1	2.26596993568902e-18	-0.288483121346975	0.537	0.729	3.71596409753642e-14	3.08537662469547e-05	5.45618160352269e-07	-0.348274607752272	FALSE	PA
TOMM40	6.37638854293063e-18	-0.275996089433492	0.627	0.797	1.04566395715519e-13	0.00472575036778294	0.000214112599747712	-0.293651742845818	FALSE	NP
BACH1	1.09722004959962e-17	-0.258653254643103	0.308	0.483	1.79933115933842e-13	6.77208241327425e-08	6.15305981814661e-10	-0.708853353164862	FALSE	NP
XRN2	1.26089897552168e-17	-0.299776818686984	0.632	0.799	2.067748229958e-13	0.000166303686183605	3.89417741901971e-06	-0.33688804478589	FALSE	PA
JAGN1	1.28433180150351e-17	-0.26827431723058	0.447	0.636	2.10617572128561e-13	1.78167632507347e-05	2.88996830580854e-07	-0.446832505372509	FALSE	NP
SLC25A37	1.5480068515272e-17	-0.291877168918136	0.593	0.757	2.53857643581946e-13	0.000224127880460849	5.50786851794148e-06	-0.403573260095638	FALSE	NP
AP2B1	1.86204190186322e-17	-0.309105938196607	0.567	0.751	3.0535625148655e-13	2.03986498331189e-05	3.35851908954333e-07	-0.381478821211732	FALSE	PB2,PA,NP,M
HSPA4	2.33838435601889e-17	-0.276154343295351	0.515	0.661	3.83471650543537e-13	0.000218153353182186	5.32633070870312e-06	-0.411818717015161	FALSE	PA,NP
EGFR	3.60735503545307e-17	-0.321142831744962	0.269	0.466	5.9157015226395e-13	5.4005902741815e-11	2.140608377473e-13	-0.827928009499702	FALSE	PB2,PA,NP,NA,M
USP3	4.69693583729394e-17	-0.276286917030479	0.593	0.734	7.70250507957833e-13	0.000361640745482765	9.65904302222399e-06	-0.348644249493127	FALSE	PA
SPATS2	5.12707129077348e-17	-0.301848761513989	0.616	0.751	8.40788420973942e-13	6.77539386427616e-05	1.38408253218642e-06	-0.332401849754222	FALSE	PA,NP,M
SPECC1	9.42904837989165e-17	-0.302928802003095	0.553	0.706	1.54626964381843e-12	6.21338021087261e-05	1.24654069722367e-06	-0.391839503376818	FALSE	PA,NP
RAB7A	1.47664509866947e-16	-0.280696371309877	0.598	0.749	2.42155029730807e-12	0.000506218605593519	1.46318445668228e-05	-0.317471356000934	FALSE	PA,NP,M,NS
OSGIN2	1.58850006381653e-16	-0.308036090551349	0.53	0.684	2.60498125465272e-12	5.10337288242895e-05	9.74056779194012e-07	-0.460874423637063	TRUE
CD44	2.9021413471404e-16	-0.32385502580312	0.762	0.87	4.75922159517555e-12	0.00420200128061911	0.000185240569017454	-0.263971568129804	FALSE	PA
CAPN2	3.35091137323624e-16	-0.318065460254438	0.527	0.698	5.49515956097011e-12	7.40350677880937e-06	1.08802069253799e-07	-0.448393487337137	FALSE	PA,NP,NA,M
PCYOX1	3.75372453428368e-16	-0.251855241195705	0.319	0.494	6.15573286377181e-12	1.35337216880687e-06	1.64230173542635e-08	-0.671957225165259	FALSE	PA,NP
NONO	4.03130602874833e-16	-0.273679205978058	0.595	0.712	6.61093875654438e-12	0.000483462023627086	1.38856401688126e-05	-0.337564898794249	FALSE	PA,NP,M
ALDH3A2	4.37252479273065e-16	-0.287156900246754	0.533	0.72	7.17050340759899e-12	0.000715324760261824	2.24079965010969e-05	-0.352384107252801	FALSE	PA,NP,M
PCM1	5.95049726786321e-16	-0.277604270739591	0.704	0.831	9.75822046956888e-12	0.00316585616820198	0.000133205729377362	-0.273681556390771	FALSE	PA
MLPH	8.47651491822565e-16	-0.263956692779923	0.356	0.517	1.39006368143982e-11	3.88443212961955e-05	7.10610182868385e-07	-0.548151977018548	FALSE	NP
PLEKHA3	8.60905255280391e-16	-0.267846414817496	0.458	0.619	1.41179852813431e-11	8.29284017171209e-05	1.74463678226762e-06	-0.443154807423669	FALSE	PA,NP
ZBTB38	1.1182463591916e-15	-0.312221086490414	0.659	0.814	1.83381220443831e-11	0.000719334875590698	2.2590247022941e-05	-0.312376843943683	FALSE	PB2,PA,NP,M
TACC2	1.82330928063906e-15	-0.297528241393191	0.344	0.528	2.99004488931999e-11	4.00393012799509e-08	3.41819756033486e-10	-0.614952939464292	FALSE	PA,NP,NA
ZNF638	2.3632329844376e-15	-0.250165608680781	0.542	0.703	3.87546577117923e-11	0.00207153378495046	7.95820650355993e-05	-0.322234940663744	FALSE	PA,NP
RRS1	2.36601597798295e-15	-0.257971996998776	0.439	0.605	3.88002960229423e-11	0.000463401432177056	1.32529588201134e-05	-0.427296649420667	TRUE
TSPAN4	3.14029105765381e-15	-0.30018085480055	0.547	0.698	5.14976330544648e-11	0.000205564464040331	4.95139723738829e-06	-0.34141082535697	FALSE	PB2,PA,NP,NA,M
EPAS1	3.33443800408617e-15	-0.322453321704462	0.398	0.59	5.46814488290091e-11	5.79756553060983e-07	6.22215704242533e-09	-0.539929165010745	FALSE	PA,NP,M
NRP2	3.38627681301152e-15	-0.364051960230691	0.616	0.746	5.55315534565759e-11	1.46782303916776e-05	2.33612911288972e-07	-0.50078344027574	FALSE	PB2,PA,NP,M
SAFB	3.78911675204665e-15	-0.25327216581677	0.484	0.653	6.2137725616813e-11	0.00193218523928698	7.33786806609704e-05	-0.356947551335497	TRUE
EGLN2	5.46903184827315e-15	-0.284574580571167	0.425	0.582	8.96866532798314e-11	7.09273238498837e-06	1.02900075630266e-07	-0.463810468290846	FALSE	PA,NP,NA
EIF4H	6.46668536341465e-15	-0.257909267793044	0.371	0.576	1.06047173274637e-10	6.88463633732614e-06	9.86578168956426e-08	-0.502224612015064	FALSE	PA,NP
PHF3	7.60606548791187e-15	-0.266867830085958	0.423	0.576	1.24731867936267e-10	2.61681958562872e-05	4.46801319578049e-07	-0.455706214388884	FALSE	PA,NP
GRAMD2	1.54696460406635e-14	0.252243728883149	0.271	0.096	2.53686725420841e-10	0.00057947683245048	1.7208684517555e-05	1.96487326579845	TRUE
RNF217	2.5046344112557e-14	-0.253686680717684	0.309	0.475	4.10734997101822e-10	1.14570824809114e-06	1.36934457360731e-08	-0.64939347723978	FALSE	PA,NP
ILF3	2.74676222572232e-14	-0.257092252724385	0.44	0.619	4.50441537396203e-10	0.000648996773746898	1.97909681482845e-05	-0.373241745881267	FALSE	PA,NP
LIMCH1	2.9711559595487e-14	-0.303225492298554	0.505	0.672	4.87239865806391e-10	0.000388932460890388	1.0625144367272e-05	-0.376542393223433	FALSE	PA,NP,M
EIF2S3	3.54847205036767e-14	-0.274746831736197	0.671	0.791	5.81913931539794e-10	0.00915146998789052	0.000485503926426292	-0.293988526747971	FALSE	NS
SRC	5.14857569856413e-14	-0.271054874845731	0.447	0.621	8.44314928807531e-10	0.000409722202951045	1.13679859956537e-05	-0.382415858180119	FALSE	PA,NP
NFAT5	6.33691412073182e-14	-0.27149524091489	0.461	0.633	1.03919054665881e-09	0.000261943686641579	6.67677669468749e-06	-0.418443014063981	FALSE	PA,NP,M
MET	8.34590273224219e-14	-0.271111480976385	0.425	0.593	1.3686445890604e-09	1.98324391942161e-05	3.253202111863e-07	-0.467989849832446	FALSE	PA,NP,M
SFN	1.09909510305631e-13	-0.339607465938238	0.686	0.799	1.80240605950204e-09	0.00175635358018572	6.51175667268075e-05	-0.391690760045458	TRUE
MYO1B	1.66318298949898e-13	-0.289871958976817	0.483	0.655	2.72745378447938e-09	0.000422581105354794	1.18856606590576e-05	-0.399751581845205	FALSE	PA,NP
PALLD	1.95146031977655e-13	-0.261106398565039	0.43	0.605	3.20019977840157e-09	0.00213717594153379	8.28972674924693e-05	-0.370283974601684	FALSE	PA,NP
PBX1	3.39179867132589e-13	-0.262763419690817	0.373	0.542	5.56221064110733e-09	7.85845600664796e-05	1.63887551330789e-06	-0.480547331829488	FALSE	PA,NP,M
MBNL1	9.00778566495592e-13	-0.268714167461175	0.588	0.72	1.47718677119612e-08	0.00519936435842858	0.000241277899674624	-0.260831266866169	FALSE	PB2,PA,NP,NA,M
CUX1	1.1811152104728e-12	-0.254563134022933	0.338	0.483	1.93691083365434e-08	3.49399862810258e-05	6.28531980785572e-07	-0.513540572482823	FALSE	PA,NP
NUTF2	1.73297307200579e-12	-0.279428302489314	0.533	0.686	2.84190254078229e-08	7.10727767438412e-05	1.46054794576953e-06	-0.349120628907867	FALSE	PB2,PA,NP,NA,M
DPYSL2	1.88683007640509e-12	-0.268439286849049	0.454	0.61	3.0942126422967e-08	0.00110340501955186	3.74776874132804e-05	-0.349903049106205	FALSE	PA,NP,M
VCAN	1.82814445981276e-11	-0.443201800092092	0.463	0.596	2.99797409964695e-07	8.0620681526775e-06	1.1995515758603e-07	-0.58247208526741	FALSE	PB2,PA,NP,NA,M
CMIP	3.42432724127061e-11	-0.262989326516239	0.416	0.573	5.61555424295967e-07	0.000354410005410581	9.44430589453162e-06	-0.393273759802637	FALSE	PA,NP,M
CLDN2	2.23068361361658e-09	-0.265075355519734	0.213	0.35	3.65809805796983e-05	4.62299975566029e-05	8.65455774734868e-07	-0.854884955881587	FALSE	PA,NP
B4GALT1	1.39203852145141e-08	-0.252893073306624	0.276	0.415	0.000228280397132817	0.000558680264845877	1.64888864068178e-05	-0.730816434488793	FALSE	PA,NP,NA
PAPPA	3.55773005187075e-08	-0.251561217479053	0.374	0.486	0.000583432151206285	0.00813412031797631	0.000417643106758708	-0.403696767491813	FALSE	PA,NP,M
