# Supplementary material for: Single cell heterogeneity in influenza A virus gene expression shapes the innate antiviral response to infection
Source: PLoS Pathog. 2020 Jul 2;16(7):e1008671. doi: 10.1371/journal.ppat.1008671 (PMC7363107; doi:10.1371/journal.ppat.1008671)
Supplement: S5 Table — (TXT) [file ppat.1008671.s012.txt]

gene	pval_MAST	logFC_MAST	pct.1	pct.2	FDR_MAST	FDR_NBID	pval_NBID	logFC_NBID	unique	others
RPL10	1.08945033871936e-239	-0.768786202586731	1	1	1.78658961046587e-235	1.93572282056499e-43	4.98124904127342e-45	-0.406611079380902	FALSE	PB2,PB1,NA,M,NS
KTN1	3.45780176458449e-231	-0.794476846744463	0.808	0.977	5.6704491137421e-227	1.0925356288714e-92	1.09926445980719e-94	-0.710740054541205	FALSE	PB2,PB1,NP,NA,M
CANX	1.44190765628233e-229	-0.801527795658773	0.722	0.951	2.36458436553739e-225	1.02711526978645e-92	1.02717790258538e-94	-0.835608430112753	FALSE	PB2,PB1,NP,NA,M,NS
SPTBN1	2.74332819012163e-225	-0.890534199925473	0.473	0.865	4.49878389898046e-221	8.05925941831689e-131	4.9144822356954e-133	-1.24736531159171	FALSE	PB2,PB1,NP,NA,M
RPL41	5.52031135827857e-223	-0.602414401456176	1	1	9.05275859644102e-219	3.71599184640387e-07	5.19817384941185e-08	-0.131645810241203	FALSE	NS
RPS9	6.20570876448691e-217	-0.655597965449585	0.996	1	1.01767418028821e-212	1.03281570861796e-34	3.32536553540023e-36	-0.299562168234148	FALSE	PB2,PB1,NP,NS
TXNRD1	6.47191891112801e-217	-0.785166512685732	0.947	0.999	1.06132998223588e-212	2.63501083124202e-62	4.4026646000385e-64	-0.546447806031238	FALSE	PB2,PB1,NP,NA,M,NS
LDHA	1.13286734009918e-205	-0.769066122815572	0.926	0.998	1.85778915102865e-201	2.03905351857206e-45	5.01090656737936e-47	-0.574133204128097	FALSE	PB2,PB1,NP,M,NS
GLTSCR2	9.07155359655338e-201	-0.674389757835254	0.705	0.964	1.48764407429879e-196	9.25377229770106e-51	1.96936796871618e-52	-0.584992139955039	FALSE	PB2,PB1,NP,M,NS
HSP90AB1	2.87467519066385e-179	-0.649004463274502	0.951	0.995	4.71417984516965e-175	5.43532614916187e-20	2.939895295022e-21	-0.356002626507719	FALSE	PB2,PB1,NS
NEAT1	1.73368837920465e-177	-0.851771705682456	0.985	0.998	2.84307557305771e-173	1.25250410070196e-53	2.48224789760434e-55	-0.636838220126382	FALSE	PB2,PB1,NP,NA,M
AC090498.1	2.70073696993779e-173	-0.522405950765954	0.934	0.994	4.42893855700097e-169	1.00366439230629e-07	1.31708382965007e-08	-0.168888676358707	TRUE
NUTF2	4.32072403647387e-172	-0.65234742015972	0.465	0.813	7.0855553474135e-168	6.23821812034433e-71	8.74925402572837e-73	-0.820807621886773	FALSE	PB2,PB1,NP,NA,M
TSPAN4	3.69141706675705e-171	-0.652815803642633	0.475	0.842	6.05355484777489e-167	2.86764190057435e-60	5.05365271825104e-62	-0.81963062657945	FALSE	PB2,PB1,NP,NA,M
PRRC2C	3.04094830534826e-163	-0.561584640552693	0.749	0.95	4.98685112594061e-159	4.87768231028384e-21	2.50582034896263e-22	-0.387741541793259	FALSE	PB2,NP
ALDOA	5.64429031465957e-163	-0.634265602685246	0.953	0.997	9.25607168701024e-159	5.33569508154605e-18	3.22438796622485e-19	-0.313526525543226	FALSE	PB1,NP,NA,M,NS
MAP1B	2.66598396741962e-162	-0.682936702385292	0.828	0.968	4.37194710817143e-158	8.74516434132089e-29	3.37562596991044e-30	-0.488201271676677	FALSE	PB2,PB1,NP
GOLGA4	4.41108367419972e-158	-0.595377562150426	0.715	0.937	7.23373611732013e-154	3.71198719487741e-32	1.2947476525824e-33	-0.495355891045691	FALSE	NP,M
ZBTB38	6.80338137459594e-153	-0.651493609583393	0.603	0.902	1.11568651161999e-148	1.67593017798609e-40	4.60908903147586e-42	-0.618805054936255	FALSE	PB2,PB1,NP,M
CAST	1.10787662886477e-149	-0.580506985774056	0.756	0.964	1.81680688367534e-145	3.85671973637649e-22	1.86968241381749e-23	-0.363893803574982	FALSE	PB1,NP,NA,M
MBNL1	4.82846753829153e-144	-0.575088817641606	0.519	0.863	7.91820391604429e-140	8.27274976722347e-33	2.81492430642765e-34	-0.55174677334024	FALSE	PB2,PB1,NP,NA,M
DPYSL2	1.64410394200035e-139	-0.582054277085017	0.381	0.754	2.69616605448638e-135	2.10674101274641e-47	4.94600457288473e-49	-0.795832065253746	FALSE	PB1,NP,M
EIF4H	1.4836481910447e-137	-0.531697842742441	0.302	0.672	2.4330346684942e-133	2.83743584303027e-54	5.58870527043586e-56	-0.945330461630738	FALSE	PB1,NP
LRRFIP1	1.20283917792299e-133	-0.554009369042261	0.566	0.874	1.97253596787592e-129	6.97958923345408e-28	2.757957084748e-29	-0.536152808740106	FALSE	PB2,PB1,NP,M
AP2B1	4.48180882859848e-132	-0.573638302506658	0.51	0.823	7.34971829801865e-128	3.2679064235169e-36	1.00633742537718e-37	-0.597704563618988	FALSE	PB2,PB1,NP,M
CLTC	9.30697369231151e-132	-0.534843293334534	0.523	0.845	1.52625061580217e-127	4.40416538505699e-29	1.68926155692472e-30	-0.547194716552027	FALSE	PB2,NP
GLS	1.0075213124111e-130	-0.64528318042856	0.445	0.791	1.65223420022297e-126	1.03045736508704e-41	2.74595931790375e-43	-0.799651339386495	FALSE	PB2,PB1,NP,NA,M
TGFBI	1.33831105894994e-130	-0.629566087805572	0.761	0.948	2.19469630557201e-126	2.26992989025475e-20	1.20424355419332e-21	-0.447890110756048	FALSE	PB2,M,NS
CAPN2	4.41016679438961e-130	-0.568776087150044	0.464	0.797	7.23223252611952e-126	6.1968517036521e-36	1.92340845000239e-37	-0.662840368191821	FALSE	PB1,NP,NA,M
GHITM	4.83203259436184e-129	-0.513009513202906	0.727	0.95	7.92405025149398e-125	2.49903055004434e-11	2.36050876396042e-12	-0.280751939721467	FALSE	NP
TNPO1	1.06028840798586e-128	-0.52602863271169	0.706	0.931	1.73876696025602e-124	1.53080973976912e-14	1.14444340566921e-15	-0.329669345728037	FALSE	PB2,PB1,NP,NA,M
GTF2I	1.63494839895768e-128	-0.519144128353377	0.625	0.905	2.6811518794507e-124	5.28665044849918e-18	3.18830251452265e-19	-0.381101299117896	FALSE	PB2,PB1,NP,NA,M
ACTN4	1.66729803935107e-128	-0.562206362516566	0.594	0.874	2.73420205473182e-124	4.32519583640732e-24	1.92799448528188e-25	-0.466072989029047	FALSE	NP,NA,NS
PBX1	2.23810528751601e-126	-0.528841174036244	0.302	0.668	3.67026886099751e-122	1.4551079042891e-46	3.48714803576814e-48	-0.939486426382856	FALSE	PB1,NP,M
LIMCH1	2.3199177627165e-126	-0.596525293229901	0.44	0.782	3.8044331390788e-122	6.89245091132022e-37	2.08887621374849e-38	-0.725531083065073	FALSE	PB1,NP,M
RPLP1	2.01687737139469e-125	-0.328144899724682	1	1	3.30747720135016e-121	6.30204267936103e-41	1.69858092827463e-42	0.394895866710014	FALSE	NS
EPAS1	4.62512271701858e-125	-0.59173055004213	0.328	0.699	7.58473874363877e-121	1.45627067535681e-45	3.56097652794732e-47	-0.883253554394132	FALSE	PB1,NP,M
ARHGAP5	1.75633228418014e-124	-0.539868165025257	0.59	0.882	2.88020931282701e-120	7.10713032558743e-22	3.497441412738e-23	-0.483212749808714	FALSE	PB2,PB1,NP,NA,M
FAM120A	1.13187356397917e-123	-0.509930000569909	0.335	0.695	1.85615945756943e-119	3.63411458646748e-40	1.01052274616085e-41	-0.78793709425183	FALSE	NP,M
IGF1R	4.22946628228457e-123	-0.477806553296252	0.184	0.56	6.93590175631847e-119	1.50923257952985e-56	2.87139804142517e-58	-1.21022961435269	FALSE	NP,M
PTPN11	1.19757239808853e-122	-0.49544496264114	0.448	0.803	1.96389897562538e-118	5.35467237133773e-24	2.40321901658916e-25	-0.49556756226739	FALSE	NP,M
YBX1	1.20800538327033e-122	-0.412564978077695	0.994	1	1.98100802802502e-118	0.00586882308384471	0.0016208244250706	0.0904578078607869	FALSE	NS
CUX1	2.02761618159556e-122	-0.487821264452252	0.262	0.643	3.32508777619856e-118	5.00330805091847e-43	1.29361705810685e-44	-0.904568867002124	FALSE	PB1,NP
CD151	2.24139054946047e-122	-0.561639359505426	0.634	0.895	3.67565636206022e-118	7.5186704501399e-21	3.887939838843e-22	-0.419559425699533	FALSE	NP,NS
PGD	9.24961296330219e-122	-0.493083451035686	0.76	0.954	1.51684402985193e-117	8.02401905769866e-08	1.04269678711847e-08	-0.233275976152842	FALSE	PB1,NP,NS
LSM14A	1.34321256550941e-121	-0.504333374507229	0.664	0.901	2.20273428617887e-117	9.54354265704616e-16	6.54703670295563e-17	-0.336012359662294	FALSE	PB2,PB1,NP,NA
EGFR	1.64739861178789e-121	-0.540352509682821	0.2	0.566	2.70156898347096e-117	1.28052581243733e-59	2.29571674404887e-61	-1.26137719278065	FALSE	PB2,PB1,NP,NA,M
RPS3	3.30238950772986e-121	-0.354287237998816	1	1	5.41558855372621e-117	1.63383275121738e-29	6.1969874459248e-31	0.303611557806566	FALSE	NS
ATP1B1	6.98999862870559e-121	-0.60633103584718	0.792	0.958	1.14628987512143e-116	6.1804370570434e-15	4.47355252558724e-16	-0.398984718452003	FALSE	PB2,PB1,NP,NA,M
BBX	1.17840272321124e-120	-0.495101731363864	0.308	0.675	1.93246262579412e-116	1.54035753409773e-40	4.2268485294468e-42	-0.816179321472872	FALSE	PB2,PB1,NP,M
ADAM9	2.92873540936636e-120	-0.512604045183128	0.431	0.766	4.80283319781989e-116	3.35668358601206e-29	1.28134881690564e-30	-0.635716917308948	FALSE	NP
ILF3	6.33337567963301e-119	-0.490434363695042	0.375	0.716	1.03861027770302e-114	7.01623111773896e-32	2.4686659887404e-33	-0.667563455293935	FALSE	PB1,NP
MET	9.10403408978122e-119	-0.499574914774897	0.356	0.714	1.49297055038322e-114	2.99210347969994e-32	1.04000181927494e-33	-0.685921342235211	FALSE	PB1,NP,M
PSAT1	1.77568331149517e-118	-0.513505549866738	0.658	0.911	2.91194306252092e-114	3.42242020296185e-13	2.79445127859377e-14	-0.344338640988932	FALSE	NP
LARP1	1.25699190832058e-117	-0.482216108724642	0.592	0.869	2.06134103045491e-113	2.55428946198828e-15	1.8005723629846e-16	-0.340277619000463	FALSE	NP
UCHL1	1.73327592529974e-117	-0.537700369037032	0.857	0.977	2.84239918989904e-113	1.88090462619535e-08	2.28016244702504e-09	-0.223740045746349	TRUE
CRIM1	3.36236182207115e-117	-0.477072103532383	0.21	0.564	5.51393715201447e-113	4.00059133106279e-49	8.97748405287584e-51	-1.12537781165345	FALSE	NP,NA
TAX1BP1	3.4222204732348e-115	-0.485834976185495	0.762	0.941	5.61209935405775e-111	1.10678824905156e-05	1.84453459641314e-06	-0.189849523011828	FALSE	PB2,PB1,NP
VCAN	2.52739448596986e-114	-0.795472974636863	0.405	0.705	4.14467421754198e-110	9.43155775805931e-50	2.0819707960348e-51	-1.04608846829749	FALSE	PB2,PB1,NP,NA,M
BICC1	1.98397010563242e-113	-0.515534236939407	0.286	0.649	3.2535125762266e-109	3.81988382826115e-42	1.00394531982472e-43	-0.907476650726532	FALSE	NP
LMNA	3.40395143241284e-113	-0.528067008375882	0.617	0.89	5.58213995401382e-109	4.00747269603309e-16	2.6954341019114e-17	-0.401558196382615	TRUE
TTC3	9.55476277130986e-112	-0.488246503245186	0.443	0.756	1.5668855468671e-107	1.22258756972053e-23	5.59144263241905e-25	-0.551037788738259	FALSE	NP
GARS	7.25334401522869e-111	-0.47693179260845	0.536	0.845	1.18947588505735e-106	5.71768071786998e-15	4.12116507623777e-16	-0.373715230253435	FALSE	NP
TEAD1	1.27952343291357e-108	-0.47821578135301	0.245	0.589	2.09829047763497e-104	2.00115968394648e-44	5.05201603240346e-46	-0.93207415620173	FALSE	NP,M
ATP2A2	1.52056849897495e-108	-0.462821007115307	0.399	0.736	2.49358028146901e-104	1.66175808527686e-23	7.69116645359555e-25	-0.580545584932187	FALSE	NP
MSN	4.63667029110077e-108	-0.467271380786579	0.28	0.632	7.60367561037615e-104	8.51475722641067e-34	2.82457950555973e-35	-0.85720457865886	FALSE	NP,M
APLP2	1.14485992359423e-107	-0.514057365297165	0.546	0.835	1.87745578870218e-103	1.62428400430378e-18	9.5085837193221e-20	-0.442243132343945	FALSE	NP,M
REPIN1	2.05755099997822e-107	-0.452675309202785	0.359	0.701	3.37417788486428e-103	1.17095015172179e-26	4.7412092246068e-28	-0.614521560682069	FALSE	NP
CCT7	1.2494219524396e-106	-0.46558056604328	0.508	0.807	2.0489270598057e-102	1.81956826445991e-15	1.26711809135509e-16	-0.420186049408105	TRUE
GPAA1	2.61858187697852e-106	-0.448473406784666	0.239	0.586	4.29421242005708e-102	4.15152716209479e-39	1.18224476169173e-40	-0.933124639448755	FALSE	NP
NFIC	6.53411907351295e-106	-0.435230485573934	0.316	0.672	1.07153018686539e-101	4.01232457077397e-24	1.78363596078677e-25	-0.611283214596559	FALSE	NP
CTNNA1	3.78974091508402e-104	-0.467887155131788	0.373	0.701	6.21479612664629e-100	2.05343316185545e-24	9.02814384839187e-26	-0.600371190425639	FALSE	NP
WNK1	6.35094582233322e-104	-0.465951426538119	0.454	0.767	1.04149160540442e-99	8.10805940079377e-21	4.20754835665315e-22	-0.470896185400445	FALSE	NP
RPLP2	1.72575299876436e-103	-0.290703197484066	1	1	2.83006234267368e-99	1.25352394666536e-61	2.14029334146168e-63	0.423076725358112	FALSE	NS
SLC52A2	3.28294904070958e-103	-0.437814032508704	0.323	0.684	5.38370813185965e-99	5.0204368917935e-24	2.25015007955864e-25	-0.588519542402744	FALSE	NP
PDXK	4.49868745847634e-101	-0.506601195453808	0.598	0.871	7.37739756315535e-97	1.68919133702232e-12	1.45032099672384e-13	-0.340833496531032	FALSE	NP
RAB7A	1.3669522040482e-100	-0.453318282858209	0.549	0.813	2.24166491941865e-96	1.16242664370983e-10	1.15044724845482e-11	-0.311613148343852	FALSE	PB1,NP,M,NS
ICE1	1.60384893818788e-100	-0.430587661325918	0.39	0.703	2.6301518737343e-96	8.10580126588048e-23	3.84060466100929e-24	-0.588776078665222	FALSE	NP
NONO	4.77101954647669e-100	-0.449267224895103	0.54	0.82	7.82399495426713e-96	1.92670818825695e-11	1.80698651962876e-12	-0.344639586754743	FALSE	PB1,NP,M
PPIA	6.55256545838509e-99	-0.325238119447213	0.993	1	1.07455520952057e-94	6.39035825259069e-31	2.31859452423407e-32	0.348383345165851	FALSE	NP,NS
PPP2R1A	1.12075083775957e-98	-0.397123108666644	0.285	0.63	1.83791929884193e-94	3.28581689277281e-24	1.4586710762477e-25	-0.641793917691648	FALSE	NP
RPS26	1.36310332419978e-98	-0.353304410375508	0.986	1	2.23535314135522e-94	8.69356639669705e-17	5.62465634910395e-18	0.268956664240168	FALSE	NP
TACC2	1.4690930930632e-98	-0.480816262823531	0.283	0.615	2.40916576331435e-94	3.93810040020831e-32	1.3760177628632e-33	-0.79390032531743	FALSE	PB1,NP,NA
HSPA4	2.56718203700751e-98	-0.434781681992495	0.459	0.753	4.20992182248861e-94	1.92710239490475e-15	1.34552853354835e-16	-0.467731210737327	FALSE	PB1,NP
CYP24A1	2.64371145712595e-98	-0.809867895244102	0.557	0.81	4.33542241854085e-94	2.78029479779619e-21	1.40718621999563e-22	-0.698549306145021	FALSE	PB2,PB1,NP,M,NS
SEPT9	6.78565581962129e-98	-0.399900109198616	0.191	0.512	1.1127796978597e-93	2.57347730958274e-38	7.51689512342297e-40	-1.01778599304701	FALSE	NP
ALCAM	1.01998296804434e-97	-0.476646671875019	0.463	0.777	1.67267006929591e-93	1.73667090871953e-16	1.14584909033144e-17	-0.445589794633338	FALSE	NP,M
LPP	1.02307313484395e-97	-0.420309079271254	0.18	0.512	1.67773763383059e-93	1.55150184580866e-39	4.37096074616503e-41	-1.06894423264504	FALSE	NP,M
ARPC1B	1.05433502377829e-97	-0.481564162504721	0.493	0.78	1.72900400549401e-93	5.17157174656672e-17	3.29865482462881e-18	-0.456378200451344	TRUE
RPS8	1.34108863781691e-97	-0.268906958879744	1	1	2.19925125715595e-93	5.38151927295622e-64	8.5650132949666e-66	0.473707127950413	FALSE	NS
CMIP	1.9034865016156e-97	-0.500787812748888	0.352	0.686	3.12152751399943e-93	3.62735223369806e-25	1.55056644662622e-26	-0.639081274335373	FALSE	PB1,NP,M
EHBP1	3.39645399073084e-97	-0.444008995190727	0.415	0.728	5.56984489939951e-93	2.13329452312487e-18	1.25533826136685e-19	-0.507255822262445	FALSE	NP
STAG2	1.16982195749778e-96	-0.453062170473825	0.378	0.701	1.91839102810061e-92	5.11741720016677e-22	2.49333272939402e-23	-0.563140170872585	FALSE	NP
C17orf89	1.20273885264517e-96	-0.467351164267409	0.691	0.905	1.97237144445281e-92	9.72164596601952e-09	1.15362662661589e-09	-0.26449392188668	TRUE
TRIB3	1.25542996547191e-96	-0.49731540385346	0.886	0.974	2.05877960037739e-92	0.00579750682976689	0.00159794687911131	-0.131945308039395	FALSE	NS
PCM1	2.1731439844947e-96	-0.442934765499454	0.662	0.89	3.56373882017287e-92	2.89919185186891e-06	4.46927068816672e-07	-0.21690584921033	FALSE	PB1
HNRNPA1	1.49606927814153e-95	-0.364384773779104	0.996	1	2.45340400922429e-91	9.39492636800194e-15	6.93777415186923e-16	0.27413936730002	FALSE	NP,NS
MYO1B	3.25472620564005e-95	-0.498600272960862	0.425	0.736	5.33742550462912e-91	6.26889285300617e-21	3.23402851005746e-22	-0.573405856951918	FALSE	PB1,NP
ATP5D	4.98261615425891e-95	-0.378025285932001	0.93	0.994	8.17099223136918e-91	0.00218331358492283	0.000544929721512844	0.113822622085183	FALSE	NP,NS
METTL9	1.1553597199075e-94	-0.416096885081492	0.528	0.811	1.8946744046763e-90	1.2041408016326e-08	1.43698002853527e-09	-0.297890527348689	TRUE
CAP1	1.53943733797253e-94	-0.419851458238851	0.438	0.746	2.52452329054115e-90	1.60139872010461e-13	1.27338492043199e-14	-0.422510498520139	TRUE
URI1	5.33802657704441e-94	-0.415015652658784	0.383	0.7	8.75382978369512e-90	1.1791585574984e-16	7.73690229811741e-18	-0.487575350282293	FALSE	NP,M
MORF4L1	1.32822279628414e-93	-0.366538237320441	0.968	1	2.17815256362637e-89	1.51055994956684e-07	2.02556334477558e-08	0.18569468514613	FALSE	NS
ALKBH5	2.52685316723435e-93	-0.411767988455097	0.386	0.701	4.1437865089476e-89	1.3551380294354e-14	1.008978312056e-15	-0.451965294060894	FALSE	NP
ABCC2	5.63059528026217e-93	-0.447732638848044	0.703	0.909	9.23361320010193e-89	0.00152132424891477	0.000366346085673787	-0.155209165545679	FALSE	NP,M
ANAPC11	6.60275818557502e-93	-0.375273517503513	0.958	0.999	1.08278631485245e-88	4.41905547312941e-05	8.00598439579699e-06	0.135648657551591	TRUE
CD44	8.56880438464764e-93	-0.486144446719299	0.729	0.912	1.40519823103837e-88	2.75613250042798e-07	3.80671999113932e-08	-0.253788166853108	FALSE	PB1
FLNB	1.95367239420289e-92	-0.429534014334262	0.245	0.566	3.20382735925332e-88	1.54670828835447e-30	5.6873290924919e-32	-0.850558676524098	FALSE	NP
ANO6	8.01523363330679e-92	-0.390891188979536	0.266	0.6	1.31441816352598e-87	1.82018783449362e-22	8.73521449933826e-24	-0.674217933246522	TRUE
NRP2	2.107504677769e-91	-0.567800208506919	0.57	0.815	3.45609692107338e-87	1.759858707849e-17	1.0935398641979e-18	-0.527965664476158	FALSE	PB2,PB1,NP,M
RPS5	3.25318632855514e-91	-0.265879562485193	1	1	5.33490026019758e-87	5.69545299432377e-64	9.13411877252974e-66	0.467139841099369	FALSE	NS
SLC39A14	4.96087676442488e-91	-0.420166911317013	0.327	0.635	8.13534180598036e-87	5.50937786391155e-22	2.68766527905923e-23	-0.623771448553864	FALSE	NP
PLD3	8.65772366186071e-91	-0.411780310526813	0.343	0.655	1.41978010330854e-86	2.22676150499798e-20	1.17998399161122e-21	-0.578098590511641	TRUE
RALBP1	1.77780245156582e-90	-0.415023621047012	0.484	0.781	2.91541824032279e-86	2.467886059228e-10	2.50866885830421e-11	-0.30523954861862	FALSE	PB1
SPECC1	2.48663441448711e-90	-0.45956065686022	0.503	0.773	4.07783177631741e-86	5.99265170248975e-13	4.99905331362033e-14	-0.379453034007173	FALSE	PB1,NP
EIF3C	4.9789607898587e-90	-0.436251340919536	0.537	0.783	8.16499779928929e-86	4.87971179456308e-11	4.71635050575187e-12	-0.344414884044681	TRUE
GRN	1.19608453754258e-89	-0.365674878965988	0.178	0.488	1.96145903311608e-85	4.94925064145436e-34	1.63274870237625e-35	-1.00846378264187	FALSE	NP
MPRIP	1.85147985473419e-89	-0.373273520894785	0.155	0.451	3.0362418137786e-85	1.74198033032899e-37	5.23688214435144e-39	-1.1515414157802	TRUE
DAPK1	4.10657225808655e-89	-0.402716977191432	0.202	0.516	6.73436784603614e-85	3.46737686062562e-31	1.2453716512644e-32	-0.912887427714047	FALSE	NP
CEBPB	6.31990343081136e-89	-0.533680266451003	0.614	0.848	1.03640096361876e-84	8.97852338137826e-07	1.30470280003807e-07	-0.266868364238533	FALSE	PB1,NP,M
GNB2	1.47401888901451e-88	-0.409174208239103	0.644	0.875	2.4172435760949e-84	0.00627142927412557	0.00174233988492689	-0.128564972770359	TRUE
DDX46	6.24341883788191e-88	-0.426957972221246	0.707	0.905	1.02385825522426e-83	0.00129634077675266	0.000306951108978022	-0.153731504739877	TRUE
RPSA	6.44283093227089e-88	-0.281417151032769	0.999	1	1.0565598445831e-83	2.18162365958672e-51	4.56306430415418e-53	0.420476084327857	FALSE	NS
KYNU	3.45829136820899e-87	-0.442287985990029	0.546	0.836	5.67125201472592e-83	1.17002862173761e-06	1.72875135707679e-07	-0.272356838448743	FALSE	PB1,NP,M
NFIA	1.07775008264459e-86	-0.350130137830736	0.197	0.502	1.76740236052886e-82	5.68841155531241e-26	2.36222225084929e-27	-0.856515801269258	FALSE	NP
TAOK1	1.57647181902394e-86	-0.395298976218081	0.497	0.792	2.58525613601735e-82	1.68690101681554e-06	2.52741984164631e-07	-0.26393643434239	FALSE	NP
IARS2	2.08652698144641e-86	-0.400969242986517	0.45	0.756	3.42169559687396e-82	8.65114406139919e-09	1.02079174088709e-09	-0.304283068123574	TRUE
CLCN3	2.11438606500031e-86	-0.339284300999269	0.188	0.497	3.46738170799401e-82	1.35832433596058e-26	5.52474133840907e-28	-0.898345773689659	FALSE	NP
NPM1	2.19333685703753e-86	-0.366393029081864	1	1	3.59685311185584e-82	1.59189007651583e-18	9.30924192559721e-20	0.293239721541951	FALSE	NS
LASP1	3.01804231523074e-86	-0.405844239818598	0.369	0.674	4.94928759274689e-82	4.99462016568494e-16	3.37766556725691e-17	-0.507984694164098	FALSE	NP
NCOA3	3.56534426164995e-86	-0.426738882886581	0.267	0.581	5.84680805467975e-82	4.02050776342843e-27	1.60830117251604e-28	-0.796232311146513	FALSE	NP
PDE4D	4.6035675269095e-86	-0.411837235629814	0.283	0.593	7.54939038737888e-82	1.07803219523786e-20	5.62714530839449e-22	-0.658720676780653	FALSE	NP
PALLD	1.31637527586509e-85	-0.44795323746644	0.375	0.673	2.15872381489116e-81	1.57903502683365e-17	9.77328222596595e-19	-0.544724518826022	FALSE	PB1,NP
PLS3	1.82668688133499e-85	-0.440164273129856	0.392	0.686	2.99558381670125e-81	1.19220742681548e-16	7.8370608336306e-18	-0.529806246330757	FALSE	NP
ARHGAP35	1.88978282305923e-85	-0.399868888927258	0.286	0.588	3.09905485153482e-81	4.45081362401847e-24	1.98670380680622e-25	-0.679452648520391	FALSE	NP
EIF4G1	3.04367726737045e-85	-0.37622233590874	0.384	0.703	4.99132635076079e-81	5.87523420827708e-10	6.18012013493381e-11	-0.374512127991728	FALSE	NP
MLEC	3.45281816179988e-85	-0.40610755547994	0.688	0.902	5.66227650353562e-81	0.00601138111695867	0.00166312800339298	-0.138530073305414	TRUE
RABEP1	7.135868942702e-85	-0.405379046410006	0.448	0.731	1.1702111479137e-80	5.4506949799716e-11	5.29480889267319e-12	-0.360121370010552	TRUE
STIP1	8.20156176040676e-85	-0.414037854852779	0.363	0.654	1.3449741130891e-80	7.71758178767157e-17	4.98379115381681e-18	-0.528727583516355	TRUE
PHF14	9.85425725195724e-85	-0.403733368389529	0.673	0.878	1.61599964674847e-80	0.000809373518689059	0.000183748863350166	-0.174755217963379	FALSE	PB1,NP
TNRC6A	1.55365448306948e-84	-0.387970318611316	0.411	0.719	2.54783798678563e-80	1.07730151285766e-11	9.91966146969369e-13	-0.38832592036108	FALSE	NP
IPO7	1.70554694805252e-84	-0.402489824105708	0.63	0.863	2.79692644011132e-80	1.63342490391873e-05	2.77400351083216e-06	-0.205035680985582	FALSE	NS
SUPT6H	2.21477713838234e-84	-0.381438806566586	0.303	0.604	3.6320130292332e-80	2.48301206737378e-20	1.31880206761544e-21	-0.623178027566333	FALSE	NP
RPL14	1.39011650527299e-83	-0.255586764619809	1	1	2.27965205699717e-79	5.48851857368513e-66	8.53449744673278e-68	0.470829915694641	FALSE	NS
TNRC6B	1.83641181859119e-83	-0.391807752636793	0.312	0.63	3.01153174130769e-79	2.93662452821573e-15	2.08262352967553e-16	-0.530659171161092	FALSE	NP
NFAT5	2.04636245701451e-83	-0.411523189643056	0.405	0.708	3.35582979325809e-79	4.69626054378693e-12	4.17820850868049e-13	-0.420607934710061	FALSE	PB1,NP,M
ARL2	4.08602527738737e-83	-0.407797691432054	0.691	0.9	6.70067285238754e-79	0.00561149988798395	0.0015401723755173	-0.137037713252085	TRUE
ABHD2	2.77547205853829e-82	-0.35636681152971	0.164	0.456	4.55149662879694e-78	3.16311410445553e-30	1.17466704653541e-31	-0.998461107332035	FALSE	NP
SPATS2	4.04024402789705e-82	-0.444024179142358	0.573	0.808	6.62559618134838e-78	6.63255027819282e-09	7.72901005038508e-10	-0.285817804963167	FALSE	PB1,NP,M
TRIM28	7.26522392523731e-79	-0.387507605562265	0.5	0.783	1.19142407149967e-74	7.95407531423313e-05	1.51185150036372e-05	-0.206387479789639	TRUE
IQGAP1	1.04757087807727e-78	-0.383899913886788	0.417	0.706	1.71791148295891e-74	3.47103244716309e-11	3.3230812501043e-12	-0.377927473706019	TRUE
PFKFB3	1.34508092277196e-78	-0.377996332338463	0.297	0.586	2.20579820525373e-74	1.31078056014779e-16	8.63249591413876e-18	-0.580176599635679	FALSE	NP
ABCC1	1.51136820398346e-78	-0.333391072270745	0.184	0.481	2.47849271771247e-74	1.21938370113606e-21	6.06754741220211e-23	-0.825514859714013	FALSE	NP
ZNF638	1.9103355490713e-78	-0.368377778594521	0.491	0.769	3.13275926692202e-74	6.12431086213026e-06	9.86298249093604e-07	-0.265503795804805	FALSE	PB1,NP
VIM	1.99043958179751e-78	-0.409553158210935	0.991	0.998	3.26412187018973e-74	0.000620642078531507	0.000137684973577512	0.138983512555065	FALSE	NS
PTMS	4.25972003230233e-78	-0.352834597914742	0.986	1	6.98551488097259e-74	2.03261351955022e-09	2.26204016902199e-10	0.216357273828337	FALSE	NS
AP1S1	4.89229317964315e-78	-0.391169460605356	0.347	0.639	8.0228715852968e-74	1.71440613331302e-15	1.19179400693752e-16	-0.53117834864221	FALSE	NP
DSTN	3.13099745477323e-77	-0.309345534842599	0.997	1	5.13452272608262e-73	2.26758016885022e-32	7.84022169484769e-34	0.366816455724629	FALSE	NP,NS
MAPRE1	3.42715463005386e-77	-0.378449740259636	0.509	0.779	5.62019087782533e-73	0.000104703690022223	2.02524608055669e-05	-0.207766425012096	TRUE
LIMS1	4.17398903365355e-77	-0.377933319274258	0.345	0.647	6.84492461628846e-73	1.40013647256458e-10	1.40022185194579e-11	-0.427211877534787	FALSE	NP
PAK2	4.92221553205458e-77	-0.374036863035676	0.567	0.82	8.07194125101631e-73	0.00010781841349142	2.08943788082038e-05	-0.189578337060712	TRUE
ITGA3	6.74530473036118e-77	-0.371756510636144	0.297	0.6	1.10616252273193e-72	2.63475276771038e-12	2.2991226358885e-13	-0.489023437076136	TRUE
SHOC2	1.20577697617918e-76	-0.379962332284696	0.494	0.761	1.97735366323624e-72	4.35532484078846e-05	7.88786802679537e-06	-0.217591481900296	FALSE	NP
EGLN2	1.22948803269397e-76	-0.430953374554602	0.373	0.653	2.01623742481484e-72	8.54392496603842e-15	6.27287374785674e-16	-0.468010545560471	FALSE	PB1,NP,NA
C6orf48	1.58571323937752e-76	-0.363329704485742	0.959	0.988	2.60041114125519e-72	1.38439452058104e-06	2.06067871500598e-07	0.17684345135056	FALSE	NS
XRN2	1.72351819588736e-76	-0.390487161554349	0.588	0.837	2.82639748943568e-72	0.000535720317153712	0.000117375638730001	-0.183592270046795	FALSE	PB1
PKN1	2.36684337019753e-76	-0.327685618623254	0.217	0.506	3.88138644278692e-72	2.53303747976829e-19	1.42260352391402e-20	-0.670985448268673	TRUE
GPC1	2.4054021386004e-76	-0.313679044590568	0.135	0.409	3.94461896709079e-72	1.28872173692127e-26	5.23378667473363e-28	-1.03620654615906	FALSE	NP
ACADVL	1.29183599431142e-75	-0.365091530510016	0.366	0.657	2.11848184707129e-71	3.705822239771e-09	4.25065652357415e-10	-0.370920667384809	FALSE	NP
FMNL2	1.50796828531248e-75	-0.345948590582029	0.171	0.444	2.47291719108394e-71	2.30744574781807e-26	9.46954685213467e-28	-0.932311872243715	FALSE	NP
PHF3	1.76964215366431e-75	-0.380431602209159	0.367	0.665	2.90203616779409e-71	7.35790323443102e-10	7.82049230905132e-11	-0.377906700704312	FALSE	PB1,NP
RNF7	2.222591961579e-75	-0.331383882636726	0.893	0.975	3.64482855779341e-71	2.66808237838758e-05	4.68732564920703e-06	0.159611499455109	FALSE	NS
SPATS2L	3.88647589988814e-75	-0.400301707142025	0.432	0.714	6.37343182822656e-71	2.5722325327804e-08	3.16999935895433e-09	-0.324889318946151	TRUE
RAC1	9.62319392563777e-75	-0.343935122805455	0.991	1	1.57810757186534e-70	7.10866553661755e-20	3.87532592824934e-21	0.28055504451267	FALSE	NS
NRP1	1.019912681977e-74	-0.402903999214387	0.397	0.694	1.67255480717409e-70	7.17392276522776e-09	8.39487638665289e-10	-0.376027832747003	TRUE
COL4A2	1.16048865712663e-74	-0.408355068751851	0.141	0.402	1.90308534882196e-70	3.25127646665143e-35	1.03492061442286e-36	-1.27557738777338	TRUE
METAP2	4.54167359103311e-74	-0.316966325137659	0.885	0.977	7.4478905219352e-70	5.22997848764277e-05	9.62821211914966e-06	0.157086945459291	TRUE
FXR1	5.27804680716133e-74	-0.363538909257204	0.475	0.75	8.65546895906387e-70	0.000430142989124623	9.23552329232148e-05	-0.197295931865454	TRUE
SMAD3	7.08971138417531e-74	-0.35614288562583	0.221	0.508	1.16264176989091e-69	1.5427388517605e-20	8.10928038427681e-22	-0.700381853745781	FALSE	NP
TES	7.65688541562706e-74	-0.407572706952096	0.492	0.762	1.25565263930868e-69	7.32397728199311e-06	1.192898549924e-06	-0.272313779048825	TRUE
NDUFS6	2.4978587724103e-73	-0.361978173903614	0.94	0.992	4.09623860087565e-69	5.14843373297851e-05	9.45297516311867e-06	0.155742556193981	TRUE
ACSL3	2.73489136266186e-73	-0.385764995320039	0.516	0.78	4.48494834562918e-69	4.15430763588342e-05	7.49087607738719e-06	-0.236506359320209	TRUE
USP3	3.7633824210951e-73	-0.376155890012412	0.547	0.793	6.17157083235385e-69	0.000142278250955595	2.80843160158095e-05	-0.203645977017751	FALSE	PB1
TGFBR2	1.82466122938139e-72	-0.35737169437593	0.274	0.562	2.99226195006255e-68	4.07893383927202e-14	3.13151881434445e-15	-0.528312751954801	FALSE	NP
ERP29	1.83626172723399e-72	-0.32056257606784	0.896	0.979	3.01128560649102e-68	5.38850602149661e-06	8.63856474816428e-07	0.17670222225072	TRUE
NDUFV1	2.18198040774576e-72	-0.377161075255212	0.398	0.67	3.57822967066227e-68	2.60045480587812e-09	2.92251857261624e-10	-0.369600096324961	TRUE
AXL	4.1601776624046e-72	-0.49308769827063	0.299	0.585	6.8222753485773e-68	9.86710874080819e-23	4.68716245447258e-24	-0.825977609264545	FALSE	NP
PLEKHA3	7.90944054812378e-71	-0.355751262240813	0.407	0.686	1.29706915548682e-66	4.47995632770075e-05	8.13038145260752e-06	-0.250786240951174	FALSE	PB1,NP
SLK	1.29859781870251e-70	-0.358305085971202	0.306	0.599	2.12957056289025e-66	3.080991244317e-12	2.70542556973991e-13	-0.486398245127324	FALSE	NP
DYNLL1	4.02465357938496e-70	0.415966579980876	0.998	0.997	6.6000294048334e-66	4.86130951569036e-319	2.96439387504748e-323	1.79104974618751	FALSE	NP,M,NS
CHP1	6.31288564183355e-70	-0.415934509886903	0.553	0.806	1.03525011640428e-65	0.000160902835673219	3.20157297885063e-05	-0.239600732410856	FALSE	NA
PAPPA	6.84151422337362e-70	-0.46666038339306	0.319	0.596	1.12193991749104e-65	1.30440313317205e-15	8.99615795851933e-17	-0.596795713497568	FALSE	PB1,NP,M
TNFAIP2	1.52767409456674e-69	-0.397647995478155	0.324	0.601	2.50523274768e-65	6.43838987994615e-13	5.37481294325647e-14	-0.517186519517602	TRUE
SND1	1.80122215194859e-69	-0.310214294862674	0.202	0.476	2.9538242069805e-65	7.81668512133214e-18	4.74749581123655e-19	-0.715122516700107	TRUE
EPHX1	1.85877357512446e-69	-0.438880116120796	0.662	0.859	3.0482027858466e-65	0.00347603118307796	0.000907426641548678	-0.173531722563074	FALSE	NP,M,NS
NRBP1	2.49013202015186e-69	-0.325868879940432	0.316	0.616	4.08356749984703e-65	1.98042156802228e-06	2.99496645447604e-07	-0.323232388574983	FALSE	NP
AKAP13	2.92155641362755e-69	-0.348282378881244	0.312	0.59	4.79106036270782e-65	5.24077745139025e-13	4.34627558624962e-14	-0.499573063339349	FALSE	NP
QKI	3.10651431486079e-69	-0.317709299537236	0.251	0.534	5.0943728249402e-65	2.47210856261012e-12	2.15267457003918e-13	-0.532806245204154	FALSE	NP
PIGT	8.41172670588079e-69	-0.308869517537046	0.243	0.53	1.37943906249739e-64	8.15567973669968e-14	6.36579673332251e-15	-0.59125808069165	TRUE
SMOX	1.421987857432e-68	-0.484225064592911	0.653	0.861	2.33191788740273e-64	0.00033664298292408	7.07609221378928e-05	-0.210332905505903	FALSE	NP,M
CTTN	1.67729539675496e-68	-0.374172955434143	0.485	0.737	2.75059672113846e-64	2.35455748156825e-05	4.09918995662988e-06	-0.254594148409104	TRUE
TRIO	1.91244372555336e-68	-0.251066900326532	0.094	0.334	3.13621646553496e-64	7.483134831566e-24	3.37674234731315e-25	-1.11611671960147	TRUE
CASC4	2.01746078067015e-68	-0.344299304576519	0.41	0.675	3.30843393422098e-64	4.03626479007923e-07	5.66834429633054e-08	-0.320635307498437	TRUE
WWC2	2.23243827466322e-68	-0.293135736234833	0.154	0.413	3.66097552662021e-64	3.67291109715311e-21	1.87912214800382e-22	-0.85794668514798	FALSE	NP
PTBP1	5.71321976557694e-68	-0.341596211039602	0.415	0.7	9.36910909356963e-64	0.000502112481064214	0.00010936921655963	-0.20712630962056	TRUE
SRC	6.32172516449419e-68	-0.39110456360171	0.398	0.674	1.0366997097254e-63	1.96305932326843e-07	2.66585347455259e-08	-0.323424686364165	FALSE	PB1,NP
AC013461.1	3.48508968536445e-67	-0.325587729962701	0.254	0.537	5.71519857502916e-63	1.15276426111088e-11	1.06356017260855e-12	-0.514266494223436	TRUE
AKAP12	4.83036901470631e-67	-0.489587436145874	0.29	0.542	7.92132214721688e-63	1.23696534007238e-21	6.16257505237594e-23	-0.795933432463979	TRUE
ABCF1	7.4609937850996e-67	-0.349213951127789	0.381	0.649	1.22352837081848e-62	7.13077657489544e-08	9.19665373248604e-09	-0.330009274375493	FALSE	NP
NIPBL	1.04651403163532e-66	-0.345432516179229	0.409	0.671	1.71617836047877e-62	1.893659738405e-06	2.85336496957055e-07	-0.293166612139905	TRUE
VAPA	1.2545471368035e-66	-0.324279823744561	0.838	0.963	2.05733184964406e-62	0.00100183645483507	0.000231413896634871	0.144849440282574	TRUE
MACF1	1.30373245464861e-66	-0.385449599977739	0.31	0.58	2.13799085237825e-62	1.49364667242399e-14	1.11392760557018e-15	-0.54009349176641	FALSE	NP
PRPF6	5.94359172323705e-66	-0.308970983723526	0.232	0.507	9.74689606693645e-62	1.44053707724247e-12	1.23243705065625e-13	-0.540959811599472	TRUE
WDR54	7.18326902447845e-66	-0.328578275721282	0.319	0.593	1.17798428732422e-61	2.67376698765453e-09	3.01129699779227e-10	-0.397442522414445	TRUE
CH507-42P11.8	7.44328037139102e-66	-0.402641053411354	0.516	0.78	1.22062354810441e-61	0.004591565771777	0.00122691878845825	-0.18225406192108	FALSE	PB1,NP,M
RBM33	8.46177590713399e-66	-0.325951254821337	0.322	0.605	1.3876466310109e-61	1.72276001935829e-08	2.08214547128979e-09	-0.386089171714076	FALSE	NP
RNF217	1.57772901721152e-65	-0.33817992532316	0.259	0.535	2.58731781532518e-61	1.43342068696331e-13	1.13893966407292e-14	-0.581660527458991	FALSE	PB1,NP
LRP10	1.66223972463053e-65	-0.33360527752752	0.354	0.636	2.7259069244216e-61	7.81847111681142e-05	1.48369303710697e-05	-0.256784820152745	TRUE
SET	2.03186522257724e-65	-0.277555718269116	0.991	0.999	3.33205577850441e-61	8.38698048863042e-22	4.1477170414533e-23	0.35844820976502	FALSE	NS
ERBB2IP	2.26943052500821e-65	-0.320754680133249	0.256	0.536	3.72163911796096e-61	2.70080677730282e-10	2.75861415451078e-11	-0.473221653000658	FALSE	NP
RAB31	3.88059433699809e-65	-0.354061186767646	0.287	0.56	6.36378665324316e-61	9.18377287462231e-12	8.4059046800464e-13	-0.51952864145199	FALSE	NP
ZMIZ1	4.04434220626875e-65	-0.267881261762147	0.118	0.36	6.63231678406012e-61	6.34110757445675e-22	3.10501212408608e-23	-0.983031728568528	TRUE
ZFP91	1.03353045183157e-64	-0.313404356298857	0.298	0.582	1.69488658795859e-60	4.63194311901373e-09	5.34118204649977e-10	-0.390588933755059	FALSE	NP
DDX3X	1.42535394988837e-64	-0.303102332409598	0.852	0.974	2.33743794242193e-60	5.51881469419304e-08	7.04701382379428e-09	0.238763992303549	TRUE
TACC1	1.71995798625484e-64	-0.343182507194256	0.275	0.549	2.82055910165932e-60	1.34589019763305e-10	1.34186869512168e-11	-0.490285220167082	FALSE	NP
STT3B	3.36251455129599e-64	-0.315325756620288	0.327	0.606	5.51418761267029e-60	1.34414379966234e-07	1.78929563672351e-08	-0.357864042775277	TRUE
PVRL2	1.06977271455723e-63	-0.318267608558205	0.27	0.548	1.7543202746024e-59	9.86464104917316e-10	1.06291973497707e-10	-0.454381728211856	TRUE
DSP	1.34591349639737e-63	-0.33788216079862	0.249	0.517	2.20716354274205e-59	2.66845662820109e-13	2.15767637599527e-14	-0.607821357008559	FALSE	NP
SYNJ2	4.46576548881778e-63	-0.296261839451777	0.199	0.446	7.32340882511228e-59	6.32703775908542e-16	4.31345095106866e-17	-0.695381539032911	FALSE	NP
ITGAV	5.06297738965913e-63	-0.318783635259703	0.23	0.492	8.302776621302e-59	4.16730696276833e-13	3.43569669715396e-14	-0.588020752374916	FALSE	NP
CD2AP	6.55129864878882e-63	-0.322281947397434	0.336	0.618	1.07434746541488e-58	2.10980585598918e-06	3.19963849249654e-07	-0.31720545136467	TRUE
ARHGEF12	4.25420669002454e-62	-0.305200345815555	0.238	0.498	6.97647355097125e-58	1.38901200598434e-14	1.03504644875472e-15	-0.606046934252748	FALSE	NP
PRDX5	5.15256400434616e-62	-0.305411703747057	0.98	1	8.44968971072726e-58	1.59664374792375e-20	8.40236328104272e-22	0.32703894855619	FALSE	NP,NS
PTPN12	5.76162550633241e-62	-0.339853001503189	0.462	0.728	9.44848966783452e-58	0.00592108940952127	0.00163670335345813	-0.167212351375024	FALSE	NP
THRA	1.29906895780147e-61	-0.270528350299382	0.149	0.391	2.13034318389863e-57	4.22508190127288e-16	2.84695133904904e-17	-0.783169100065603	TRUE
PRKAR1A	1.39472390327894e-61	-0.3150010567911	0.379	0.645	2.28720772898713e-57	5.55772292432131e-05	1.02790253243896e-05	-0.261211675386384	TRUE
CAMSAP2	1.57773719862262e-61	-0.321399507903865	0.354	0.614	2.58733123202123e-57	2.40833535888168e-07	3.29844576867385e-08	-0.349774624936177	TRUE
FNDC3B	2.0043313530045e-61	-0.297301383684592	0.208	0.462	3.28690298579208e-57	9.44028106216379e-15	6.97702338395178e-16	-0.65805239930635	FALSE	NP
FAM134A	2.18094934450443e-61	-0.26476151571212	0.127	0.361	3.57653883005281e-57	2.26194557406099e-19	1.26621503566558e-20	-0.893725018590986	FALSE	NP
EHMT1	3.42787484146934e-61	-0.272435048822211	0.16	0.401	5.62137195252557e-57	2.1145278705579e-18	1.24300559010782e-19	-0.792256851732632	FALSE	NP
CHMP4B	3.49236202362932e-61	-0.309283115366781	0.774	0.941	5.72712448254972e-57	0.000453786247484655	9.8040409466317e-05	0.160504841942674	TRUE
PKN2	4.57995233747234e-61	-0.297794706637356	0.25	0.508	7.51066383822089e-57	1.30000852977259e-11	1.2049594275592e-12	-0.49884694484517	FALSE	NP
HMGA1	5.81055393739872e-61	-0.388910397232463	0.963	0.991	9.52872740194017e-57	0.00072592863622486	0.00016291318620217	0.152544669290319	FALSE	NS
IQCE	8.48839944561506e-61	-0.250475849386487	0.115	0.341	1.39201262508641e-56	1.47772115711013e-20	7.74949811034032e-22	-0.994282036197276	TRUE
AKR1C1	8.9145717715565e-61	-0.421353194291497	0.994	1	1.46190062481755e-56	3.3459867837728e-06	5.20903973350324e-07	0.205504272491008	FALSE	M
SLC44A1	1.54325473031784e-60	-0.323447654136193	0.268	0.54	2.53078343224822e-56	8.54515876968788e-11	8.3893564358787e-12	-0.518908681100829	FALSE	NP
ALDH3A2	1.65059555709788e-60	-0.371760005520507	0.493	0.732	2.70681165408481e-56	0.00271213378971472	0.000689320911978227	-0.192603977967259	FALSE	PB1,NP,M
WWC1	1.89344215830218e-60	-0.294883275562306	0.153	0.398	3.10505579539975e-56	4.47952167802021e-19	2.54583462644968e-20	-0.830230353416663	FALSE	NP
CCNY	3.83286683986763e-60	-0.253307802185056	0.136	0.375	6.28551833069893e-56	5.20994277740306e-17	3.3263065357284e-18	-0.816092460113655	TRUE
SUDS3	7.40086487250449e-60	-0.323275292070353	0.325	0.6	1.21366783044201e-55	1.95277328824891e-07	2.65069415186418e-08	-0.343436715918444	FALSE	NP
RNF187	7.55124429506036e-60	-0.310476475062169	0.287	0.55	1.23832855194695e-55	8.89899258269014e-07	1.29260322775583e-07	-0.360034204910121	FALSE	NP
KLF13	1.34017474171378e-59	-0.276532216714073	0.176	0.414	2.19775255893643e-55	6.60924772999582e-15	4.79602707402587e-16	-0.707203507540313	FALSE	NP
TMOD3	1.42289912618891e-59	-0.33865584744771	0.821	0.937	2.33341227703719e-55	0.0073231819940865	0.00207249756903198	0.128303979525778	FALSE	NS
GALNT1	2.45757489117353e-59	-0.382149012403195	0.396	0.667	4.03017706403548e-55	0.00018048867515017	3.61219484019061e-05	-0.277498839008369	FALSE	NP
SEC61A1	2.5324160465999e-59	-0.280999347233268	0.195	0.448	4.15290907481917e-55	2.14642827468232e-13	1.72248284010118e-14	-0.624488563428686	TRUE
GULP1	3.3326771460245e-59	-0.349601064077918	0.396	0.65	5.46525725176558e-55	2.28886489262036e-05	3.96946872041729e-06	-0.284813637627025	FALSE	NP
PCYOX1	6.35596229475076e-59	-0.305399608810602	0.273	0.533	1.04231425671618e-54	1.29328606408779e-09	1.4116605004678e-10	-0.480169247390687	FALSE	PB1,NP
BPTF	6.56395295646552e-59	-0.318829652823081	0.732	0.904	1.07642264533078e-54	0.00516233954957264	0.00140115698122738	0.135030913242371	TRUE
TBL1X	7.9764856973352e-59	-0.283270682271695	0.154	0.388	1.308063889506e-54	8.69156242671814e-18	5.29475630483043e-19	-0.826779135183272	TRUE
PEG10	9.8882431930228e-59	-0.431021007883188	0.355	0.604	1.62157300122381e-54	7.02494987870391e-10	7.44518744386084e-11	-0.464179382161654	TRUE
JADE1	1.32219216791225e-58	-0.383475093068701	0.497	0.732	2.1682629361593e-54	0.00259141532344615	0.000655636452038421	-0.190547658329306	FALSE	NP
NPEPPS	1.3714632135198e-58	-0.305441154878273	0.356	0.623	2.24906252385112e-54	0.000910771009900354	0.000208990262226662	-0.227470588182921	FALSE	NP
USP9X	1.50273761573068e-58	-0.298352397605136	0.23	0.476	2.46433941603673e-54	1.25965006240377e-11	1.16678361167835e-12	-0.570825130527704	FALSE	NP
UBN1	2.29089998872048e-58	-0.303161597833452	0.335	0.594	3.75684689150271e-54	5.46579102848368e-05	1.00856659870673e-05	-0.274669260802617	FALSE	NP
PCBP1	2.53482503712239e-58	-0.280770390982754	0.95	0.994	4.15685957837701e-54	8.07605180730601e-14	6.29871959359984e-15	0.276191162696025	FALSE	NS
CD81	2.8428111546526e-58	-0.333453428367171	0.447	0.699	4.6619260125148e-54	0.00916484965496967	0.00267473446238703	-0.164707723526203	TRUE
FTL	3.54635982468865e-58	-0.254058083162032	1	1	5.81567547650691e-54	4.71313014067811e-45	1.16973228078297e-46	0.473206061489092	FALSE	NS
TMEM147	5.18017927758875e-58	-0.280801361412983	0.984	1	8.49497599731779e-54	3.10849998365418e-33	1.04823494783875e-34	0.402145424793845	FALSE	NP,NS
TSKU	7.01130771707574e-58	-0.371707738475283	0.323	0.568	1.14978435252325e-53	3.37162039747079e-08	4.2168384872325e-09	-0.392124286934953	FALSE	PB1,NP,M
TNKS2	7.04579435998888e-58	-0.267092172174749	0.229	0.49	1.15543981709458e-53	4.54510874845781e-08	5.76210810905774e-09	-0.457548241625583	FALSE	NP
RABL6-ENSG00000196642	8.94929350292298e-58	-0.285711182393894	0.23	0.489	1.46759464154434e-53	3.52260268430332e-11	3.37530842919042e-12	-0.500238147830382	TRUE
TANC2	9.12685349851797e-58	-0.267424678824925	0.125	0.355	1.49671270522196e-53	5.27894172130054e-18	3.18043442932187e-19	-0.908260874664952	FALSE	NP
GRINA	1.05556511198853e-57	-0.302734310979915	0.294	0.547	1.73102122714999e-53	6.78330126652562e-07	9.74538556249428e-08	-0.363617328740933	TRUE
RRP1B	1.18607591557157e-57	-0.326124749908044	0.377	0.639	1.94504589394582e-53	3.08684880148122e-05	5.45502032239318e-06	-0.274576923220099	TRUE
COL18A1	1.23089303243532e-57	-0.259004904352561	0.121	0.343	2.01854148389069e-53	2.69715969393534e-20	1.43583170486344e-21	-0.990823364263072	TRUE
SSFA2	1.48659959486454e-57	-0.322401771216886	0.306	0.557	2.43787467561836e-53	2.48918630655324e-08	3.06461805776633e-09	-0.423645473750973	FALSE	NP
PYGB	4.24657229515637e-57	-0.285490043309197	0.236	0.495	6.96395390682693e-53	1.78920762061944e-08	2.16463681889686e-09	-0.431098947597192	TRUE
EIF3B	5.21071252870889e-57	-0.312615717188652	0.447	0.686	8.5450474758297e-53	0.00797044747854722	0.00228095066874944	-0.164182884879144	TRUE
LAMC1	5.41171969810701e-57	-0.258190623592428	0.173	0.417	8.87467913292569e-53	2.2720621481014e-12	1.97293523928068e-13	-0.619075443277697	TRUE
RANBP2	7.62264436324717e-57	-0.29110461366658	0.266	0.523	1.2500374491289e-52	1.24754553552125e-08	1.49258146270668e-09	-0.43766393576333	FALSE	NP
PGAM1	7.8733244514477e-57	-0.288069860085118	0.94	0.993	1.29114647679291e-52	5.72178533974341e-13	4.76263003155665e-14	0.279509457225325	FALSE	NS
PPM1A	8.8843676177741e-57	-0.286066137801628	0.269	0.526	1.45694744563878e-52	3.23165187055795e-07	4.49699955400527e-08	-0.379612741752073	TRUE
TRIM41	1.221187364273e-56	0.416286350230328	0.714	0.498	2.0026251586713e-52	6.3196919513578e-127	4.08492802514743e-129	2.15918494492625	FALSE	NP,M
MARCH6	1.98545965074203e-56	-0.27547015927546	0.218	0.464	3.25595528125186e-52	5.14356899306981e-09	5.95310320680926e-10	-0.487910607027527	FALSE	NP
TMCO3	2.05103065600155e-56	-0.266040027549745	0.211	0.462	3.36348517277694e-52	2.48172960032007e-10	2.52728119552078e-11	-0.525910682406349	TRUE
ADGRG1	2.57616940048339e-56	-0.398506245155186	0.263	0.513	4.22466019985271e-52	1.7411577199774e-13	1.3887641305753e-14	-0.649772785855171	FALSE	NP
MARCKS	3.09419273766269e-56	-0.382816001414465	0.503	0.738	5.07416667049305e-52	0.00303010216625005	0.000777712056695315	-0.183903914344232	TRUE
RNF167	5.05075806119993e-56	-0.307376120207886	0.373	0.626	8.28273814456176e-52	0.00187849257121285	0.000460550887785617	-0.209219930709455	TRUE
PRKCSH	7.2405073205448e-56	-0.275417065687952	0.233	0.48	1.18737079549614e-51	6.94704294420504e-09	8.11667435886143e-10	-0.462911194749266	TRUE
YY1	1.08049125036074e-55	-0.285577045492666	0.906	0.971	1.77189760146657e-51	3.58188462644651e-14	2.73462988737791e-15	0.276681552199103	TRUE
PAQR5	1.61215259617184e-55	-0.323899151082389	0.285	0.542	2.6437690424622e-51	3.87975377557632e-08	4.87837812381144e-09	-0.413403527683632	FALSE	NP
AKR1C3-ENSG00000196139	1.80657421315254e-55	-0.366262924717572	0.979	0.995	2.96260105214885e-51	3.49084845051763e-08	4.37021273791859e-09	0.251171200574032	FALSE	NS
RHOBTB3	1.90904858369842e-55	-0.37500012912458	0.447	0.679	3.13064877240705e-51	0.000394845328621148	8.41505228081538e-05	-0.239954901985013	FALSE	NP
TUBB	2.04009159273403e-55	-0.379975244908716	0.971	0.994	3.34554620292453e-51	1.8534597346184e-05	3.16576664227462e-06	0.179457199768583	FALSE	NP,NS
PHF20L1	2.20644180689912e-55	-0.307164559961085	0.366	0.623	3.61834391913387e-51	0.000818756767272392	0.000186136662685959	-0.23294233180158	FALSE	NP
MKLN1	3.54466541147425e-55	-0.315445667040294	0.264	0.512	5.81289680827662e-51	8.68414986537382e-09	1.02574536796323e-09	-0.470108334027134	FALSE	NP
VCL	4.87317538309833e-55	-0.309144620702467	0.327	0.555	7.99152031074296e-51	7.91888964797759e-08	1.02758687547389e-08	-0.39292109346664	TRUE
RBCK1	5.13322757392589e-55	-0.284008249535212	0.906	0.976	8.41797989848107e-51	3.2256930702681e-18	1.92880575483244e-19	0.295290605940472	TRUE
PFKP	7.56717572918454e-55	-0.300948252325298	0.271	0.519	1.24094114782897e-50	5.30193304976135e-09	6.14285797581961e-10	-0.460289884445032	TRUE
ZC3H18	9.04738156706821e-55	-0.274288643647823	0.273	0.533	1.48368010318352e-50	3.59995939024963e-06	5.63515809181707e-07	-0.345090470550431	TRUE
SMOC1	1.38347493188517e-54	-0.305221542675298	0.208	0.457	2.26876054079849e-50	5.13680117049057e-10	5.37204342178872e-11	-0.570051723558195	FALSE	NP
STRAP	3.55225467312789e-54	-0.311236580866674	0.799	0.928	5.82534243846243e-50	0.000892159219507255	0.000204338680923791	0.155141049281676	FALSE	NS
CPEB4	3.64324989177903e-54	-0.349559745965176	0.308	0.57	5.97456549752843e-50	6.80957496222882e-07	9.7872847039291e-08	-0.379539795010187	FALSE	NP
TSPAN14	3.82706263775783e-54	-0.264108349023149	0.221	0.472	6.27600001965907e-50	1.2232470364315e-08	1.46201853247499e-09	-0.45318189647979	FALSE	NP
CUL1	4.30925016843151e-54	-0.272447581307457	0.268	0.526	7.06673935121083e-50	9.44843366114676e-07	1.37644417443012e-07	-0.37519530479987	TRUE
CCSER2	5.48408252733054e-54	-0.281011290746301	0.333	0.594	8.99334693656935e-50	0.00346204242099976	0.000903141501130371	-0.213499441541595	TRUE
CXXC5	7.13470507747051e-54	-0.301417806428446	0.211	0.465	1.17002028565439e-49	1.38465975953303e-09	1.5164637649377e-10	-0.52519874640367	FALSE	NP
ANKIB1	1.11191190073404e-53	-0.265562574782145	0.216	0.457	1.82342432601375e-49	6.70491594260608e-09	7.81742745427333e-10	-0.478779993573776	TRUE
NAA60	1.50485195873985e-53	-0.287957942251939	0.304	0.559	2.46780672713747e-49	3.115145141535e-05	5.51262345309749e-06	-0.303311942648861	FALSE	NP
MAP4K4	1.59293322924873e-53	-0.263636077446538	0.205	0.453	2.612251202645e-49	1.04530363180739e-09	1.12823186066167e-10	-0.520369976538577	TRUE
GCNT3	1.67136567708424e-53	-0.33633564928161	0.41	0.647	2.74087257385044e-49	0.000837398815730102	0.000190826231744825	-0.238678265101323	FALSE	NP
ANP32B	1.6915612185739e-53	-0.283018958380373	0.963	0.993	2.77399124233934e-49	1.89629219629674e-19	1.05574411562835e-20	0.329490881368649	FALSE	NP,NS
EPB41L1	1.96161828987154e-53	-0.26331115710157	0.175	0.413	3.21685783356034e-49	9.21675727658287e-12	8.44641582761453e-13	-0.633603805080185	FALSE	NP
CHD3	1.99916411414487e-53	-0.274146421814343	0.233	0.473	3.27842923078617e-49	1.57290080162303e-08	1.89335092530268e-09	-0.464886022993405	TRUE
JMY	2.28718952866824e-53	-0.303525543947954	0.33	0.562	3.75076210806305e-49	7.15584117699804e-07	1.03155122522247e-07	-0.350917757254193	TRUE
MNAT1	4.07109667270355e-53	-0.255529275062283	0.213	0.456	6.67619143356655e-49	4.16093810286064e-08	5.25984797074829e-09	-0.449823358108457	FALSE	NP
FOSL2	5.13164021416645e-53	-0.316681150902456	0.196	0.42	8.41537678721157e-49	5.53307283652745e-14	4.2883929356829e-15	-0.703098830279809	FALSE	PB1,NP,M
SCD	1.1451072300454e-52	-0.367868786005695	0.459	0.697	1.87786134655146e-48	0.000185481131058781	3.723909917757e-05	-0.272221483603144	TRUE
ZMYND11	1.24808736767473e-52	-0.269780930555232	0.227	0.468	2.04673847424979e-48	1.30108496898916e-08	1.557430205577e-09	-0.481972476554211	TRUE
AKAP1	2.62883985409588e-52	-0.26342785189587	0.26	0.513	4.31103447673183e-48	1.14145324346118e-05	1.90648236712005e-06	-0.360450157251619	FALSE	NP
KDM1A	4.9534476611923e-52	-0.262270748955029	0.227	0.459	8.12315881958926e-48	5.17265400969574e-08	6.59553602919312e-09	-0.451925914990832	FALSE	NP
FAM208B	9.24434313692816e-52	-0.287739845231455	0.379	0.622	1.51597983102485e-47	0.00405667483918383	0.00107261065325331	-0.204432330835684	TRUE
SLMAP	2.16502189637802e-51	-0.272549860552696	0.267	0.513	3.55041940787032e-47	2.18702376846389e-06	3.32341193427161e-07	-0.363043864670691	FALSE	NP
TCF12	6.51336772621585e-51	-0.254279932942404	0.204	0.437	1.06812717342214e-46	6.43126094442504e-10	6.77676621255349e-11	-0.513211354773293	FALSE	NP
ECT2	1.13124048333657e-50	-0.430049869458131	0.358	0.6	1.85512126862364e-46	2.95058717333059e-07	4.08429348341999e-08	-0.375628479358803	TRUE
SEC14L1	1.26452984130644e-50	-0.293069477895717	0.372	0.611	2.07370248675843e-46	0.00257600754519818	0.000651266984718072	-0.220927257302862	TRUE
GLIS2	1.44669577469829e-50	-0.261849760091682	0.211	0.449	2.37243640092773e-46	8.96391698441274e-08	1.17084640408635e-08	-0.442709356917328	FALSE	NP
CIRBP	1.92820419431123e-50	-0.293291989313506	0.739	0.906	3.16206205825099e-46	0.000181095628127785	3.62655066023321e-05	0.170713736299953	FALSE	NS
ALDH3B1	2.27774421379325e-50	-0.269885800221712	0.255	0.5	3.73527273619954e-46	3.5936835416815e-05	6.41890354215685e-06	-0.334316000638597	FALSE	NP
BCAM	2.98400219867438e-50	-0.28141739828538	0.255	0.499	4.89346520560611e-46	4.55626552775163e-06	7.22934502299514e-07	-0.392628201708204	TRUE
TGFB2	3.30942444795626e-50	-0.290283516070962	0.27	0.51	5.42712515220348e-46	8.95791086688038e-06	1.47322919738864e-06	-0.37394845711508	FALSE	NP
TM9SF2	8.29180548896354e-50	-0.310131809782754	0.4	0.629	1.35977318213513e-45	0.00467939857284778	0.00125381287451022	-0.198491658435182	TRUE
BZW1	9.16136641783055e-50	-0.286650565456822	0.779	0.918	1.50237247886003e-45	8.40476724553929e-05	1.60264084253926e-05	0.194993118917689	TRUE
TPBG	1.86105656279969e-49	-0.281825346649574	0.294	0.532	3.0519466573352e-45	8.04570836451008e-05	1.53074029497356e-05	-0.331809267471434	TRUE
SLC12A2	3.08917751490916e-49	-0.294047098906527	0.198	0.423	5.06594220669953e-45	6.96232962945546e-11	6.80566766023361e-12	-0.650003103189575	FALSE	NP
MARCH5	3.82077499166756e-49	-0.266637511704525	0.283	0.518	6.26568890883563e-45	0.000301291890133099	6.28709584752403e-05	-0.281948991468821	TRUE
USP47	6.35895276524274e-49	-0.2610279212117	0.272	0.51	1.04280466397216e-44	9.72247475707701e-06	1.61082772821381e-06	-0.340828354908193	FALSE	NP
FKBP2	1.30504223280274e-48	-0.300948093353666	0.762	0.904	2.14013875757322e-44	0.00408497515199401	0.00108052917841139	0.141247828247186	TRUE
B4GALT1	2.85444414814546e-48	-0.382880042635523	0.234	0.461	4.68100295854374e-44	8.22444549756645e-15	6.02828433933464e-16	-0.898891016244937	FALSE	PB1,NP,NA
GUK1	3.53464594413846e-48	-0.256054486074678	0.895	0.98	5.79646588379266e-44	1.02359515956567e-16	6.67249969861397e-18	0.322641080580898	TRUE
CDC25B	5.886770112882e-48	-0.304442926073981	0.237	0.466	9.65371430811519e-44	1.25521351238081e-07	1.66479016368576e-08	-0.438063676512431	TRUE
LAMP1	6.09300256021784e-48	-0.253141597067448	0.263	0.502	9.99191489850124e-44	3.38069353711057e-05	6.01346609412252e-06	-0.328896417330281	TRUE
USO1	6.36503435346004e-48	-0.283377031811267	0.335	0.569	1.04380198362391e-43	0.00353459516994139	0.000924439214822772	-0.227157162167009	FALSE	NP
SRGAP1	1.07962673364103e-47	-0.277876303408633	0.241	0.458	1.77047988049792e-43	5.87240203629546e-08	7.52357868056391e-09	-0.458714867697962	TRUE
ALDH2	1.29129937764084e-47	-0.322204180895555	0.359	0.581	2.11760184939321e-43	2.25520684950521e-05	3.90834676888457e-06	-0.337493436550347	TRUE
PHGDH	1.34686081567386e-47	-0.312434069509983	0.385	0.612	2.20871705162356e-43	0.00282848452011254	0.000721135055710136	-0.230188829792793	TRUE
LAMTOR4	1.45606562527537e-47	-0.275004512897404	0.772	0.918	2.38780201888907e-43	9.14321509426952e-07	1.32974986278632e-07	0.212377771956031	TRUE
TPM4	1.57725162769725e-47	-0.331697588750807	0.923	0.981	2.58653494426072e-43	9.23526518356692e-06	1.52109587540791e-06	0.202345980192271	FALSE	NP
C4orf48	2.3421052569727e-47	-0.28770418807132	0.847	0.946	3.84081841090954e-43	1.95354482915034e-06	2.95074732715739e-07	0.202916416623805	TRUE
ANTXR1	6.58372222678691e-47	-0.297666388555376	0.315	0.54	1.07966460797079e-42	7.43687349106292e-05	1.40583619868864e-05	-0.312598775062436	TRUE
ARPC5L	8.52079261399398e-47	-0.280219200353125	0.729	0.895	1.39732478076887e-42	0.000127725114698951	2.50013792416386e-05	0.185402472190782	TRUE
EIF5A	1.12492251561725e-46	-0.286643402649351	0.968	0.992	1.84476043336074e-42	9.3007874911937e-10	9.99328468777566e-11	0.300452855016336	FALSE	NS
PNPLA2	1.14135213787058e-46	-0.250082927323015	0.183	0.394	1.87170337089397e-42	1.24510667039959e-08	1.48890431163705e-09	-0.519668071065836	TRUE
GGCX	1.18465293010045e-46	0.280231084672832	0.38	0.154	1.94271234007172e-42	2.69182618221564e-88	2.90537980518427e-90	2.829724170324	FALSE	NP
MAP2K1	1.3041772709403e-46	-0.25502639019039	0.264	0.494	2.13872030661499e-42	8.40083508345574e-05	1.60035421676418e-05	-0.310120294013581	TRUE
EFHD2	1.52288721117958e-46	-0.273430686542478	0.301	0.539	2.4973827376134e-42	0.00187952237331793	0.000460969509450865	-0.251295539198272	TRUE
MALT1	2.76814628058204e-46	-0.272761326349797	0.27	0.501	4.53948308552648e-42	2.31114884796866e-05	4.00952403955779e-06	-0.340660804400565	FALSE	NP
VASP	4.34449973201301e-46	-0.2853798847799	0.324	0.552	7.12454511052814e-42	0.00100990061733947	0.000233461384251108	-0.248691284261576	FALSE	NP
PDCD6IP	5.15745302777497e-46	-0.273043423161578	0.341	0.558	8.45770722024818e-42	0.000619976282663002	0.000137499465823851	-0.257530773666177	FALSE	NP
CHMP2B	1.38716615544802e-45	-0.282304101274221	0.743	0.905	2.2748137783192e-41	0.00015043137362757	2.98496060603764e-05	0.187896998155183	TRUE
SMAD5	2.14176609493526e-45	-0.256775758570905	0.312	0.553	3.51228221908433e-41	0.00663671019853001	0.00185555925728765	-0.20721312723915	FALSE	NP
TRIM44	2.29251593614496e-45	-0.282561565901044	0.374	0.595	3.75949688368411e-41	0.00541903519621208	0.00148248800776389	-0.208598883626471	FALSE	NP
TARDBP	2.94693544641303e-45	-0.256493044464607	0.315	0.551	4.83267943857274e-41	0.00837393494234457	0.0024173552056259	-0.203557020427863	TRUE
EIF3M	8.45307117115113e-45	-0.266649373200697	0.809	0.932	1.38621914135707e-40	2.23531441766962e-09	2.4985251098167e-10	0.256230314223734	FALSE	NS
COX14	8.79806602624084e-45	-0.264865245973008	0.909	0.978	1.44279484764324e-40	3.07235997776013e-19	1.73299163328747e-20	0.335482300784005	TRUE
DAZAP1	1.03815380668691e-44	-0.257548507347329	0.293	0.511	1.70246842758586e-40	0.00166393814048128	0.00040383400201936	-0.242008015542087	TRUE
SYT1	1.24413583778866e-44	-0.409616716051769	0.197	0.396	2.04025836038963e-40	1.34199250314618e-15	9.27176965708047e-17	-0.873527674525157	FALSE	NP,M
SMC3	1.37858464366812e-44	-0.309679579868565	0.737	0.89	2.26074095715135e-40	0.0052630254112612	0.00143201532929127	0.149872283480597	TRUE
HLA-A	2.59319395664018e-44	-0.272632548145821	0.299	0.522	4.25257876949424e-40	0.00212846132550553	0.000529240494138174	-0.252969633185313	TRUE
GID8	3.21178736396052e-44	-0.266273999698445	0.323	0.54	5.26701009815886e-40	0.00529618052608609	0.00144265128422627	-0.210727139787125	TRUE
GMPS	4.47807137509751e-44	-0.25923802095346	0.314	0.54	7.3435892480224e-40	0.00593685841073694	0.00164178626091176	-0.208235921656181	FALSE	NP
DNAJC3	2.37674359260629e-43	-0.252107588206355	0.245	0.468	3.89762181751505e-39	1.3444009879162e-05	2.26348626601416e-06	-0.396899840248985	TRUE
DGKD	6.03524281077216e-43	-0.258454434542083	0.226	0.439	9.89719468538527e-39	1.85831577970079e-05	3.17519410617819e-06	-0.378043990500449	TRUE
AR	9.34676349837116e-43	-0.314132015312277	0.193	0.38	1.53277574609789e-38	6.85976398406357e-10	7.26593697196075e-11	-0.667031430718442	FALSE	NP
TMSB4X	9.53735319136373e-43	-0.311872980566477	1	1	1.56403054985174e-38	5.76999556667153e-27	2.31517597589479e-28	0.467224152892171	FALSE	NP,NS
ATP5C1	1.74173740006033e-42	-0.264483862239453	0.842	0.947	2.85627516235893e-38	1.58579357490533e-09	1.75028134067849e-10	0.279670570307003	FALSE	NS
LBH	8.37798563543724e-42	-0.463472848710682	0.452	0.644	1.37390586435535e-37	0.000230627553971349	4.7169023478255e-05	-0.333748174909939	TRUE
ATP6V1F	1.87692931330007e-41	-0.263002193792495	0.868	0.957	3.07797638088079e-37	2.15428750422478e-14	1.62500984372587e-15	0.306591051723528	FALSE	NS
MALAT1	7.39121350604655e-41	-0.254429483149738	1	1	1.21208510285657e-36	6.22418653022108e-25	2.67959978677729e-26	0.408912606170174	FALSE	NS
RAI14	1.09655174715039e-40	-0.255225594956146	0.266	0.483	1.79823521015193e-36	0.000422663108415045	9.05945988218112e-05	-0.29897256074385	TRUE
VMP1	2.05285107505847e-40	-0.285269780076108	0.725	0.866	3.36647047798838e-36	6.76247299793844e-06	1.09690701716667e-06	0.231567791068862	TRUE
ACTR2	2.36346298450896e-40	-0.251544299694748	0.727	0.875	3.87584294829625e-36	1.86592843265467e-08	2.26086944062737e-09	0.263995913882884	TRUE
PNRC1	2.59768834756155e-40	-0.279977133764436	0.654	0.838	4.25994912116618e-36	0.00540268980647429	0.0014766056291614	0.146776486004492	TRUE
HTATIP2	2.77828179915463e-40	-0.274463737779441	0.735	0.868	4.55610432243367e-36	0.000397431783298823	8.47259902684729e-05	0.188152790251726	FALSE	NS
SEPT7	1.57078963692225e-39	-0.26451794030918	0.831	0.944	2.57593792558879e-35	1.16002817207462e-09	1.25913174357755e-10	0.269781254082313	TRUE
MRPS26	1.74730141972386e-39	-0.263103645979407	0.789	0.918	2.86539959820516e-35	1.37361382081125e-09	1.50352875684871e-10	0.257423316528007	TRUE
CPNE3	1.75803336767849e-39	-0.259817719254541	0.319	0.522	2.88299891965595e-35	0.00781881486940646	0.00223469634080786	-0.222737740701115	TRUE
TMEM183A	1.77879982495944e-39	-0.25155954684903	0.617	0.806	2.91705383295099e-35	0.0022631573543595	0.000566513869116759	0.163070304682784	TRUE
DUSP5	2.0647128907623e-39	-0.269159528311453	0.263	0.472	3.38592266956109e-35	0.000616572150813399	0.000136706893125039	-0.322143639623351	FALSE	NP
HKDC1	1.01841513480152e-38	-0.25372164283434	0.217	0.417	1.670098979561e-34	1.60578578536378e-05	2.72608550914859e-06	-0.410381816833512	FALSE	NP
ELK3	1.04342952707807e-38	-0.259090836675349	0.266	0.476	1.71112008145533e-34	0.000645046928669799	0.000143492359033321	-0.308053085914276	TRUE
MSH6	1.36270960444838e-38	-0.263952357275492	0.293	0.501	2.2347074803349e-34	0.00374210606287839	0.0009825909327858	-0.261931111949486	TRUE
H2AFJ	6.28434093085491e-37	-0.260114256772444	0.771	0.911	1.0305690692509e-32	5.34765590632625e-07	7.62413531861136e-08	0.250701878465062	TRUE
SAMD11	1.01177612799694e-36	-0.258032454606524	0.224	0.42	1.65921167230218e-32	0.000119381250189067	2.32807633456086e-05	-0.363534634324517	FALSE	NP
SUSD2	3.05851767396916e-36	-0.266317196878073	0.12	0.282	5.01566313354203e-32	9.06025474160648e-12	8.28732368584043e-13	-0.89618863665816	TRUE
BASP1	5.31770169418838e-36	-0.305602427997993	0.942	0.977	8.72049900829952e-32	7.43245283827661e-13	6.23185721850743e-14	0.321347254494644	FALSE	NS
FABP5	1.70287021236946e-35	0.361354425458948	0.932	0.9	2.79253686126468e-31	4.0256105090235e-204	5.8914965678739e-207	1.78836561783158	FALSE	M
WDR43	2.09940201469905e-35	-0.251598814940203	0.743	0.88	3.44280936390498e-31	2.63510676879501e-05	4.62617988131035e-06	0.215140109718721	TRUE
CAMTA1	3.17985145236721e-35	-0.250727585478252	0.736	0.88	5.21463839673698e-31	2.56029051650485e-07	3.51749163588355e-08	0.251008374236564	FALSE	NS
DYNC1H1	4.21356396755599e-35	-0.269458629244967	0.668	0.812	6.90982355039506e-31	6.73532749365608e-06	1.09209316456074e-06	0.254914624684434	TRUE
CAV1	1.49445546059883e-34	-0.311622807112084	0.898	0.957	2.45075750983603e-30	1.77739025520464e-06	2.67058332143682e-07	0.246384898556062	FALSE	NS
CENPF	1.00888786636903e-32	-0.759612194630187	0.356	0.468	1.65447521205858e-28	2.87218630313361e-11	2.72509098295185e-12	-0.71965246943307	TRUE
HHEX	1.88535133733712e-32	0.293595046912114	0.689	0.537	3.09178765809914e-28	1.1843738222041e-109	9.67779085159765e-112	1.86224271632708	FALSE	NP,NS
SAT1	5.12796060345794e-32	-0.313438132625816	0.918	0.964	8.40934259361067e-28	9.55146545824902e-11	9.40643741391071e-12	0.353408982439047	FALSE	NS
NRG1	1.06507011020648e-30	-0.268688763421955	0.696	0.83	1.74660847372761e-26	2.2156838215312e-07	3.02378217731985e-08	0.283347450286465	TRUE
MUC5B	3.60712278651751e-29	-0.280758411647143	0.079	0.198	5.91532065761006e-25	4.64111512856956e-14	3.57161247164753e-15	-1.28360013065354	TRUE
CLDN2	1.20337898911288e-28	-0.295043207074329	0.187	0.349	1.97342120424622e-24	9.49611802878179e-06	1.56927128837116e-06	-0.582577295264376	FALSE	PB1,NP
MRPS6	3.04707650439233e-28	-0.267309787830251	0.82	0.918	4.99690075955298e-24	1.64306323802097e-07	2.20925327144109e-08	0.271960767645648	FALSE	M,NS
GNG11	4.54983826253136e-28	-0.275767058825434	0.939	0.975	7.46127976672518e-24	4.1628215019449e-19	2.36330679816495e-20	0.428233832370993	FALSE	NS
TPM1	9.47829849240949e-28	-0.32441479995582	0.862	0.935	1.55434616977023e-23	7.01635748922812e-05	1.32062897680529e-05	0.229175978349392	TRUE
TNFRSF12A	6.23236001770366e-27	-0.265109325398884	0.733	0.849	1.02204471930322e-22	5.27602422046203e-09	6.10962253470174e-10	0.301985230767965	TRUE
ELF3	1.57202810045067e-23	-0.258933670219433	0.701	0.82	2.57796888192906e-19	9.77166606599376e-14	7.67480083724615e-15	0.470081580045209	TRUE
AKR1B10	4.59585053485599e-23	-0.267868381307138	0.999	1	7.53673529211033e-19	2.53784920005112e-36	7.7997194757349e-38	0.54295215492166	FALSE	NS
GADD45B	3.89364572874034e-16	0.256372313580571	0.622	0.56	6.38518963056128e-12	6.05140713925367e-125	3.98531600121591e-127	1.9200343797137	TRUE
