# Supplementary material for: Single cell heterogeneity in influenza A virus gene expression shapes the innate antiviral response to infection
Source: PLoS Pathog. 2020 Jul 2;16(7):e1008671. doi: 10.1371/journal.ppat.1008671 (PMC7363107; doi:10.1371/journal.ppat.1008671)
Supplement: S6 Table — (TXT) [file ppat.1008671.s013.txt]

gene	pval_MAST	logFC_MAST	pct.1	pct.2	FDR_MAST	FDR_NBID	pval_NBID	logFC_NBID	unique	others
TXNRD1	2.12511859697639e-70	-0.817518008174409	0.957	1	3.48498198718159e-66	1.59316581188632e-39	6.89766282358246e-42	-0.738454215599864	FALSE	PB2,PB1,PA,NA,M,NS
CYP24A1	1.11643084937179e-69	-1.117590960498	0.598	0.931	1.83083494988479e-65	2.33264517065739e-48	6.25869793944296e-51	-1.4987980596578	FALSE	PB2,PB1,PA,M,NS
NEAT1	1.13280215156361e-61	-0.850223915045052	0.987	1	1.85768224834917e-57	2.0394052502737e-31	1.36797717867008e-33	-0.844136468199513	FALSE	PB2,PB1,PA,NA,M
ATP1B1	1.36702427263232e-58	-0.776824577588296	0.822	0.978	2.24178310468974e-54	1.3053846709547e-20	1.59202960053016e-22	-0.814997517499079	FALSE	PB2,PB1,PA,NA,M
LSM14A	3.49847428869369e-53	-0.565772158321409	0.707	0.935	5.73714798602878e-49	2.8343964311927e-12	6.2222252285467e-14	-0.509747878205492	FALSE	PB2,PB1,PA,NA
GTF2I	5.58787159771949e-47	-0.577325763159002	0.677	0.931	9.16355063310019e-43	1.93250688287171e-13	3.77097507481522e-15	-0.608431456012492	FALSE	PB2,PB1,PA,NA,M
CANX	2.41124657527645e-46	-0.633803747040858	0.764	0.961	3.95420325879585e-42	2.02384488748233e-15	3.43087309421359e-17	-0.586767336323393	FALSE	PB2,PB1,PA,NA,M,NS
KTN1	7.53078848452748e-46	-0.647513766155733	0.841	0.961	1.23497400357766e-41	6.66721866436248e-17	1.0367344102765e-18	-0.572956729490916	FALSE	PB2,PB1,PA,NA,M
ARHGAP5	4.8963421787077e-45	-0.581666523143179	0.643	0.914	8.02951153886276e-41	3.5438247223605e-13	7.0664716398066e-15	-0.653781586203951	FALSE	PB2,PB1,PA,NA,M
TRAPPC2P1	6.01443788596328e-45	-0.422249704129587	0.141	0.513	9.86307668919119e-41	1.60479551591821e-30	1.18409816102264e-32	-1.62653001012623	TRUE
CEBPB	8.3223975542487e-45	-0.6564584255071	0.653	0.931	1.36478997492124e-40	4.97729205424967e-13	1.01372982872089e-14	-0.681881269880591	FALSE	PB1,PA,M
TNPO1	1.47352984773699e-44	-0.558892610881593	0.748	0.944	2.41644159730388e-40	1.57694201089898e-10	4.02914020712648e-12	-0.476005415477068	FALSE	PB2,PB1,PA,NA,M
ALDOA	4.98911954142789e-44	-0.583839302191189	0.961	1	8.1816571359876e-40	2.77868026356424e-06	1.2307915099848e-07	-0.308802762790064	FALSE	PB1,PA,NA,M,NS
ABCC2	2.48982991380876e-43	-0.549804660442224	0.741	0.918	4.08307207565498e-39	7.71974146210993e-08	2.72090405823498e-09	-0.457306048306232	FALSE	PA,M
LDHA	3.48232574529663e-42	-0.623106639858327	0.939	1	5.71066598971194e-38	2.52970042032243e-08	8.37628714089322e-10	-0.450453325021619	FALSE	PB2,PB1,PA,M,NS
MTHFD2	5.31727870608871e-42	-0.549722865736464	0.746	0.966	8.71980535011488e-38	4.052754219836e-08	1.38395168187582e-09	-0.441519369887494	FALSE	PB1,M,NS
TSKU	3.93397870326195e-41	-0.551338767932028	0.361	0.72	6.45133167547928e-37	5.87472029140366e-20	7.45131910855516e-22	-0.940625959087141	FALSE	PB1,PA,M
SPTBN1	4.18586420596524e-40	-0.638663550552432	0.546	0.866	6.8643987113624e-36	1.1728534481747e-17	1.72362754442407e-19	-0.782157114404557	FALSE	PB2,PB1,PA,NA,M
SQSTM1	2.84876337528912e-39	-0.512750542332868	0.957	0.991	4.67168705913662e-35	0.000787455840121092	6.15597528529325e-05	-0.252345093693748	FALSE	PB2,M,NS
MBNL1	3.31862161341445e-39	-0.550833753969078	0.583	0.871	5.44220758383836e-35	5.66113942221096e-12	1.2772861675822e-13	-0.565658885048603	FALSE	PB2,PB1,PA,NA,M
GLS	5.06698454265196e-39	-0.631763316153306	0.508	0.836	8.30934795149494e-35	8.64221266477165e-15	1.53355929352311e-16	-0.783432835362948	FALSE	PB2,PB1,PA,NA,M
TSPAN4	9.3564023122809e-39	-0.56614835065191	0.543	0.849	1.53435641519095e-34	1.30167233991547e-13	2.50031579409337e-15	-0.655871317210383	FALSE	PB2,PB1,PA,NA,M
NCOA3	4.59513876364619e-38	-0.530282819090256	0.32	0.69	7.53556805850339e-34	4.74258735947439e-20	5.98643565712055e-22	-1.08141408284919	FALSE	PA
RPS9	2.95991065818226e-37	-0.508446762747269	0.997	1	4.85395748835308e-33	0.00566962383804715	0.000584667489583646	-0.149304436188584	FALSE	PB2,PB1,PA,NS
HSPA4	7.60714721199893e-37	-0.466939361625573	0.512	0.797	1.24749607129571e-32	2.5361560822688e-08	8.41312829290947e-10	-0.610694051534042	FALSE	PB1,PA
CAST	1.42113633220966e-36	-0.496255658381154	0.795	0.978	2.33052147119062e-32	1.01645494934232e-05	4.92142953703156e-07	-0.316944557306807	FALSE	PB1,PA,NA,M
CAPN2	2.75160411032491e-36	-0.524492332382778	0.524	0.841	4.51235558052182e-32	1.17125617321615e-09	3.27828881947808e-11	-0.607728619839987	FALSE	PB1,PA,NA,M
EGFR	8.97777509530893e-36	-0.558871450905474	0.267	0.603	1.47226533787971e-31	2.7636493959892e-22	3.08401633920375e-24	-1.18176316443548	FALSE	PB2,PB1,PA,NA,M
LRRFIP1	1.09303105076244e-35	-0.529244525673981	0.624	0.866	1.79246162014532e-31	1.4181812146822e-08	4.52289026939931e-10	-0.536581059616088	FALSE	PB2,PB1,PA,M
ZBTB38	2.7277811931912e-35	-0.558602198069882	0.658	0.909	4.47328837871425e-31	5.50566762249793e-10	1.49064968863289e-11	-0.528863461327291	FALSE	PB2,PB1,PA,M
TAX1BP1	2.9559085586944e-35	-0.475809480032571	0.795	0.953	4.84739444540294e-31	0.000621858790768266	4.70972997215797e-05	-0.276741094179522	FALSE	PB2,PB1,PA
KYNU	5.34515500233923e-35	-0.505770840615537	0.598	0.888	8.7655196883361e-31	1.33127303667141e-06	5.5446032321884e-08	-0.465119110710291	FALSE	PB1,PA,M
GLTSCR2	5.46508415001996e-35	-0.488275383867028	0.754	0.957	8.96219149761773e-31	0.000102481186436103	6.20548924513996e-06	-0.295555979742164	FALSE	PB2,PB1,PA,M,NS
GOLGA4	5.69288744009782e-35	-0.492059123355614	0.756	0.94	9.33576611301642e-31	6.98479595373649e-06	3.30094326736129e-07	-0.369955638769715	FALSE	PA,M
RNF217	5.71011028046359e-35	-0.458081187751111	0.305	0.638	9.36400984893224e-31	3.29579415012162e-15	5.66750381324652e-17	-1.00550087643627	FALSE	PB1,PA
HIF1A	2.53963208075427e-34	-0.519122079863588	0.9	0.987	4.16474264922893e-30	0.00303616349885603	0.000285490829638149	-0.289355514203628	FALSE	PB2,PB1
RAB7A	2.79377389959876e-34	-0.480556627392679	0.597	0.845	4.581509817952e-30	5.84956330066539e-07	2.31499883049688e-08	-0.463348257044163	FALSE	PB1,PA,M,NS
TOMM40	7.60084894485292e-34	-0.450083492474267	0.628	0.879	1.24646321846643e-29	0.000125978285268656	7.74352774869233e-06	-0.38207143864805	FALSE	PB1
PRRC2C	1.58309979012791e-33	-0.445598575528738	0.787	0.953	2.59612534583075e-29	0.00661217563890139	0.000697949632961663	-0.23823810725988	FALSE	PB2,PA
ZNF638	2.36009688473877e-33	-0.425957996832507	0.54	0.836	3.87032288128311e-29	4.4412839088742e-05	2.50514520135901e-06	-0.408571582564364	FALSE	PB1,PA
MAP1B	3.09551805098583e-33	-0.55031417767846	0.855	0.961	5.07634005181166e-29	0.0005455732098573	4.05877990137146e-05	-0.292567962798833	FALSE	PB2,PB1,PA
FAM120A	3.95193467263533e-33	-0.487123441560522	0.403	0.685	6.48077766965468e-29	7.52868973089126e-12	1.73078604094518e-13	-0.726300792846578	FALSE	PA,M
NUTF2	4.3545240841312e-33	-0.521480165303298	0.53	0.823	7.14098404556675e-29	7.52471319420142e-12	1.72528334716735e-13	-0.549531861208364	FALSE	PB2,PB1,PA,NA,M
ALDH3A2	8.42295202835016e-33	-0.492980567076579	0.533	0.828	1.38127990312914e-28	1.18508433871947e-08	3.74336049427822e-10	-0.610965717775963	FALSE	PB1,PA,M
LIMCH1	1.31064115571924e-32	-0.554504728742735	0.504	0.789	2.14932043126399e-28	5.25346935957843e-10	1.412756867842e-11	-0.634635293774427	FALSE	PB1,PA,M
TEAD1	1.38142525873238e-32	-0.478996940377217	0.306	0.655	2.26539928179523e-28	4.78286037840604e-17	7.32055585694199e-19	-0.880448043197167	FALSE	PA,M
EGLN2	3.65573557198757e-32	-0.492358992587074	0.419	0.767	5.99504076450241e-28	6.80198193793228e-12	1.53883486735342e-13	-0.665743919902465	FALSE	PB1,PA,NA
TACC2	7.34827067011005e-32	-0.471848022111432	0.34	0.711	1.20504290719135e-27	7.3138820545528e-12	1.66356363579986e-13	-0.799479426379369	FALSE	PB1,PA,NA
FOSL2	3.67299088992967e-31	-0.454820041561382	0.232	0.53	6.02333776039567e-27	4.49870853356277e-16	7.32456356156631e-18	-1.16390666222112	FALSE	PB1,PA,M
PCYOX1	3.67798328124699e-31	-0.406171069460062	0.315	0.659	6.03152478291695e-27	2.05314791902692e-10	5.30846220908235e-12	-0.863517759450743	FALSE	PB1,PA
PSAT1	4.51909124984363e-31	-0.483431268682101	0.705	0.931	7.41085774061857e-27	7.64800298259251e-05	4.53311720170737e-06	-0.370646932834778	FALSE	PA
EPAS1	1.07624108775472e-30	-0.546918078613175	0.397	0.707	1.76492775980896e-26	4.97729205424967e-13	1.01176904372336e-14	-0.79744972995351	FALSE	PB1,PA,M
PBX1	1.29168237458804e-30	-0.470488078371501	0.369	0.707	2.11822992608693e-26	3.76524378180195e-10	9.8499273272336e-12	-0.72529790870712	FALSE	PB1,PA,M
SLC52A2	1.61432789670751e-30	-0.450040317974157	0.389	0.724	2.64733631781064e-26	1.45919892684581e-10	3.7194045455305e-12	-0.624022185363591	FALSE	PA
NFAT5	1.83841266944673e-30	-0.46008109174941	0.459	0.754	3.0148129366257e-26	6.26809307498371e-09	1.91494275905045e-10	-0.649358126982976	FALSE	PB1,PA,M
PHF14	2.08351157992124e-30	-0.426572134939808	0.71	0.905	3.41675063991284e-26	0.00237386760094811	0.000215561014250796	-0.3134193165859	FALSE	PB1,PA
TRIM41	2.43551338323823e-30	0.568945043620068	0.683	0.336	3.99399839717238e-26	9.12195553800156e-34	5.17313168506705e-36	2.76202006872215	FALSE	PA,M
GHITM	2.45430770299529e-30	-0.449667611479764	0.769	0.953	4.02481920214197e-26	0.00713895172834142	0.000765742794691905	-0.235701589764639	FALSE	PA
VCAN	3.61161312510335e-30	-0.729163982930037	0.46	0.72	5.92268436385698e-26	3.32857249881155e-14	6.15011566034453e-16	-0.924488599470006	FALSE	PB2,PB1,PA,NA,M
CMIP	4.76416735350519e-30	-0.510894985807244	0.413	0.716	7.81275804301316e-26	2.65746488480503e-12	5.80140513909507e-14	-0.685380574379011	FALSE	PB1,PA,M
MET	5.26821641003625e-30	-0.457951401313868	0.422	0.728	8.63934809081845e-26	3.12167241932641e-09	9.1942665926865e-11	-0.619317073811395	FALSE	PB1,PA,M
PTPN11	6.29703279785737e-30	-0.434986724800009	0.513	0.832	1.03265040852063e-25	2.17547206792043e-06	9.35244714850847e-08	-0.431348776386867	FALSE	PA,M
URI1	7.377021158127e-30	-0.429242256518385	0.442	0.716	1.20975769972125e-25	1.06111340982104e-08	3.33882870582144e-10	-0.554090874349932	FALSE	PA,M
SLK	1.42763025943799e-29	-0.442467005933782	0.357	0.668	2.34117086245236e-25	1.19151170985533e-10	3.00802395194894e-12	-0.78672190345302	FALSE	PA
PGD	3.66701033151468e-29	-0.438925648357475	0.796	0.966	6.01353024265093e-25	0.00559026489980281	0.000575082437097832	-0.264703622378713	FALSE	PB1,PA,NS
IGF1R	1.21004035893606e-28	-0.455453252008106	0.254	0.578	1.98434518461925e-24	2.61863297443582e-16	4.2475539435327e-18	-1.00582842627607	FALSE	PA,M
BBX	2.15171279540134e-28	-0.444254708488645	0.375	0.703	3.52859381317865e-24	5.37830791084579e-09	1.62998904304552e-10	-0.676617838394252	FALSE	PB2,PB1,PA,M
PTPN12	2.48703132532772e-28	-0.42569281134879	0.507	0.815	4.07848267040493e-24	2.01089181801588e-06	8.59586050630608e-08	-0.480630003035922	FALSE	PA
ABCC3	3.09069661991606e-28	-0.450869221783647	0.605	0.841	5.06843338700035e-24	5.90726409910801e-05	3.418497243767e-06	-0.405379186421294	TRUE
PDXK	3.86392298236146e-28	-0.49741867169181	0.649	0.871	6.33644729877455e-24	1.98896961495119e-05	1.03093125965517e-06	-0.388177329974489	FALSE	PA
SLC44A1	5.25284944484385e-28	-0.415884073013584	0.314	0.638	8.61414780459944e-24	4.38950955125122e-10	1.16703833425546e-11	-0.81314513522936	FALSE	PA
AP2B1	5.84553819347221e-28	-0.426352290214765	0.566	0.866	9.58609808347507e-24	0.000318195492073945	2.22788243177423e-05	-0.319903493716556	FALSE	PB2,PB1,PA,M
SYNJ2	1.06066957270839e-27	-0.367218036549313	0.241	0.534	1.73939203228449e-23	1.74890784492338e-11	4.15924178010927e-13	-0.97849313697663	FALSE	PA
PALLD	1.22143897248879e-27	-0.4601537167537	0.429	0.72	2.00303777098437e-23	9.27486187963513e-09	2.89008745685319e-10	-0.647809901989276	FALSE	PB1,PA
APLP2	1.43046990814634e-27	-0.480598050673201	0.6	0.841	2.34582760236919e-23	7.88255690068152e-06	3.74924957773742e-07	-0.456713555824454	FALSE	PA,M
GARS	1.45797170159665e-27	-0.425856379748809	0.593	0.866	2.39092779344834e-23	0.000498961844911489	3.66333350371018e-05	-0.341040653188035	FALSE	PA
DPYSL2	1.71577409931181e-27	-0.450697441165442	0.45	0.767	2.81369794546144e-23	1.46723616983703e-07	5.35037032479141e-09	-0.521985713708083	FALSE	PB1,PA,M
CLTC	2.40366236812684e-27	-0.431229391465277	0.583	0.853	3.9417659174912e-23	0.000630860425907578	4.79329282688482e-05	-0.324198510238231	FALSE	PB2,PA
LARP1	2.67004759859613e-27	-0.414880597303151	0.643	0.879	4.3786110569378e-23	0.00157528776133611	0.000134483984747275	-0.264347487334048	FALSE	PA
EPHX1	3.52773133298378e-27	-0.48217209218432	0.696	0.909	5.78512661296011e-23	0.00269560975394297	0.000249194730591959	-0.326083281236742	FALSE	PA,M,NS
LASP1	4.67171008077467e-27	-0.415445088732137	0.423	0.737	7.66113736146238e-23	2.33004715420047e-08	7.64415738130283e-10	-0.585404940982313	FALSE	PA
NONO	4.7258063966e-27	-0.413074029039244	0.59	0.866	7.74984990978434e-23	0.0024628357516498	0.000225003938268364	-0.307743530430982	FALSE	PB1,PA,M
ZNF581	7.6443511879614e-27	-0.389378155006258	0.572	0.845	1.25359715131379e-22	0.00863186284258739	0.000952721004029708	-0.280755331922298	TRUE
PKN2	8.58273904152525e-27	-0.358415817216712	0.293	0.595	1.40748337541973e-22	6.34955360813722e-09	1.94757330623393e-10	-0.668860873280765	FALSE	PA
DAPK1	1.48947649778207e-26	-0.421025121135409	0.259	0.56	2.44259250871281e-22	3.75742647534452e-13	7.53822373552258e-15	-0.904005984794062	FALSE	PA
PPP2R1A	2.01605103906556e-26	-0.3816204002688	0.348	0.668	3.30612209896361e-22	6.57118470086645e-08	2.29204076400732e-09	-0.607709790676451	FALSE	PA
EIF4H	2.88082002062679e-26	-0.418850673030559	0.371	0.677	4.72425675182587e-22	5.02752581675754e-09	1.51448122048797e-10	-0.618772092183993	FALSE	PB1,PA
ILF3	3.01339064686805e-26	-0.425373882945512	0.438	0.737	4.94165932179892e-22	1.51065147681548e-06	6.35617732180427e-08	-0.534206837439642	FALSE	PB1,PA
MYO1B	3.12555205038329e-26	-0.479474508803665	0.482	0.759	5.12559280742356e-22	1.0024497835478e-06	4.12618820595626e-08	-0.561349209938878	FALSE	PB1,PA
GULP1	3.45941111937843e-26	-0.425925735125537	0.441	0.703	5.67308829466869e-22	2.66066328273373e-06	1.17303466883132e-07	-0.567835957727407	FALSE	PA
UBN1	4.32347307751246e-26	-0.369295333384628	0.378	0.698	7.09006349981269e-22	2.92441493560117e-06	1.31071710327877e-07	-0.547799806700963	FALSE	PA
PRSS23	4.46040164648655e-26	-0.496820670836788	0.725	0.918	7.31461266007329e-22	0.000982179586842562	7.85192657083114e-05	-0.372181579886379	FALSE	NA,M
PHF3	6.58633216933574e-26	-0.401929075202308	0.42	0.72	1.08009261244937e-21	3.80685057053012e-06	1.73640113833559e-07	-0.513551899631589	FALSE	PB1,PA
SRC	8.44815364825231e-26	-0.421599611271345	0.445	0.754	1.3854127167769e-21	2.23401106046235e-05	1.17428961163397e-06	-0.445568898495656	FALSE	PB1,PA
CUX1	9.66937050236813e-26	-0.433593627543853	0.333	0.647	1.58568006868335e-21	1.08040385342404e-10	2.71435079950427e-12	-0.762542963425358	FALSE	PB1,PA
GCNT3	1.1172976066034e-25	-0.424025110062486	0.451	0.711	1.83225634506891e-21	2.44592814406141e-06	1.06941306134035e-07	-0.576953554270305	FALSE	PA
WNK1	3.48927791169649e-25	-0.416787537659664	0.512	0.793	5.72206684739108e-21	1.73943706085621e-05	8.93106899957883e-07	-0.38769259058022	FALSE	PA
PTEN	4.70247407603822e-25	-0.372564537694805	0.48	0.75	7.71158723729508e-21	0.00112745202674469	9.16454388469221e-05	-0.313289061934172	TRUE
CD151	5.32934194625173e-25	-0.462889341823966	0.683	0.909	8.73958785765821e-21	0.00317749225730043	0.000302073933113688	-0.27399086067921	FALSE	PA,NS
CH507-42P11.8	5.43296964505103e-25	-0.435987227623651	0.561	0.849	8.90952692091918e-21	0.00812644786693164	0.000888512776718607	-0.307677079643111	FALSE	PB1,PA,M
LPP	5.45512560711039e-25	-0.403502706125179	0.24	0.543	8.94586048310033e-21	3.46657033115074e-14	6.42622953027517e-16	-0.941076110299141	FALSE	PA,M
SLC25A37	8.42793584041468e-25	-0.419019349762004	0.594	0.819	1.3820971984696e-20	0.00034599845690477	2.44534551834032e-05	-0.429555756335823	FALSE	PB1
TACC1	9.03836934268742e-25	-0.414909420950752	0.324	0.608	1.48220218850731e-20	1.61142911724003e-09	4.58892248156042e-11	-0.815208466486497	FALSE	PA
PDE4D	1.14397794174426e-24	-0.404435000287222	0.339	0.621	1.87600942666642e-20	2.73482554116821e-07	1.01561604644883e-08	-0.630106454217069	FALSE	PA
PPIA	1.44450986602574e-24	-0.314117022458888	0.995	1	2.36885172929561e-20	1.14613796626194e-06	4.74558009080957e-08	0.28607969403024	FALSE	PA,NS
NFIA	1.48787526251197e-24	-0.343166543977681	0.251	0.56	2.43996664299338e-20	1.39002157039742e-07	5.05184984423966e-09	-0.775908229394204	FALSE	PA
TNRC6B	1.71058906042944e-24	-0.404428203646122	0.371	0.634	2.80519500019823e-20	8.7954207672695e-09	2.72996473598401e-10	-0.670663082818977	FALSE	PA
SPATS2	2.67410123857278e-24	-0.43569366130107	0.615	0.841	4.3852586211355e-20	0.000214606385734168	1.41858236560667e-05	-0.36995492066061	FALSE	PB1,PA,M
NAA60	2.82213810822956e-24	-0.362485962519532	0.348	0.638	4.62802428368566e-20	2.1487034340711e-06	9.19805970313989e-08	-0.600095757315867	FALSE	PA
RP11-54H7.4	3.19279538066561e-24	-0.528803080054548	0.682	0.862	5.23586514475353e-20	0.00349134615030947	0.000334678708963137	-0.425385168911156	FALSE	PB2
SLMAP	3.55444170035226e-24	-0.35243425027127	0.309	0.595	5.82892894440767e-20	2.83903582530524e-07	1.05604723058491e-08	-0.685837025342438	FALSE	PA
SPECC1	5.90911014630711e-24	-0.43241487453747	0.553	0.789	9.69034972892904e-20	0.000273447447749467	1.88756943016279e-05	-0.353730783277833	FALSE	PB1,PA
SPSB1	1.08374024688227e-23	-0.312369625820421	0.208	0.483	1.77722563086224e-19	2.3513355140436e-08	7.72833613067564e-10	-0.87245256169368	TRUE
TAOK1	1.38719314099486e-23	-0.380921047907426	0.551	0.823	2.27485803191747e-19	0.00208068545933603	0.000184481776808012	-0.336853959421197	FALSE	PA
ACADVL	2.02264532347994e-23	-0.34920229854243	0.416	0.737	3.31693606597476e-19	0.00519310956144361	0.000526626086998032	-0.324264317728284	FALSE	PA
EHBP1	2.21774698480718e-23	-0.394787916999106	0.473	0.746	3.6368832803853e-19	0.000212001490144192	1.39877804949092e-05	-0.422305814077517	FALSE	PA
ABCF1	2.46763008495031e-23	-0.368813898832291	0.428	0.724	4.04666657631001e-19	0.000475465984576642	3.48213090722939e-05	-0.370589008855198	FALSE	PA
ALCAM	3.28491611729264e-23	-0.432902926744011	0.522	0.78	5.3869339407482e-19	0.000142352881562662	8.89652899792476e-06	-0.422099964105951	FALSE	PA,M
PRKAA2	3.87146539165755e-23	-0.346767165503572	0.263	0.513	6.34881609577922e-19	1.36229117532863e-07	4.93445306509671e-09	-0.889788661624156	TRUE
BICC1	4.50307359429161e-23	-0.425121077583861	0.355	0.647	7.38459038727882e-19	1.25193694023254e-07	4.52709680808523e-09	-0.641640279112446	FALSE	PA
EIF4G1	4.61115367955604e-23	-0.360190194344214	0.442	0.737	7.56183091910396e-19	0.00155003131111606	0.000131666175765881	-0.375465730513266	FALSE	PA
PAPPA	5.73255956102492e-23	-0.526839221686287	0.37	0.625	9.40082442412477e-19	1.71388188107025e-09	4.89113190036514e-11	-0.801136059862481	FALSE	PB1,PA,M
FLNB	8.60812339755615e-23	-0.3963778171785	0.304	0.591	1.41164615596523e-18	7.58613181733996e-09	2.33611596302011e-10	-0.706428679579277	FALSE	PA
ACTN4	1.6240175273436e-22	-0.431315594533352	0.647	0.853	2.66322634309077e-18	0.00911683578236587	0.00101069622857133	-0.254513240890287	FALSE	PA,NA,NS
SHOC2	2.07844315351361e-22	-0.37913309820888	0.542	0.797	3.40843892744698e-18	0.00194520257010348	0.000171283158194367	-0.328433753567636	FALSE	PA
TUG1	2.18134458197291e-22	-0.328683723842119	0.303	0.599	3.57718697997738e-18	1.71720231281284e-05	8.79596281945719e-07	-0.620388200637517	TRUE
TANC2	2.61666187332598e-22	-0.338155937651633	0.165	0.418	4.29106380606727e-18	2.11639758673275e-13	4.14271373462536e-15	-1.15094024968904	FALSE	PA
TTC3	2.90743235171678e-22	-0.392956335240279	0.502	0.741	4.76789831358034e-18	0.0024397282415174	0.000222713164068025	-0.304474023120151	FALSE	PA
TRIM56	3.31597857774899e-22	-0.378264979469164	0.523	0.746	5.43787326965056e-18	0.00233649887857062	0.000211152590892229	-0.395366634686879	TRUE
ALKBH5	3.34028569910921e-22	-0.371302462826141	0.446	0.685	5.4777345179692e-18	0.00022827258576848	1.52423002266288e-05	-0.454653452811588	FALSE	PA
MSN	3.67116704007303e-22	-0.388214232291399	0.346	0.642	6.02034682901576e-18	2.84162651140714e-06	1.26841307784013e-07	-0.586590843590621	FALSE	PA,M
ATP6V0E1	3.71615317931369e-22	-0.30785037905639	0.996	1	6.09411959875652e-18	4.33597622695356e-07	1.66575097443792e-08	0.311358275031791	FALSE	NS
SUDS3	3.80237992868384e-22	-0.371731473449371	0.373	0.672	6.23552284504862e-18	4.37686168625552e-07	1.68946487432145e-08	-0.573284519276243	FALSE	PA
PAFAH1B2	4.38492106452474e-22	-0.340969320665406	0.423	0.707	7.19083205371412e-18	0.000334902496881062	2.36079813643825e-05	-0.402875240432452	TRUE
PLEKHA3	4.754412173517e-22	-0.363613643821361	0.456	0.746	7.79676052335052e-18	0.0015766784674106	0.000134698855591332	-0.376019616991741	FALSE	PB1,PA
JAGN1	5.69478589437873e-22	-0.359576051012529	0.448	0.724	9.33887938819168e-18	0.000112595084239897	6.87970451907904e-06	-0.484437016006065	FALSE	PB1
ARHGAP35	6.09151396758981e-22	-0.351669753037895	0.34	0.642	9.98947375545053e-18	2.89393820610324e-05	1.55999839880192e-06	-0.520551175036736	FALSE	PA
SMOX	6.2164734734743e-22	-0.511206772500049	0.69	0.901	1.01943948491505e-17	0.000233182557320299	1.57265631072779e-05	-0.45100125745216	FALSE	PA,M
WWC2	6.28164763660254e-22	-0.318743602001467	0.201	0.453	1.03012739592645e-17	2.0628606048307e-08	6.72986415991477e-10	-0.932764498033058	FALSE	PA
PON2	6.98019166896426e-22	-0.395674371185007	0.506	0.784	1.14468163179345e-17	0.00184797442890784	0.000161256869794934	-0.365137297425957	FALSE	PB1,M
SRSF5	8.67489559738098e-22	-0.360636223917863	0.417	0.634	1.42259612901451e-17	4.46128866738341e-05	2.51914952496923e-06	-0.582976969523552	TRUE
CPSF6	1.21895725718875e-21	-0.335637740822953	0.345	0.634	1.99896800606383e-17	6.73817471634154e-05	3.9533014355048e-06	-0.524705806316964	TRUE
DYNLL1	1.30384375345159e-21	0.418244273491267	0.998	0.996	2.13817337128526e-17	1.0018030040592e-76	2.44357095934923e-80	1.78576156039929	FALSE	PA,M,NS
REPIN1	1.42250983168162e-21	-0.367202632174856	0.423	0.707	2.33277387297469e-17	0.000307029308644908	2.13997499714086e-05	-0.419232705340077	FALSE	PA
JADE1	1.98925453413126e-21	-0.41518137261061	0.539	0.772	3.26217851052185e-17	0.00185441664540401	0.000161932107824778	-0.375879936473	FALSE	PA
GPAA1	2.93846079057069e-21	-0.380430672812827	0.305	0.565	4.81878185045688e-17	7.07659991090606e-08	2.48127626609609e-09	-0.684429015918807	FALSE	PA
SMAD5	3.10940876747269e-21	-0.332187462146459	0.352	0.642	5.09911943777846e-17	6.61309478634061e-05	3.87131593078053e-06	-0.494577344793877	FALSE	PA
SMAD3	3.66287577671197e-21	-0.36242100314476	0.273	0.552	6.00674998622996e-17	1.44895814923132e-07	5.2748827068181e-09	-0.711462487718917	FALSE	PA
VASP	4.26862178510233e-21	-0.360115468843635	0.362	0.629	7.00011286538931e-17	0.000168615153346319	1.07858586413981e-05	-0.496205234199736	FALSE	PA
C1GALT1	1.08286784611112e-20	-0.303986333557915	0.278	0.573	1.77579498083763e-16	3.06368403147983e-05	1.66457861579885e-06	-0.59725075523463	TRUE
AP1S1	1.45891344766764e-20	-0.37538524989234	0.4	0.668	2.39247216283016e-16	0.000110425169992344	6.73365266128081e-06	-0.487764011370427	FALSE	PA
C5orf45	1.53058028642894e-20	0.446725635673368	0.768	0.552	2.50999861171482e-16	5.59888452655598e-38	2.56062162017012e-40	2.05082613778542	FALSE	M,NS
PAQR5	2.0319436056571e-20	-0.37899232324942	0.332	0.569	3.33218431891708e-16	3.3612630066275e-06	1.51471026397812e-07	-0.632535185470164	FALSE	PA
CTNNA1	2.29969685767324e-20	-0.373152199318659	0.434	0.707	3.77127287689834e-16	0.000734255461955646	5.70873659365479e-05	-0.411546842403723	FALSE	PA
CXXC5	2.37925652275262e-20	-0.373130146148465	0.256	0.526	3.90174277166202e-16	3.84940192397681e-08	1.31216273888837e-09	-0.815171204869987	FALSE	PA
NRP2	2.69204471055412e-20	-0.473122618109767	0.615	0.836	4.41468412083771e-16	0.00199459681635324	0.000176119043239191	-0.4054195877273	FALSE	PB2,PB1,PA,M
ABCC1	2.78259462281975e-20	-0.322935169394939	0.238	0.517	4.56317692196211e-16	4.12992800603059e-07	1.58155667283811e-08	-0.733896266486583	FALSE	PA
AXL	2.84422650304059e-20	-0.443843891174693	0.35	0.638	4.66424704233626e-16	1.77677157012939e-05	9.15526542325343e-07	-0.61639343385312	FALSE	PA
RNF187	3.39652005789595e-20	-0.341321881177942	0.335	0.578	5.56995324294358e-16	5.39732129961581e-05	3.09048399313327e-06	-0.592375740803141	FALSE	PA
ICE1	3.53724865422247e-20	-0.357811240859791	0.451	0.668	5.80073406805943e-16	0.000402875868547553	2.92102815844284e-05	-0.451836421969233	FALSE	PA
ADAM9	3.65727196155886e-20	-0.380383790144023	0.495	0.737	5.99756028976037e-16	0.00675383838674781	0.000717021320283428	-0.318193262883374	FALSE	PA
NFIC	4.81404022116682e-20	-0.336606797197207	0.383	0.668	7.89454455869147e-16	0.00416649494739412	0.000409052799884416	-0.332555113050297	FALSE	PA
ATP2A2	5.24221084933163e-20	-0.349683390905777	0.462	0.741	8.59670157181895e-16	0.00456824009698827	0.00045442962995772	-0.356791197178586	FALSE	PA
MKLN1	5.50321752149686e-20	-0.353539181906451	0.306	0.586	9.0247264135027e-16	9.15503609464819e-06	4.39356875814874e-07	-0.658290312731056	FALSE	PA
VPS13A	6.30098250336863e-20	-0.294195617166903	0.307	0.539	1.03329812072742e-15	6.02044747391395e-05	3.48766699202284e-06	-0.596026834369017	TRUE
TGFB2	6.63381270969566e-20	-0.340349985708838	0.311	0.569	1.08787894626299e-15	2.91428147742927e-05	1.5727416961552e-06	-0.609956647395766	FALSE	PA
NRBP1	8.37378950178404e-20	-0.325599999556348	0.37	0.659	1.37321774039756e-15	0.00248244853161264	0.000227369820994096	-0.39002048123392	FALSE	PA
TNRC6A	1.30470417741639e-19	-0.340235951001111	0.468	0.733	2.13958438054513e-15	0.00306034605721572	0.000288137954286302	-0.341178551214336	FALSE	PA
ITGAV	1.61025996868147e-19	-0.334232227946356	0.276	0.539	2.64066532264075e-15	2.48025219309086e-06	1.08895760657688e-07	-0.66438309242877	FALSE	PA
NPEPPS	1.67346621291308e-19	-0.322083611708544	0.405	0.642	2.74431724255616e-15	0.00277159876422545	0.000256895549827592	-0.398301989329541	FALSE	PA
RHOBTB3	1.83280209876535e-19	-0.396501510666196	0.489	0.711	3.0056121617653e-15	0.00311600481897632	0.000295278461411622	-0.391125053245054	FALSE	PA
RPS26	2.28516093565684e-19	-0.278595167248318	0.989	1	3.74743541838366e-15	1.65821314074248e-06	7.03772392192674e-08	0.298635873597546	FALSE	PA
ALDH3B1	2.47727165573809e-19	-0.317053134979198	0.298	0.543	4.06247778824489e-15	0.000125339276426494	7.69660658341849e-06	-0.541595377251158	FALSE	PA
THRAP3	2.55022754944378e-19	-0.359634205540566	0.46	0.642	4.18211815833286e-15	0.00537676497023973	0.000549512658706128	-0.369015445780162	TRUE
DDX27	2.60600907606034e-19	-0.348188687531706	0.452	0.703	4.27359428383136e-15	0.000264308244485494	1.81803585450111e-05	-0.430697762108411	TRUE
TGFBR2	2.83032487920101e-19	-0.349289154072982	0.326	0.595	4.64144976940173e-15	1.16731840594866e-05	5.71593804486114e-07	-0.569771247246981	FALSE	PA
EPN2	2.85235584332593e-19	-0.297195904568615	0.219	0.483	4.6775783474702e-15	2.92697227185026e-07	1.09411183769999e-08	-0.795254544905243	TRUE
CLCN3	3.09617312528172e-19	-0.301844599491535	0.244	0.522	5.07741430814949e-15	2.2800202693619e-06	9.85751796437337e-08	-0.75414415925327	FALSE	PA
EXOSC4	3.63665782097411e-19	-0.317482519935871	0.344	0.573	5.96375516061544e-15	0.00459349361422336	0.000458256939622503	-0.384474660952735	TRUE
SEPT9	4.08272590075404e-19	-0.337953897040783	0.252	0.504	6.69526220464656e-15	5.88706922731787e-07	2.33702181046645e-08	-0.745350951997902	FALSE	PA
STAG2	4.22788448230079e-19	-0.365541666455763	0.439	0.707	6.93330776252506e-15	0.00153821371620853	0.000130474741096778	-0.377694055241628	FALSE	PA
QKI	4.83385503420469e-19	-0.31159609551614	0.302	0.573	7.92703887059227e-15	0.00013854480909349	8.60888837528303e-06	-0.568847689353312	FALSE	PA
DSTN	5.39380998783691e-19	-0.299440688940665	0.998	1	8.84530899905374e-15	1.29428400764911e-06	5.38265560837058e-08	0.305179214634363	FALSE	PA,NS
NR1H2	5.45565456407027e-19	-0.335160106573246	0.398	0.655	8.94672791961884e-15	0.00231002473690691	0.000207807876704195	-0.432039934079248	TRUE
SSFA2	6.61127056706059e-19	-0.347593824976117	0.351	0.591	1.08418226029227e-14	9.40502714957879e-05	5.67777113121715e-06	-0.574807840854267	FALSE	PA
CLIP4	1.00585541535438e-18	-0.306196865427591	0.307	0.578	1.64950229563965e-14	3.91711682743838e-05	2.18320920804847e-06	-0.588566377231381	TRUE
CCNK	1.08440418924531e-18	-0.291332367939875	0.314	0.586	1.77831442994338e-14	0.000359598397619438	2.55681280336768e-05	-0.51261523676688	TRUE
RBM33	1.29449045999586e-18	-0.32296815473296	0.373	0.642	2.12283490534721e-14	0.00261371510357955	0.00024098647701764	-0.39995349897584	FALSE	PA
NR2F2	1.39036008093657e-18	-0.346361432824124	0.447	0.707	2.28005149672788e-14	0.0014069319337183	0.000117880631558567	-0.437259065108781	TRUE
CPEB4	1.42617253059745e-18	-0.39292825945961	0.356	0.603	2.33878033292676e-14	1.96840604877233e-05	1.0190723430744e-06	-0.583064129861149	FALSE	PA
KDM1A	1.58503631451069e-18	-0.300966444990502	0.269	0.491	2.59930105216608e-14	2.57309841097316e-06	1.13285996263347e-07	-0.716659267382132	FALSE	PA
ERBB2IP	1.69575981444312e-18	-0.305168044448999	0.305	0.586	2.78087651970527e-14	0.0013445202212414	0.00011207751341161	-0.424580737382368	FALSE	PA
BACH1	1.82641873102447e-18	-0.318427718076443	0.309	0.552	2.99514407700703e-14	1.52555643004188e-05	7.64685276842749e-07	-0.666835700803947	FALSE	PB1
ABHD2	1.96855056421382e-18	-0.322614394525291	0.219	0.466	3.22822607025425e-14	2.33863210028944e-06	1.01679656534324e-07	-0.780465097105454	FALSE	PA
RANBP2	4.59170592341129e-18	-0.299382433065683	0.312	0.565	7.52993854380217e-14	0.00060979021335599	4.60717162234327e-05	-0.46071165465879	FALSE	PA
TMEM147	4.81921056273056e-18	-0.318386964864993	0.987	0.996	7.90302340182184e-14	0.00131471907741386	0.000108951962083385	0.238779330104643	FALSE	PA,NS
SLC39A14	5.47473029958607e-18	-0.340733514175388	0.384	0.647	8.97801021829119e-14	0.000416288481459273	3.02335253014205e-05	-0.450905158267924	FALSE	PA
GMPS	5.86639371991585e-18	-0.305443042432601	0.353	0.599	9.62029906129e-14	0.00328654957354571	0.000313443718094121	-0.413975932464712	FALSE	PA
ZFP91	6.36901735683312e-18	-0.295321661145515	0.349	0.629	1.04445515634706e-13	0.00457988653732784	0.000456340911152735	-0.367537579190938	FALSE	PA
AR	6.89661352942957e-18	-0.375927457626547	0.226	0.427	1.13097565269115e-13	5.3485121781615e-07	2.09387451575077e-08	-0.942922555829896	FALSE	PA
CRIM1	8.43542613003427e-18	-0.350689813511306	0.279	0.526	1.38332553106432e-13	1.76659705448328e-06	7.53004049688281e-08	-0.668364811646208	FALSE	PA,NA
WWC1	9.18797728177066e-18	-0.31418709322204	0.197	0.431	1.50673639443757e-13	4.40674633575965e-08	1.51020881803581e-09	-0.865686416925684	FALSE	PA
GALNT1	1.37359349557839e-17	-0.390112169672916	0.445	0.694	2.252555973399e-13	0.00750788164768771	0.000813098225885321	-0.372561634896615	FALSE	PA
TRIM44	1.49152201003087e-17	-0.319083264280227	0.411	0.672	2.44594694424963e-13	0.00369577719424913	0.000357205125488436	-0.397010437599295	FALSE	PA
SBNO1	1.50717916046669e-17	0.346121329666538	0.883	0.832	2.47162310524933e-13	9.21206735683624e-64	8.98793083172022e-67	1.80489984371371	FALSE	M,NS
PLS3	1.91595165302139e-17	-0.363868467046406	0.447	0.685	3.14196911578977e-13	0.00311600481897632	0.00029522724880092	-0.388747392450978	FALSE	PA
FMNL2	1.93304078721756e-17	-0.293679209783298	0.22	0.483	3.16999358695808e-13	1.25844526067714e-05	6.20819693815358e-07	-0.65881288401422	FALSE	PA
PHF20L1	2.10868840107157e-17	-0.319082422086667	0.411	0.672	3.45803810891727e-13	0.00904135700140573	0.00100122594759149	-0.350217237700668	FALSE	PA
MLPH	3.47515729406757e-17	-0.328091048641474	0.356	0.599	5.69891044654142e-13	0.00290697264753835	0.000271747610749209	-0.441303613533413	FALSE	PB1
AKAP13	3.60761116014979e-17	-0.313155979777072	0.362	0.621	5.91612154152964e-13	0.00185592526555576	0.000162290190304711	-0.430374485060521	FALSE	PA
HNRNPA1	4.1767453260473e-17	-0.289793327243043	0.997	1	6.84944466018497e-13	0.00111657442833971	9.05569845534369e-05	0.262401237975112	FALSE	PA,NS
PDCD6IP	4.18365630205033e-17	-0.305884365425049	0.378	0.625	6.86077796973234e-13	0.00167836827278421	0.000144205189118419	-0.428275382218015	FALSE	PA
KLF13	4.92128026821354e-17	-0.280251186912494	0.219	0.44	8.07040751184338e-13	1.73783760367528e-05	8.9122594346662e-07	-0.712374916897642	FALSE	PA
USP9X	4.92280439730963e-17	-0.306576976834048	0.275	0.496	8.07290693114805e-13	0.000143405108528995	8.98960007121208e-06	-0.625016432381912	FALSE	PA
DOCK5	6.35278775024388e-17	-0.293875848398083	0.191	0.414	1.04179366316249e-12	3.23173274326038e-07	1.21394436846661e-08	-0.894433460268916	TRUE
RALGPS2	6.86816453361166e-17	-0.274353152292693	0.207	0.431	1.12631030186698e-12	1.52575401596473e-05	7.65714711347627e-07	-0.785477440693323	TRUE
LIMS1	7.16134250029576e-17	-0.343835845849751	0.403	0.629	1.1743885566235e-12	0.00553357988156095	0.000568238826791185	-0.419688459081764	FALSE	PA
THUMPD3	9.46698212031036e-17	-0.292080803901845	0.341	0.582	1.5524903979097e-12	0.00663023208921012	0.000700664199682977	-0.40995662753084	TRUE
PFKFB3	1.12913567118702e-16	-0.316131277337962	0.351	0.591	1.85166958717959e-12	0.00177147382310015	0.000153825155442077	-0.459540344037701	FALSE	PA
SUPT6H	1.25707770088883e-16	-0.311351718337508	0.358	0.621	2.06148172168759e-12	0.000658980182503309	5.0632052561386e-05	-0.47818048044986	FALSE	PA
C16orf72	1.29174933424132e-16	-0.289401632841797	0.283	0.534	2.11833973322234e-12	0.0003576714783297	2.53874992850644e-05	-0.573386445679886	TRUE
CAPN7	1.336830047071e-16	-0.283497060210453	0.316	0.53	2.19226759419174e-12	0.000391619856831402	2.8346409540757e-05	-0.531580131089782	TRUE
AFF1	1.39352525640717e-16	-0.250916835772876	0.156	0.371	2.28524206798212e-12	6.32946391640028e-07	2.51650129489175e-08	-0.944393491300466	TRUE
APPL1	1.43933206994466e-16	-0.290021454637605	0.33	0.573	2.36036066150225e-12	0.00121275758763473	9.96148832577581e-05	-0.453690223013844	TRUE
GPRC5A	1.50001748576357e-16	-0.32002870217944	0.355	0.573	2.45987867490368e-12	0.00476113619834509	0.000476723314694959	-0.440343148553292	TRUE
INSIG2	1.68533866331434e-16	-0.280832520923759	0.257	0.496	2.76378687396918e-12	0.00015551449048298	9.80877237459008e-06	-0.638893778471427	TRUE
CCM2	2.23523301772586e-16	-0.274117677253604	0.329	0.522	3.66555862576865e-12	0.00548039932769016	0.000561833800597531	-0.420165192030185	TRUE
ATP5D	2.28698648439856e-16	-0.278692777855484	0.942	0.991	3.75042913576519e-12	0.00281051409224271	0.000261188089308976	0.208498362264343	FALSE	PA,NS
ARHGEF12	2.30443302310286e-16	-0.291126989037923	0.285	0.53	3.77903971458638e-12	4.86651280117805e-05	2.76280469412572e-06	-0.601852983922043	FALSE	PA
PDE8A	3.04511419843619e-16	-0.254212475918823	0.242	0.5	4.99368277401551e-12	0.000264763603843452	1.8227825400284e-05	-0.537097229236193	TRUE
SYT1	3.76057753177878e-16	-0.428879299510287	0.231	0.461	6.16697109436402e-12	2.86571669123353e-07	1.06771931114317e-08	-0.970671428452651	FALSE	PA,M
TSPAN14	3.82866790823296e-16	-0.274638751659491	0.265	0.522	6.27863250271122e-12	0.000136847732808701	8.49125184540919e-06	-0.561440122697706	FALSE	PA
SLC22A3	4.27686801260334e-16	-0.259895610939689	0.165	0.392	7.01363585386821e-12	2.30641870368275e-07	8.52301807690556e-09	-0.930665965516845	TRUE
RAB31	4.89694447451305e-16	-0.330731262686567	0.337	0.578	8.03049924375395e-12	0.000663846017730307	5.10868756860569e-05	-0.547549622305219	FALSE	PA
MALT1	5.25749498370985e-16	-0.295954143018279	0.31	0.556	8.62176602378579e-12	0.00182669777563146	0.000158731894034687	-0.471667787010814	FALSE	PA
CNTN1	6.16967435422966e-16	-0.288551782947739	0.158	0.384	1.01176489735012e-11	4.88451498792944e-07	1.90031133745898e-08	-1.04089025465289	TRUE
EIF2AK4	6.95453737868771e-16	-0.266616842630507	0.257	0.478	1.140474584731e-11	0.000381226087298357	2.74778483557936e-05	-0.560377272554608	TRUE
MNAT1	8.99363114675016e-16	-0.264666261270963	0.258	0.474	1.47486557175556e-11	0.000307029308644908	2.13959486567244e-05	-0.554474892958051	FALSE	PA
EPB41L1	9.96954329134116e-16	-0.27546327294036	0.218	0.44	1.63490540434704e-11	2.2090886471352e-05	1.15849517442299e-06	-0.750947300533961	FALSE	PA
USP47	1.1058213919667e-15	-0.277865215581472	0.315	0.552	1.81343650068619e-11	0.00519916673718463	0.000527557378539864	-0.409043972541527	FALSE	PA
ETNK1	1.15871807535603e-15	-0.292037055223413	0.369	0.578	1.90018177177635e-11	0.00833349775221883	0.000914199796099864	-0.388040323425978	TRUE
RDH10	1.28485358822072e-15	-0.328894619809271	0.273	0.478	2.10703139932316e-11	0.00133778144890418	0.000111359090506334	-0.605836165181276	TRUE
USO1	1.53989676374914e-15	-0.305707155764081	0.378	0.586	2.52527670287221e-11	0.00640462095875401	0.000670573460953755	-0.418975879885237	FALSE	PA
FAM134A	1.76083114763743e-15	-0.260408551757731	0.17	0.379	2.88758699901062e-11	4.25091075297292e-06	1.95709349258769e-07	-0.796791808624395	FALSE	PA
TCF12	2.04799232903982e-15	-0.257966794193135	0.245	0.483	3.3585026203924e-11	0.0011693371088139	9.54066133052623e-05	-0.498851844301536	FALSE	PA
CTC-444N24.11	2.10652072484277e-15	-0.251218954652074	0.197	0.414	3.45448333666966e-11	0.0002004451163937	1.30663960866434e-05	-0.683741667152542	TRUE
EHMT1	2.43678119259372e-15	-0.25305212147407	0.203	0.435	3.99607747773444e-11	0.000190453237742928	1.23453742131065e-05	-0.640109277577302	FALSE	PA
TSPO	3.24366637151726e-15	-0.272118937280074	0.944	0.987	5.31928848265116e-11	6.47118061088572e-05	3.77795022910715e-06	0.295666973707686	FALSE	NS
UHMK1	3.65103271178981e-15	-0.276680882867648	0.328	0.556	5.9873285440641e-11	0.00996464287630521	0.00111987540831944	-0.408706527978991	TRUE
FAM91A1	3.99675943681453e-15	-0.251446076893777	0.221	0.422	6.55428580043214e-11	0.000126516629863383	7.79204806159014e-06	-0.676533401527708	TRUE
GPC1	4.43013767176467e-15	-0.265640126096439	0.187	0.409	7.26498276792688e-11	2.02141129678392e-05	1.05144450036995e-06	-0.730045036778155	FALSE	PA
RAB27B	5.13066115177181e-15	-0.279145011975428	0.259	0.453	8.4137712227906e-11	0.00106845405764083	8.62633802254072e-05	-0.587483022847146	TRUE
GLIS2	5.86015670106958e-15	-0.262126611674239	0.253	0.5	9.61007097408401e-11	0.00237360141888379	0.000215374041789077	-0.465815936608758	FALSE	PA
MACF1	6.09053417293793e-15	-0.336094089094685	0.361	0.582	9.98786699020091e-11	0.00103178722953181	8.29255179293207e-05	-0.45394141426064	FALSE	PA
MARCH6	6.38471874310576e-15	-0.257851027023572	0.262	0.509	1.04703002668191e-10	0.000804995231387302	6.31763438499578e-05	-0.529991438827034	FALSE	PA
MRPS12	6.72413359658892e-15	-0.255929706226722	0.963	1	1.10269066850462e-10	0.000128026800947222	7.89286515992691e-06	0.300687473743805	FALSE	NS
EPT1	8.00257413235088e-15	-0.256897511302959	0.229	0.461	1.31234213196422e-10	0.000590414028776619	4.44637676406564e-05	-0.604799008314868	TRUE
SMOC1	8.50570972306139e-15	-0.304746286392301	0.254	0.483	1.39485133748484e-10	0.000365497832945684	2.61881793835708e-05	-0.600587783467219	FALSE	PA
DUSP5	9.28159776377669e-15	-0.307413679737022	0.299	0.526	1.52208921728174e-10	0.00223142285304458	0.000199207455141	-0.519879135961233	FALSE	PA
CAMLG	1.05666474122296e-14	-0.251252906733957	0.874	0.961	1.73282450913153e-10	0.00390632252254028	0.000380175056160393	0.245234004663756	TRUE
MLXIP	1.19833664076634e-14	-0.275599577718053	0.305	0.53	1.96515225719271e-10	0.00397681855319053	0.000388490964218015	-0.46577285340179	TRUE
PRDX5	1.46478000332555e-14	-0.264604288242034	0.984	1	2.40209272745357e-10	1.60917399395926e-07	5.89739356283623e-09	0.337356542880252	FALSE	PA,NS
CPEB2	1.90250750894592e-14	-0.306487597678453	0.339	0.56	3.11992206392042e-10	0.0091970716068658	0.00102071286813194	-0.409861536310187	TRUE
AP5M1	2.57989992818709e-14	-0.263021265012505	0.297	0.5	4.23077789223402e-10	0.00403531220749788	0.000395189426504152	-0.480874331850309	TRUE
MSI2	3.28275203462459e-14	-0.269382535141545	0.298	0.539	5.38338506158086e-10	0.00438806344037123	0.00043474447266165	-0.433595884922632	TRUE
TNKS2	4.76798908682145e-14	-0.251407475106981	0.277	0.5	7.8190253034785e-10	0.0048025795549425	0.000481751531671468	-0.484401073193244	FALSE	PA
FNDC3B	5.7616783097472e-14	-0.273959641635997	0.255	0.474	9.44857626015443e-10	0.00188030721652386	0.000164880893796043	-0.544899797292018	FALSE	PA
ANP32B	6.43981180224341e-14	-0.252856331478891	0.969	0.991	1.0560647374499e-09	1.29940463695423e-05	6.44195359377882e-07	0.309977204772386	FALSE	PA,NS
SAMD11	9.13900758245982e-14	-0.294548748713685	0.258	0.47	1.49870585344759e-09	0.000663470014558237	5.10174820634147e-05	-0.573589620718088	FALSE	PA
SOCS5	9.2331953172107e-14	-0.255425496764463	0.242	0.453	1.51415170006938e-09	0.000216171926180099	1.43156724087802e-05	-0.647128497629887	TRUE
RASA2	9.36759029203539e-14	-0.255688071331995	0.282	0.478	1.53619113199088e-09	0.00249559676700831	0.000228726260187419	-0.542062689168299	TRUE
GIGYF2	1.0833638306487e-13	-0.254373687134554	0.274	0.478	1.7766083458808e-09	0.00304586020856282	0.000286588346960938	-0.508896179421222	TRUE
ADGRG1	1.20083957519619e-13	-0.365428261911374	0.31	0.513	1.96925681936424e-09	0.00060979021335599	4.60664702531584e-05	-0.596906886663457	FALSE	PA
DSP	5.5345598118924e-13	-0.283269134238448	0.301	0.496	9.07612463552235e-09	0.0075473980055272	0.000818298289763239	-0.487838633202331	FALSE	PA
HKDC1	5.5422542497915e-13	-0.282173036974859	0.252	0.466	9.08874274423308e-09	0.0013606451282639	0.000113670579042718	-0.599925991045422	FALSE	PA
PSMA4	7.20544013362521e-13	-0.256529008924204	0.95	0.983	1.1816201275132e-08	0.000228439365580295	1.52812966669665e-05	0.296551633461864	TRUE
CLDN2	8.82212628739233e-13	-0.369920443029957	0.214	0.414	1.44674048986947e-08	2.34489287140315e-05	1.23972322672513e-06	-0.974764704127818	FALSE	PB1,PA
AKAP1	1.11543028752801e-12	-0.251155430543146	0.308	0.509	1.82919412851719e-08	0.00772344672645936	0.000839740564258616	-0.468883840385246	FALSE	PA
GGCX	1.15299974256206e-12	0.269137758919329	0.339	0.129	1.89080427782752e-08	3.61270938342131e-50	8.37142243856392e-53	3.22121646004803	FALSE	PA
GRN	2.2519591169372e-12	-0.257619733868818	0.239	0.435	3.69298775586531e-08	0.00123591253063914	0.000101742906052981	-0.562236345112297	FALSE	PA
CTB-119C2.1	3.70667647497179e-12	0.310515210206507	0.58	0.371	6.07857875130624e-08	9.37646979168075e-34	5.37464577363248e-36	1.99582600152171	FALSE	NS
GADD45A	7.84709284750431e-12	0.432357784544946	0.608	0.44	1.28684475606223e-07	1.49593331888117e-36	7.11523866532905e-39	2.21159687275505	FALSE	M
SLC12A2	8.21302868177527e-12	-0.268747455498604	0.24	0.435	1.34685457352433e-07	0.00518053625417787	0.000524724987960775	-0.579148386541812	FALSE	PA
SSR4	7.88738798152562e-11	-0.261789642762338	0.976	0.996	1.29345275509039e-06	5.27073224825977e-07	2.06021060499696e-08	0.405043557067187	FALSE	NS
TPM4	1.50172520017589e-10	-0.256911407251272	0.934	0.978	2.46267915576844e-06	0.000918828086231365	7.31185226252778e-05	0.286967280452108	FALSE	PA
TUBB	1.18542582685794e-09	-0.270501126635971	0.975	0.996	1.94397981346433e-05	0.000359598397619438	2.55656646453434e-05	0.292905474265007	FALSE	PA,NS
ANXA1	8.64664507886359e-09	-0.282883357802202	0.995	0.996	0.000141796332648284	5.60343383555044e-07	2.21075778498758e-08	0.460150553033315	FALSE	NS
B4GALT1	1.1975897045778e-08	-0.318777625793597	0.28	0.418	0.000196392735653714	0.00120795319335601	9.9146594198255e-05	-0.871557131847669	FALSE	PB1,PA,NA
TMSB4X	4.93443199824111e-08	-0.261889460265888	1	1	0.000809197503391559	5.05841626506502e-10	1.35413424011436e-11	0.523126629778697	FALSE	PA,NS
HHEX	1.87687987032667e-07	0.264558720514185	0.66	0.534	0.0030778952993487	5.58937109457338e-32	3.64694619866669e-34	1.86445220460011	FALSE	PA,NS
