# Supplementary material for: Single cell heterogeneity in influenza A virus gene expression shapes the innate antiviral response to infection
Source: PLoS Pathog. 2020 Jul 2;16(7):e1008671. doi: 10.1371/journal.ppat.1008671 (PMC7363107; doi:10.1371/journal.ppat.1008671)
Supplement: S7 Table — (TXT) [file ppat.1008671.s014.txt]

gene	pval_MAST	logFC_MAST	pct.1	pct.2	FDR_MAST	FDR_NBID	pval_NBID	logFC_NBID	unique
RPL10	3.23111729349729e-21	-0.32084615554381	1	1	5.2987092496062e-17	5.63554091248392e-07	3.09286348023387e-09	-0.242754353352945	FALSE
LSM14A	6.65016477795438e-21	-0.288879811329749	0.703	0.852	1.09056052193674e-16	5.23936713517395e-06	4.42888627158694e-08	-0.300299667464507	FALSE
ATP1B1	4.58104932606334e-20	-0.383442565116418	0.82	0.912	7.51246278981128e-16	1.43550450723334e-10	2.06357123286559e-13	-0.531448388533546	FALSE
TXNRD1	1.68397002518646e-19	-0.347467869649241	0.958	0.974	2.76154244430327e-15	1.55006075396228e-07	7.08912473609191e-10	-0.283484113429861	FALSE
NEAT1	1.24273473995659e-18	-0.390683585418831	0.988	0.991	2.03796070005481e-14	2.70731412343123e-09	6.27342744620932e-12	-0.39479267949874	FALSE
EGFR	1.15512994930551e-17	-0.292935173716987	0.268	0.427	1.89429760386611e-13	1.43550450723334e-10	2.10086640487836e-13	-0.788012662409691	FALSE
CANX	1.46963764853101e-17	-0.314093249159726	0.765	0.856	2.410058779826e-13	3.47606694572078e-06	2.67079965339849e-08	-0.331321787415677	FALSE
MBNL1	3.79175859158318e-17	-0.282908988721404	0.584	0.717	6.21810491433725e-13	5.23936713517395e-06	4.44095391053832e-08	-0.336626387234673	FALSE
CRIM1	4.47172435459989e-17	-0.26602102968991	0.277	0.416	7.33318076910836e-13	2.79840550447234e-08	1.0068048342208e-10	-0.717705309682171	FALSE
PRSS23	1.07331658717488e-16	-0.308273397548539	0.721	0.85	1.76013187130808e-12	6.90848732870283e-05	9.01528317789137e-07	-0.343766631430166	FALSE
KTN1	1.46623944507128e-16	-0.33087358181386	0.843	0.884	2.40448606597239e-12	1.41061998063713e-06	8.94594048333812e-09	-0.317722804764494	FALSE
TNPO1	3.8593648952289e-16	-0.270540834254835	0.75	0.822	6.32897249168588e-12	0.000942865509919676	2.06983098707899e-05	-0.250974565658723	FALSE
TACC2	4.23872109479242e-16	-0.274810831942119	0.341	0.515	6.95107872335009e-12	9.72868946005871e-09	2.72894515008659e-11	-0.594245130288156	FALSE
EGLN2	5.54871532656606e-16	-0.265678000998554	0.418	0.597	9.09933826403568e-12	6.42865437291704e-08	2.62650065848797e-10	-0.449855936399504	FALSE
ALDOA	8.02766092586178e-16	-0.264292981376799	0.959	0.991	1.31645611523207e-11	0.00498067625331725	0.000163400440532025	-0.185928809973919	FALSE
ARHGAP5	8.78981254560318e-16	-0.273722936759642	0.645	0.762	1.44144135935347e-11	3.73869605093545e-05	4.46847018710499e-07	-0.359160837930493	FALSE
TSPAN4	5.95377071625358e-15	-0.282897900037847	0.544	0.691	9.76358859758425e-11	2.84354974079564e-05	3.22519819371906e-07	-0.363612287679697	FALSE
SPTBN1	7.08838885024643e-15	-0.322540765189464	0.549	0.682	1.16242488755191e-10	3.36991046613088e-06	2.52758697075491e-08	-0.402402787133934	FALSE
CAST	9.62635080198429e-15	-0.273280831948728	0.796	0.873	1.5786252680174e-10	0.00122612476517944	2.87857817302326e-05	-0.218791681425575	FALSE
NUTF2	2.50775830269093e-14	-0.269755200217711	0.533	0.648	4.11247284058286e-10	5.83871964945671e-06	5.06658033816668e-08	-0.357994630722155	FALSE
CAPN2	4.59527644700829e-14	-0.257945720188713	0.528	0.646	7.5357938454489e-10	8.7083573459928e-05	1.21650601648043e-06	-0.358183266653664	FALSE
GTF2I	1.56539759750185e-13	-0.251486182556889	0.678	0.794	2.56709552014329e-09	0.00115371085153716	2.66216627396653e-05	-0.259378513987127	FALSE
GLS	4.46324692139513e-13	-0.281797372845142	0.509	0.661	7.31927862639587e-09	0.000122039413162066	1.8009353000317e-06	-0.391423454763521	FALSE
CHP1	6.87531905496128e-13	-0.259638690407063	0.6	0.706	1.1274835718231e-08	0.000493349498720587	9.59683456868512e-06	-0.364193387151664	FALSE
ACTN4	9.60151912399577e-13	-0.267673136632111	0.648	0.747	1.57455312114407e-08	0.0014241496679646	3.51716943426832e-05	-0.244336822490101	FALSE
B4GALT1	3.35279486116331e-12	-0.283862175819328	0.277	0.367	5.49824829282172e-08	2.15712986316566e-07	1.01286053700686e-09	-1.00521195843618	FALSE
VCAN	1.84338050350301e-11	-0.355149750735371	0.463	0.567	3.02295968769459e-07	7.11479625858117e-05	9.50143533525994e-07	-0.489002928776087	FALSE
