# Supplementary material for: Single cell heterogeneity in influenza A virus gene expression shapes the innate antiviral response to infection
Source: PLoS Pathog. 2020 Jul 2;16(7):e1008671. doi: 10.1371/journal.ppat.1008671 (PMC7363107; doi:10.1371/journal.ppat.1008671)
Supplement: S8 Table — (TXT) [file ppat.1008671.s015.txt]

gene	pval_MAST	logFC_MAST	pct.1	pct.2	FDR_MAST	FDR_NBID	pval_NBID	logFC_NBID	unique	others
TRIM41	2.2374455699235e-29	0.432128520253018	0.688	0.441	3.66918699011755e-25	5.01831875486558e-10	1.86668360294408e-12	1.18321868358492	FALSE	PA,NP
DYNLL1	4.7906893670449e-29	0.379618156253254	0.998	0.995	7.85625149301694e-25	3.15516338119119e-09	1.59691786474095e-11	0.598489608105844	FALSE	PA,NP,NS
CYP24A1	2.02397281478912e-27	-0.632382753021167	0.598	0.78	3.31911301897268e-23	9.41141033095972e-20	3.44340886552584e-23	-0.911841682820633	FALSE	PB2,PB1,PA,NP,NS
ATP1B1	3.70547062268222e-27	-0.472252219029815	0.824	0.893	6.07660127413658e-23	4.40594319075526e-18	2.4180430951154e-21	-0.650245965628392	FALSE	PB2,PB1,PA,NP,NA
SBNO1	5.32651697573571e-26	0.352069190609122	0.887	0.814	8.73495518850898e-22	1.39803395584754e-33	1.70502342319354e-37	1.11112803376061	FALSE	NP,NS
TXNRD1	3.19793704099057e-24	-0.456691373659107	0.96	0.956	5.24429695352044e-20	1.29567813336392e-21	3.95047909434697e-25	-0.506509564819135	FALSE	PB2,PB1,PA,NP,NA,NS
SPTBN1	1.71622285090963e-23	-0.442199104938749	0.548	0.707	2.8144338532067e-19	9.8987604018742e-19	4.22533830191594e-22	-0.758983330319818	FALSE	PB2,PB1,PA,NP,NA
EGFR	6.03063238377935e-23	-0.363526486672469	0.267	0.455	9.88963404615976e-19	3.27585701642044e-18	1.59807647608778e-21	-1.00671009336013	FALSE	PB2,PB1,PA,NP,NA
ARHGAP5	1.94004657103192e-22	-0.348262092926791	0.646	0.765	3.18148237183525e-18	3.98219415300162e-13	5.34229351582631e-16	-0.586488745626667	FALSE	PB2,PB1,PA,NP,NA
CAPN2	2.31547058609639e-22	-0.350635978427216	0.524	0.707	3.79714021413947e-18	6.28726012479881e-13	1.07350011277741e-15	-0.594466455977733	FALSE	PB1,PA,NP,NA
CANX	2.4778976097014e-22	-0.376004757499227	0.768	0.835	4.06350429014932e-18	6.28726012479881e-13	9.91445149379272e-16	-0.493263263087005	FALSE	PB2,PB1,PA,NP,NA,NS
ABCC2	6.99879238704138e-22	-0.317237928196951	0.743	0.823	1.14773196355092e-17	7.61040904784402e-10	2.97009682945312e-12	-0.431359408033406	FALSE	PA,NP
GLS	2.7744580633919e-21	-0.414386617191172	0.508	0.685	4.54983377815638e-17	1.20432853968351e-14	9.54708885656783e-18	-0.749448590758816	FALSE	PB2,PB1,PA,NP,NA
NUTF2	2.48873229964097e-20	-0.331059884515365	0.532	0.676	4.08127209818122e-16	3.66456028740672e-13	4.69271089917319e-16	-0.540722856723108	FALSE	PB2,PB1,PA,NP,NA
C5orf45	4.41542076265178e-20	0.329380083836312	0.772	0.608	7.24084850867265e-16	3.22043842501127e-10	1.13900499207667e-12	0.877624236708189	FALSE	NP,NS
LDHA	1.09821468423057e-19	-0.351428283982107	0.944	0.932	1.80096226066971e-15	7.83163527020205e-08	6.20838212772893e-10	-0.364683290170745	FALSE	PB2,PB1,PA,NP,NS
KTN1	4.51515381489683e-19	-0.350387027883962	0.845	0.869	7.40440074104931e-15	6.28726012479881e-13	1.04978181623378e-15	-0.451981007294454	FALSE	PB2,PB1,PA,NP,NA
URI1	4.74556182397495e-19	-0.275002587482906	0.441	0.605	7.78224683513652e-15	1.7065573699394e-10	5.41136552453495e-13	-0.568691303052445	FALSE	PA,NP
BBX	8.9557937332796e-19	-0.296412967177761	0.373	0.576	1.46866061432052e-14	5.72809771619162e-12	1.29438355973225e-14	-0.678975222519488	FALSE	PB2,PB1,PA,NP
NEAT1	2.0128494828222e-18	-0.499722329821672	0.987	0.995	3.30087186688012e-14	1.17785499555611e-17	7.18248061196481e-21	-0.550343820857896	FALSE	PB2,PB1,PA,NP,NA
GTF2I	6.85564759334904e-18	-0.311979315880319	0.679	0.797	1.12425764883331e-13	4.81441546418611e-10	1.76147891853873e-12	-0.452936547205129	FALSE	PB2,PB1,PA,NP,NA
DPYSL2	8.73450087326257e-18	-0.30171334670169	0.449	0.644	1.43237079820633e-13	3.23807556316185e-09	1.65862764379288e-11	-0.524076957379045	FALSE	PB1,PA,NP
TNPO1	1.0292965955634e-17	-0.267579960106779	0.757	0.772	1.68794348706441e-13	2.69616354941089e-05	5.54062513660266e-07	-0.313857001104501	FALSE	PB2,PB1,PA,NP,NA
LPP	1.21646836952472e-17	-0.278222158812148	0.239	0.421	1.9948864791836e-13	1.23446204011159e-14	1.05387331920009e-17	-0.90846499682973	FALSE	PA,NP
EPAS1	2.0721854475467e-17	-0.328837862843244	0.397	0.571	3.39817691543184e-13	9.58802687720382e-11	2.74795574869553e-13	-0.667363396388525	FALSE	PB1,PA,NP
NONO	2.76399714850171e-17	-0.28073749668306	0.593	0.719	4.53267892382796e-13	5.33374869338788e-08	3.90298093302364e-10	-0.446851943361303	FALSE	PB1,PA,NP
CEBPB	1.4030001907895e-16	-0.349146341351904	0.657	0.775	2.30078001287569e-12	1.05333521426801e-08	6.80855739450025e-11	-0.489445410773577	FALSE	PB1,PA,NP
GOLGA4	3.49591899175277e-16	-0.301178572793802	0.758	0.845	5.73295755457537e-12	8.96959405017987e-09	5.54316864269797e-11	-0.401142497691359	FALSE	PA,NP
FAM120A	3.84330387670282e-16	-0.27195954747051	0.405	0.545	6.30263402740495e-12	8.94002025805237e-10	3.5435167801293e-12	-0.618142576787463	FALSE	PA,NP
TSPAN4	4.481078160293e-16	-0.296504790912591	0.544	0.709	7.34852007506449e-12	5.9655903774943e-09	3.38313253922172e-11	-0.472832503554133	FALSE	PB2,PB1,PA,NP,NA
KYNU	6.34734335591796e-16	-0.289582067375277	0.6	0.738	1.04090083693699e-11	1.16920484151881e-07	9.91032824996121e-10	-0.459588223712545	FALSE	PB1,PA,NP
FOSL2	6.49030079639418e-16	-0.251959107455645	0.234	0.375	1.06434442760068e-11	5.88828784316092e-09	3.30338728929084e-11	-0.833492184898828	FALSE	PB1,PA,NP
TSKU	7.1275033869101e-16	-0.285389993517655	0.363	0.535	1.16883928041939e-11	3.05442933596531e-09	1.52730779650683e-11	-0.620371565489598	FALSE	PB1,PA,NP
TEAD1	9.61072352201983e-16	-0.264515212882162	0.307	0.492	1.57606255037603e-11	1.74407519879765e-11	4.25410134471041e-14	-0.670291187400369	FALSE	PA,NP
CMIP	2.1861409414028e-15	-0.30766048376169	0.416	0.559	3.58505252980646e-11	5.26070802220182e-09	2.88714996035224e-11	-0.600503892716876	FALSE	PB1,PA,NP
PEBP1	2.66854426796391e-15	-0.258096728265962	0.93	0.93	4.37614574503401e-11	0.00391031502992984	0.000195766122298457	-0.201283220867918	FALSE	PB2,PB1,NS
GLTSCR2	3.3736950209715e-15	-0.295773835408583	0.758	0.826	5.53252246489116e-11	6.52781518092301e-07	7.52336770043569e-09	-0.343643245188185	FALSE	PB2,PB1,PA,NP,NS
IGF1R	4.59782689537504e-15	-0.253438236071081	0.254	0.429	7.53997632572553e-11	1.37037990731614e-10	4.09467744731331e-13	-0.759055941383252	FALSE	PA,NP
PON2	4.66724600269617e-15	-0.285338381067918	0.507	0.654	7.65381671982145e-11	8.11370883269138e-08	6.5309443619444e-10	-0.523507053859387	FALSE	PB1,NP
PTPN11	5.43662175795843e-15	-0.250101997062012	0.513	0.695	8.91551602087603e-11	5.40120844797986e-07	5.92851710858208e-09	-0.399070546834825	FALSE	PA,NP
MBNL1	5.71242360339008e-15	-0.285981829492472	0.585	0.724	9.36780346719939e-11	7.6393062231151e-09	4.56522964732777e-11	-0.439126517304733	FALSE	PB2,PB1,PA,NP,NA
SPATS2	8.50140258179686e-15	-0.275957062819438	0.618	0.712	1.39414500938887e-10	1.65233760884476e-07	1.4731282381087e-09	-0.4079085438781	FALSE	PB1,PA,NP
SQSTM1	1.23277081017927e-14	-0.288003857794135	0.956	0.985	2.02162085161298e-10	1.2589173015768e-07	1.07475103494574e-09	-0.296602988843022	FALSE	PB2,NP,NS
LRRFIP1	1.58205716570152e-14	-0.28966521458943	0.626	0.748	2.59441554603393e-10	5.4542436647052e-07	6.0199896537084e-09	-0.407905054149528	FALSE	PB2,PB1,PA,NP
PAPPA	1.65222453235867e-14	-0.326580442675165	0.367	0.535	2.70948301061499e-10	1.27006619531922e-09	5.34389703500372e-12	-0.692778642159019	FALSE	PB1,PA,NP
ALCAM	1.65689679318398e-14	-0.271568622642282	0.52	0.683	2.7171450511424e-10	1.58279290376148e-06	2.02687060058486e-08	-0.413537781292062	FALSE	PA,NP
MSN	2.16054180219895e-14	-0.263109333230837	0.346	0.513	3.54307250142606e-10	1.69632832058231e-08	1.1378505717669e-10	-0.673175317960076	FALSE	PA,NP
SOX4	2.66840177862833e-14	-0.352349266512151	0.686	0.801	4.3759120767726e-10	1.06399545739883e-06	1.31061090550988e-08	-0.496360935204333	TRUE
MTHFD2	2.75563594528556e-14	-0.267522698691223	0.75	0.833	4.51896738667379e-10	2.05884993999478e-05	4.03006787449433e-07	-0.298032544470459	FALSE	PB1,NP,NS
ALDOA	3.09190953232232e-14	-0.283954650690285	0.963	0.964	5.07042244205537e-10	3.50485404907303e-05	7.5444446571302e-07	-0.246969752813667	FALSE	PB1,PA,NP,NA,NS
MRPS6	3.38677541323889e-14	-0.295091959667138	0.837	0.891	5.55397300017046e-10	1.1259266696583e-07	9.47483873485248e-10	-0.443811064349187	FALSE	PA,NS
AP2B1	4.56212811407054e-14	-0.277913690931367	0.57	0.697	7.48143389426428e-10	7.70029371661999e-07	9.10943948426293e-09	-0.403447653649148	FALSE	PB2,PB1,PA,NP
MET	4.83217161172661e-14	-0.252338768262209	0.424	0.581	7.92427822607047e-10	1.74725720488583e-07	1.57688923911887e-09	-0.503322368922774	FALSE	PB1,PA,NP
RAB7A	1.02186883068689e-13	-0.25196651424582	0.598	0.729	1.67576269544343e-09	2.23923923683007e-06	3.04500487720657e-08	-0.367884176870449	FALSE	PB1,PA,NP,NS
NFAT5	1.09453470274874e-13	-0.257751902732339	0.46	0.615	1.79492745903766e-09	1.94453726836882e-07	1.77864863866896e-09	-0.516428507156628	FALSE	PB1,PA,NP
APLP2	1.5138601937401e-13	-0.26580852468925	0.6	0.738	2.48257933171439e-09	7.42672620290901e-07	8.74052172182108e-09	-0.397309166023186	FALSE	PA,NP
PBX1	2.20462940036668e-13	-0.258064246788931	0.372	0.528	3.61537175366132e-09	1.35324073772541e-07	1.17177989363381e-09	-0.574382148292189	FALSE	PB1,PA,NP
FABP5	2.49378193878457e-13	0.307322645815326	0.929	0.881	4.08955300141282e-09	1.73596521994408e-13	2.11715985114224e-16	0.812866398560731	FALSE	PA
ALDH3A2	2.65472331530004e-13	-0.264732424185816	0.534	0.685	4.35348076476053e-09	5.59569742944918e-07	6.21023801548723e-09	-0.479128596100063	FALSE	PB1,PA,NP
LIMCH1	1.34969194959056e-12	-0.311633121614419	0.506	0.639	2.21335982813356e-08	1.02323117488992e-07	8.48584912403371e-10	-0.539950677663096	FALSE	PB1,PA,NP
AKR1C1	1.43935232766947e-12	-0.338398525537849	0.995	0.995	2.36039388214516e-08	5.29409674243889e-05	1.22352745007887e-06	-0.283763736406773	FALSE	PA
ZBTB38	1.91713885525575e-12	-0.26710480705837	0.662	0.768	3.1439160087339e-08	2.16719324081705e-05	4.26857379586503e-07	-0.338032268038141	FALSE	PB2,PB1,PA,NP
VCAN	2.20250103309189e-11	-0.397225778459596	0.464	0.574	3.6118814441674e-07	3.17712676485469e-08	2.22799913383919e-10	-0.668554801765845	FALSE	PB2,PB1,PA,NP,NA
PRSS23	2.22081626239554e-11	-0.275361920784922	0.729	0.792	3.64191658870245e-07	0.000156502440317906	4.19910200255374e-06	-0.35663546469616	FALSE	NP,NA
GADD45A	2.34564719512266e-11	0.310678284832501	0.61	0.492	3.84662683528166e-07	2.07540349996985e-09	9.49175330799065e-12	0.965691968360347	FALSE	NP
CAST	2.54217051086483e-11	-0.251273599685679	0.798	0.862	4.16890542076723e-07	9.79526298594143e-05	2.43104581698772e-06	-0.258779214343036	FALSE	PB1,PA,NP,NA
CH507-42P11.8	4.29897881814871e-11	-0.254256921041774	0.564	0.695	7.04989536388206e-07	0.000433939750492596	1.42097473025504e-05	-0.340518363873308	FALSE	PB1,PA,NP
EPHX1	8.03695395679125e-10	-0.272165711784198	0.699	0.789	1.3179800793742e-05	3.41765059298406e-05	7.33589248570273e-07	-0.39556600339351	FALSE	PA,NP,NS
SYT1	1.27326744823189e-09	-0.306714514102596	0.233	0.339	2.08803128835548e-05	9.66143619969366e-08	7.95349647514266e-10	-0.967852099788131	FALSE	PA,NP
SMOX	2.2919920374756e-09	-0.264236396499248	0.693	0.78	3.75863774225624e-05	0.000664806976016651	2.37966763169568e-05	-0.329097324625806	FALSE	PA,NP
NRP2	4.98837703782211e-09	-0.264484929420427	0.619	0.7	8.18043950432449e-05	0.00387282827613949	0.000193417059464495	-0.320834851158371	FALSE	PB2,PB1,PA,NP
TGFBI	1.47077298043117e-08	-0.26852559524431	0.798	0.862	0.000241192061060907	0.00316175851838905	0.00015269911254126	-0.262742151887512	FALSE	PB2,PA,NS
RPL10	2.32608161887068e-08	-0.296773189537417	1	1	0.000381454124678603	0.00140395068867485	5.73196384454137e-05	-0.174720365674645	FALSE	PB2,PB1,PA,NA,NS
