# Supplementary material for: Single cell heterogeneity in influenza A virus gene expression shapes the innate antiviral response to infection
Source: PLoS Pathog. 2020 Jul 2;16(7):e1008671. doi: 10.1371/journal.ppat.1008671 (PMC7363107; doi:10.1371/journal.ppat.1008671)
Supplement: S9 Table — (TXT) [file ppat.1008671.s016.txt]

gene	pval_MAST	logFC_MAST	pct.1	pct.2	FDR_MAST	FDR_NBID	pval_NBID	logFC_NBID	unique	others
MALAT1	4.89679809999011e-296	0.860585570158771	1	1	8.03025920417379e-292	2.99492225232188e-09	4.25524047070552e-11	0.602263335411924	FALSE	PA
RPS27A	1.47985748256951e-275	0.688688058526755	1	1	2.42681828566573e-271	3.79632759361786e-27	1.29638603111531e-29	-0.985836153649309	TRUE
RPL21	1.78866922557472e-247	0.613092135717014	1	1	2.93323866301999e-243	3.42280083565605e-34	6.26160284588582e-37	-1.12077413068289	TRUE
RPL13A	7.68119752490896e-246	0.670458597799332	1	1	1.25963958210982e-241	3.26488496622344e-29	8.75998161557604e-32	-0.936954599600855	TRUE
RPS15	6.58951871336839e-244	0.66469267536542	1	1	1.08061517380528e-239	1.98710229520885e-24	8.48205138512223e-27	-0.866155717110236	TRUE
RPS11	2.60603921718235e-240	0.614365419117759	1	1	4.27364371225734e-236	7.91296199453646e-35	1.3993286044366e-37	-1.1535244423178	TRUE
RPL19	9.4348078506351e-240	0.685196006680455	1	1	1.54721413942565e-235	5.31028401355521e-22	2.84959444595926e-24	-0.816208769078229	TRUE
RPS12	1.92151269776428e-235	0.659558505274196	1	1	3.15108867306365e-231	6.89059673249387e-32	1.42862545828887e-34	-1.0913148083008	TRUE
RPS24	3.2999918130976e-234	0.621977391222632	1	1	5.41165657429875e-230	1.18112311841575e-31	2.59286738599714e-34	-1.03143542978932	TRUE
RPS28	6.2476216707115e-232	0.650195657396981	1	1	1.02454747777998e-227	2.77347736211314e-27	9.30186321825859e-30	-0.946668073576859	TRUE
RPL27	1.02804547304497e-230	0.698567935293976	1	1	1.68589177124644e-226	1.6521235392118e-23	7.75739450693999e-26	-0.947174734254497	TRUE
RPL38	2.11441681223118e-224	0.689989854590314	1	1	3.46743213037791e-220	1.04201685081077e-23	4.76561155014377e-26	-0.965594766865401	TRUE
RPL23A	4.44693682274249e-221	0.653418694406868	1	1	7.29253169561541e-217	4.38037483373383e-25	1.7095188082137e-27	-0.873497190650705	TRUE
RPL35A	5.42445166113389e-221	0.629287938793481	1	1	8.89555827909347e-217	1.20488631246977e-27	3.82060419833086e-30	-0.993258560526966	TRUE
RPL11	1.3293395586889e-219	0.652742331663015	1	1	2.17998394229392e-215	3.81026742856681e-27	1.32438101974698e-29	-0.992269416193619	TRUE
RPL13	1.57371586188034e-215	0.608010134837973	1	1	2.58073664189757e-211	7.60258083633246e-34	1.43716083862617e-36	-0.998793425565132	TRUE
RPS19	6.01661260240009e-206	0.698045915008964	1	1	9.86664300667591e-202	3.87716592617962e-31	9.22065193737454e-34	-1.0962449565379	TRUE
RPS27	2.97358581267002e-204	0.641922108347996	1	1	4.87638337419757e-200	3.22906392183874e-37	4.52884140510342e-40	-1.27513238886165	TRUE
RPS3A	1.24192046393199e-203	0.620069416915578	1	1	2.03662536880207e-199	1.94645674014076e-24	8.18986005669325e-27	-0.824510214938415	TRUE
RPL15	2.32099736334778e-202	0.624091286144188	1	1	3.80620357615402e-198	6.5010248538011e-29	1.94249782203948e-31	-0.946467747771599	TRUE
RPL27A	2.76718107129284e-202	0.570071449282688	1	1	4.53790023881313e-198	6.66208588828639e-39	8.53123993255773e-42	-1.17723494737604	TRUE
RPL36	4.09619181939383e-202	0.634916532812461	1	1	6.71734496462395e-198	7.75829412714238e-20	4.82557473607246e-22	-0.744949570304056	TRUE
RPL37A	6.68338045932016e-202	0.683116993561482	1	1	1.09600756152391e-197	1.30437790728744e-24	5.32918591305924e-27	-0.938098466948541	TRUE
PTMA	3.39297687352333e-199	0.76480958421853	1	1	5.56414277489091e-195	3.21070073228902e-07	6.08895620307266e-09	-0.497329606728421	TRUE
RPLP2	6.15831871847418e-196	0.679207847804004	1	1	1.00990268664258e-191	8.42221218994862e-17	6.31704432809123e-19	-0.586141171925064	FALSE	PA
RPS7	8.90785316989632e-194	0.630001686752921	1	1	1.4607988413313e-189	6.41562352180614e-31	1.64312572666539e-33	-1.05202891983989	TRUE
RPL5	3.36422921456119e-191	0.647503618396171	1	0.995	5.5169994889589e-187	6.16927547080505e-14	5.64297408757093e-16	-0.622089662501226	TRUE
RPS18	3.55803225307461e-191	0.631047689960996	1	1	5.83481709181705e-187	5.99787651999503e-31	1.49956056661867e-33	-1.07828220130352	TRUE
RPS21	6.44247850324489e-190	0.625461467703406	1	1	1.05650204974713e-185	7.97263403767483e-32	1.70158053124348e-34	-1.14257001564549	TRUE
RPL34	8.71969694794289e-188	0.624547120446883	1	1	1.42994310249315e-183	5.79413460551182e-29	1.69326031950737e-31	-1.05912063707792	TRUE
RPL10A	1.34926586943434e-187	0.605121606842822	1	1	2.21266109928537e-183	2.01674892432936e-28	6.2719797024695e-31	-0.976295736748346	TRUE
BTF3	2.658471952712e-183	0.636531236028115	1	1	4.35962815525241e-179	6.73554147960986e-24	2.95724731100622e-26	-0.979587248843991	TRUE
RPLP1	8.98516689284613e-176	0.69341871539252	1	1	1.47347751875784e-171	1.00833889510549e-23	4.55009928884724e-26	-0.807597991026155	FALSE	PA
EEF1B2	4.30100062334511e-173	0.639692308773137	1	1	7.05321092222364e-169	5.40825727624984e-25	2.14364731359375e-27	-0.989377738023567	TRUE
SERF2	8.48632867539673e-173	0.706940832930893	1	0.995	1.39167303947831e-168	2.83018634564362e-19	1.81212004568925e-21	-0.94092066312615	TRUE
RPL18A	1.41613284372268e-171	0.588424244668497	1	1	2.32231625042083e-167	5.79413460551182e-29	1.69594768622823e-31	-0.881094634990114	TRUE
RPS8	6.27580669378498e-170	0.572920393840222	1	1	1.0291695397138e-165	3.81507704846247e-26	1.39584500827946e-28	-0.806782725361366	FALSE	PA
UQCRH	1.7870915846929e-167	0.670254229495408	1	0.995	2.93065148973789e-163	1.75120508735558e-18	1.18533913468181e-20	-0.91519005291434	TRUE
RPS5	2.53688839857623e-167	0.64417026717205	1	0.995	4.16024328482515e-163	1.14229362194983e-21	6.33872306832335e-24	-0.711345721498852	FALSE	PA
RPL28	1.60919280857061e-165	0.628189090385232	1	1	2.63891528677495e-161	3.04695789622365e-33	5.94564623935343e-36	-1.12906042105801	TRUE
TMSB10	7.12803033432128e-161	0.718410592823109	1	1	1.16892569452535e-156	1.38854924718443e-27	4.48765839994966e-30	-1.06612758274749	TRUE
OAZ1	1.86233867663329e-159	0.705000435550541	1	0.984	3.05404919581093e-155	8.77017735630673e-11	1.0375110720919e-12	-0.642227593180525	TRUE
RPSA	1.79366424155964e-151	0.617613822115992	1	0.995	2.94142998973366e-147	1.1460579694528e-16	8.66584475956746e-19	-0.577663317430176	FALSE	PA
UBA52	1.40529596293856e-150	0.523296630935397	1	1	2.30454484962295e-146	1.16282857272491e-35	1.84362112877905e-38	-1.22057190015906	TRUE
FTL	1.2687000596819e-149	0.774003025187247	1	1	2.08054122787235e-145	5.69348085006061e-13	5.69382803469687e-15	-0.618600402231128	FALSE	PA
RPL7A	1.00780058476431e-147	0.596657339714163	1	0.995	1.652692178955e-143	6.88713797326589e-24	3.06580323219959e-26	-0.85223199601257	TRUE
RPL31	6.69360780491629e-145	0.594784227470934	1	1	1.09768474392822e-140	1.52849836708122e-22	8.01578508256507e-25	-0.887845045701244	TRUE
EIF1	1.5331027963216e-140	0.556582655949095	1	1	2.51413527568779e-136	1.72705071011907e-31	3.9461670090782e-34	-0.988755078692908	TRUE
RPS3	2.29154881702606e-139	0.625625363984247	1	0.995	3.75791090504103e-135	1.53618486565486e-18	1.03043072883734e-20	-0.6196881238356	FALSE	PA
RPL14	4.43532288041795e-138	0.564572481120901	1	1	7.27348599159739e-134	8.63342468148398e-26	3.26405469999394e-28	-0.812080879440401	FALSE	PA
RPL41	7.33814473272225e-137	0.691980090369461	1	1	1.20338235471912e-132	0.00570020693070217	0.000323958342546157	-0.21409375602997	FALSE	PA
ATP5L	1.45283681564561e-130	0.672548553654601	0.998	0.953	2.38250709397724e-126	4.11569572618237e-07	8.10640721725047e-09	-0.491333950626862	TRUE
MT-ND1	1.37693766684268e-129	0.548165143322732	1	1	2.25804007985532e-125	1.41224065493231e-41	1.55011475021536e-44	-1.43985610539078	TRUE
MT-ND4	2.1442265090955e-127	0.543897071151508	1	1	3.51631705226571e-123	5.42603165350354e-47	4.30138493173645e-50	-1.52878505156679	TRUE
LRRC75A	6.49888825891849e-124	0.591926139993331	1	0.995	1.06575268558004e-119	1.69790139513611e-20	1.03536886098915e-22	-0.818083163477163	TRUE
MT-ND2	3.07418515129966e-120	0.532717649794965	1	1	5.04135622961631e-116	3.46476454428421e-42	3.59174323146725e-45	-1.43522805684136	TRUE
COX6A1	3.79722898184278e-120	0.625899329667307	1	0.995	6.22707580732397e-116	1.24381235879104e-21	6.97790944623303e-24	-1.00569838941555	TRUE
COX8A	8.04847652804178e-118	0.727649696017592	1	0.99	1.31986966583357e-113	1.15879541779651e-13	1.08820351448663e-15	-0.806293859215077	TRUE
PPDPF	3.06145423110775e-117	0.81436591528637	0.999	0.969	5.02047879359359e-113	1.18882464626871e-07	2.10740726778448e-09	-0.683031331227996	TRUE
GAPDH	3.38309470360194e-115	0.551034730542878	1	1	5.54793700443683e-111	5.0885214919725e-35	8.68824939174522e-38	-1.16466705830912	TRUE
UBL5	1.63397495747013e-113	0.702799070307703	1	0.984	2.67955553275527e-109	1.69594756881762e-23	8.06658396047161e-26	-1.2644117318969	TRUE
SNRPE	3.02533752853424e-113	0.72157181880696	0.999	0.958	4.96125101304329e-109	3.98991067102275e-11	4.64706956622566e-13	-0.825363368584183	TRUE
MT-CO2	6.80367077903926e-112	0.565968284268057	1	1	1.11573397105465e-107	6.93478831256138e-49	4.65166604294013e-52	-1.5475517733443	TRUE
EIF3K	3.06064604608333e-110	0.64552034832371	0.999	0.969	5.01915345097205e-106	7.70293699306904e-13	8.03221065805724e-15	-0.73614120122543	TRUE
SLIRP	2.76112929133291e-109	0.800495687808181	0.999	0.953	4.52797592485684e-105	3.50455828136357e-05	1.01296458647865e-06	-0.532520117836147	TRUE
H3F3A	8.19714069095893e-109	0.646178341426745	1	0.969	1.34424910191036e-104	2.32994035120206e-14	2.10275731433566e-16	-0.773854492682767	TRUE
RAN	2.1966340916932e-107	0.682372533302307	1	0.984	3.60226024696767e-103	6.52467782623546e-10	8.47464099632998e-12	-0.594268678465814	TRUE
PDCD5	1.15622260553659e-105	0.785021065699215	0.998	0.885	1.89608945081945e-101	0.00983722426503091	0.000623862018149408	-0.347894684319963	TRUE
HSPE1	1.20744030208154e-105	0.713571166711596	1	0.963	1.98008135138351e-101	9.98156941596662e-10	1.33298597603311e-11	-0.724095140663146	TRUE
MRPL33	4.92970617749512e-105	0.823585285973716	0.995	0.864	8.08422516047424e-101	0.000736956222191429	3.02889501650725e-05	-0.52244740220266	TRUE
ZFAS1	8.632732619923e-104	0.581005830121903	1	0.995	1.41568182234117e-99	1.97636159509287e-27	6.50792890633666e-30	-1.0371080762095	TRUE
MT-CO3	1.50129564837802e-102	0.493622502208014	1	1	2.46197473377511e-98	1.5008776951734e-50	8.23702619462198e-54	-1.59084609174846	TRUE
MT-CYB	3.80784455990428e-102	0.5005006715523	1	1	6.24448429378703e-98	1.77386409980187e-49	1.08169040783089e-52	-1.59953179566541	TRUE
DSTN	4.3777374595219e-101	0.632875095795928	0.999	0.969	7.17905165986997e-97	4.88612318511128e-10	6.2570026762203e-12	-0.55760386955807	FALSE	PA,NP
UQCRQ	1.04693440288489e-99	0.73897573615997	0.999	0.953	1.71686772729093e-95	0.000530823816516297	2.07810775171329e-05	-0.358435831551991	TRUE
MT-ND3	1.55303904567066e-99	0.511459525214083	1	1	2.54682873099531e-95	9.78914838912892e-43	9.55097104860435e-46	-1.58098470398393	TRUE
PARK7	5.49951934829747e-98	0.661597188346946	0.997	0.901	9.01866177927302e-94	2.28642761832553e-08	3.58321786639222e-10	-0.642571095537509	TRUE
COX6B1	9.21889359986218e-98	0.673440428184666	1	0.995	1.5118063614414e-93	2.3924342058503e-16	1.85279068323061e-18	-0.809319237890995	TRUE
MT-ND5	9.33628663049898e-98	0.519970098207954	1	1	1.53105764453553e-93	3.90665027256851e-35	6.43207252633391e-38	-1.42530003106018	TRUE
TPI1	5.09562492701136e-97	0.715804208442839	0.999	0.953	8.35631531780593e-93	1.63117442041154e-05	4.33680131288147e-07	-0.444722757465415	TRUE
PFDN5	2.50007043722569e-94	0.568914791739817	0.999	0.974	4.0998655100064e-90	2.46320266611983e-15	2.01273954058209e-17	-0.748231495690465	TRUE
MT-ATP6	2.32935007461188e-93	0.496008382819651	1	1	3.81990118735601e-89	4.64059881497881e-48	3.39576716749471e-51	-1.54287745495333	TRUE
COX4I1	1.38430638127029e-91	0.56633131632304	1	0.995	2.27012403464514e-87	2.05588765526371e-26	7.39663221297389e-29	-1.08238556748746	TRUE
DYNLL1	5.84695550414946e-90	0.905556738344263	1	0.963	9.58842233125469e-86	1.43824008487033e-06	3.052061403347e-08	-0.714895979515556	FALSE	PA,NP,M
RPL36A	2.67930529970845e-89	0.594474109578017	1	0.99	4.39379276099188e-85	3.52477104061429e-23	1.71950535550426e-25	-1.06907311377345	TRUE
BRK1	4.2965409689658e-89	0.623019224682281	0.996	0.901	7.04589753500701e-85	7.67319624915478e-10	1.01067771804222e-11	-0.720138709169668	TRUE
MGST1	9.2383916796094e-89	0.636835014452211	0.999	0.99	1.51500385153915e-84	1.63453028560093e-25	6.27937118073411e-28	-1.20364122740512	TRUE
COX7C	6.31296356428601e-87	0.622204573871956	1	1	1.03526289490726e-82	4.04127698656297e-29	1.13359803269648e-31	-1.23105521069939	TRUE
SET	2.23216322211636e-84	0.617183755179299	0.997	0.895	3.66052446794863e-80	6.72012521374051e-05	2.08582458308063e-06	-0.43090808679219	FALSE	PA
NDUFS5	2.39806863938654e-84	0.631102776837237	0.999	0.963	3.93259276172999e-80	4.75103790931233e-15	3.94012534707285e-17	-0.911771374779714	TRUE
MZT2B	8.30815528290006e-83	0.67553586665103	0.998	0.901	1.36245438484278e-78	2.98314287226025e-05	8.4224352085889e-07	-0.40673103524658	TRUE
SEC61B	1.20658136783997e-82	0.652685376460937	0.999	0.921	1.97867278512076e-78	6.07191237197574e-12	6.55362211012688e-14	-0.80013407611372	TRUE
MINOS1	1.03771381551481e-81	0.743231429388413	0.994	0.822	1.70174688606274e-77	0.0017292461103116	8.13365012753451e-05	-0.460435811166297	TRUE
ARL6IP4	1.3206057933998e-81	0.656531080282653	0.995	0.812	2.16566144059633e-77	0.00011692594490748	3.81458506771764e-06	-0.449602908994428	TRUE
UQCR10	3.23737170904802e-81	0.66652602979109	0.995	0.843	5.30896586566785e-77	1.46463903810731e-06	3.13487592155415e-08	-0.605646180730696	TRUE
RPS9	6.04147466103117e-80	0.575050276118219	0.999	0.963	9.90741429662501e-76	0.00417742876950154	0.000224677856863245	-0.212281637674028	FALSE	PB2,PB1,PA,NP
YBX1	6.47845174244542e-80	0.622819804528356	0.998	0.932	1.06240130124362e-75	1.76932020159541e-05	4.77961369172977e-07	-0.336840493869768	FALSE	PA
VDAC2	8.14719995225531e-80	0.628548189122181	0.993	0.838	1.33605932017035e-75	0.00629595250845578	0.000365878574337359	-0.306773315516946	TRUE
SUB1	1.0429009921064e-79	0.682707296328583	0.994	0.89	1.71025333695529e-75	1.92289232858789e-06	4.24469188943727e-08	-0.600495499907808	TRUE
SOD1	9.37241360027326e-79	0.697899197200746	0.997	0.843	1.53698210630881e-74	0.00174622835036794	8.24184854676985e-05	-0.382045978172895	TRUE
ATP6V0E1	4.99983280018233e-78	0.538871043581641	0.999	0.937	8.199225809019e-74	2.43115211584242e-12	2.57955038817356e-14	-0.66146666486046	FALSE	NP
MYL6	9.99446455191114e-78	0.670853359914321	1	0.99	1.63899224186791e-73	6.49964428176211e-15	5.4299119861053e-17	-0.799241498815298	TRUE
ATP5G1	1.66987714492464e-77	0.794580193068559	0.993	0.927	2.73843152996191e-73	3.48719199562676e-05	1.00156560152461e-06	-0.59662175356394	TRUE
TMEM14C	2.79876631580569e-77	0.68520450083022	0.99	0.827	4.58969688128975e-73	2.31843336257375e-06	5.16024255954276e-08	-0.694600505125117	TRUE
GPX4	4.40087486850735e-77	0.590659720001197	0.996	0.88	7.21699469686521e-73	1.53053746710749e-10	1.87595603932317e-12	-0.653265359398836	TRUE
COX5B	1.21700337290576e-76	0.682820743121743	0.997	0.885	1.99576383122815e-72	1.8408247101328e-05	5.00645051966114e-07	-0.466530303683536	TRUE
MT-CO1	1.59363433489587e-76	0.443099029192587	1	1	2.61340094579574e-72	2.00402301974743e-58	8.55427839394598e-62	-1.68534898052211	TRUE
SNRPF	4.15767505582918e-76	0.666901913002396	1	0.932	6.81817132405428e-72	1.51500263766769e-12	1.58900209573049e-14	-0.902223545231518	TRUE
NBEAL1	1.17571203022289e-75	0.55507060186936	0.998	0.948	1.92805015836251e-71	3.05580705884052e-21	1.77024007921123e-23	-1.18676924567559	TRUE
PPIA	1.79619550332662e-75	0.524188048579548	0.998	0.937	2.94558100590533e-71	1.46775956531213e-14	1.29375242955897e-16	-0.630584417556642	FALSE	PA,NP
SBNO1	8.80725969108569e-75	0.9021722638285	0.902	0.403	1.44430251674114e-70	1.64038543132115e-05	4.37129357575062e-07	0.831082324536726	FALSE	NP,M
HNRNPA1	5.16728518437193e-73	0.53105601928246	0.999	0.948	8.47383097385153e-69	1.97697865892008e-09	2.71248367740118e-11	-0.513345323502907	FALSE	PA,NP
MRPS21	2.33369511718724e-72	0.66408167540991	0.989	0.801	3.82702662267535e-68	1.46202900136845e-06	3.11145875649485e-08	-0.707217101449987	TRUE
PHPT1	1.01029100834192e-70	0.703989699933732	0.994	0.832	1.65677622457992e-66	0.0026849535519412	0.000134092137266897	-0.333710066530276	TRUE
TXNDC17	3.71345310727699e-70	0.697684536938579	0.989	0.791	6.08969175062354e-66	0.00344952519997579	0.000180480067173561	-0.409862207096796	TRUE
SNHG8	6.00732157256449e-70	0.65241724328878	0.989	0.817	9.85140664684851e-66	3.15561675072935e-07	5.96524905619915e-09	-0.680385161439708	TRUE
NDUFB4	1.66569406011478e-69	0.698991537566319	0.994	0.88	2.73157168918222e-65	3.63271515485746e-07	7.08865692758331e-09	-0.705983732239808	TRUE
RPL10	2.69150504593046e-69	0.647786763924922	1	1	4.41379912482135e-65	1.28025791154541e-06	2.70900356915821e-08	-0.38920898650151	FALSE	PB2,PB1,PA,NA,M
RAC1	1.1020521303634e-68	0.560663514581259	0.998	0.885	1.80725528858293e-64	1.17053326127924e-05	3.00502776387925e-07	-0.372432016023181	FALSE	PA
ATF4	4.87578019278926e-67	0.593603025432157	0.99	0.796	7.99579193815511e-63	0.00109028131238513	4.79354122952422e-05	-0.387977847682554	TRUE
CALM1	1.12889283817845e-66	0.647711937536331	0.995	0.843	1.85127136532883e-62	1.22887833141107e-06	2.59279164990689e-08	-0.585160215921507	TRUE
EIF3F	2.02178062299124e-66	0.554040126520416	0.993	0.843	3.31551804364333e-62	1.56441510399739e-08	2.44216273323576e-10	-0.586912373040318	TRUE
C5orf45	2.03213094615119e-66	0.900652107650682	0.782	0.199	3.33249153859333e-62	1.12271187538602e-07	1.97171181237377e-09	1.50724811352747	FALSE	NP,M
NDUFB2	2.22119165684357e-65	0.688402449663488	0.996	0.937	3.64253219805777e-61	2.47159966598604e-12	2.63753851788254e-14	-0.894221246874712	TRUE
HSBP1	2.84013622244135e-65	0.602295340067884	0.991	0.885	4.65753939118157e-61	4.01646293911615e-11	4.70248725111471e-13	-0.764097251526159	TRUE
MTDH	1.88681866816229e-64	0.752019634020618	0.939	0.508	3.09419393391935e-60	4.76855338947479e-08	7.792989257755e-10	0.525917569258919	TRUE
MIF	2.50801526701315e-64	0.589653101000553	0.99	0.796	4.11289423637486e-60	3.68467813307968e-09	5.30266503693399e-11	-0.727299506497967	TRUE
PRELID1	5.16802322973097e-64	0.551039103937522	0.99	0.743	8.47504129443581e-60	0.000818369754002493	3.41839917977747e-05	-0.351284917348739	TRUE
NENF	7.18620306356474e-64	0.583112612876243	0.989	0.791	1.17846544039398e-59	2.50044719486905e-09	3.49169100326246e-11	-0.726062341219912	TRUE
UBB	3.9677641770479e-63	0.547844642064963	1	0.984	6.50673647394086e-59	2.81463970075759e-21	1.61336747284111e-23	-1.08514997975071	TRUE
USP8	2.28586531878687e-62	0.713860666769831	0.901	0.419	3.74859053627859e-58	6.6749831543154e-05	2.06774281504496e-06	0.649782051017211	TRUE
TMBIM6	2.60743482958395e-61	0.560531951897197	0.987	0.738	4.27593237703472e-57	0.000949417942433536	4.07579871622178e-05	-0.41597695965115	TRUE
POMP	3.26173704373459e-60	0.614553171600949	0.987	0.754	5.34892257802035e-56	0.0026849535519412	0.00013405765128949	-0.347534433205661	TRUE
C11orf31	2.00636251673144e-59	0.655344417448442	0.979	0.764	3.29023389118789e-55	5.89775477975636e-06	1.41338961427175e-07	-0.657401828570107	TRUE
TMEM147	2.58226428818313e-59	0.518432534273358	0.995	0.817	4.23465520619152e-55	1.92751355527132e-10	2.40953886719081e-12	-0.667829131381896	FALSE	PA,NP
MGST3	7.89817044156903e-59	0.714841777358612	0.978	0.738	1.2952209707129e-54	0.00369229369365664	0.00019498300742159	-0.458516220611784	TRUE
TRIB3	8.83033984335644e-59	0.840128517526773	0.924	0.513	1.44808743091202e-54	0.0047133839526756	0.000256952573552777	0.414289257319589	FALSE	PA
COX7B	1.76759692755371e-58	0.696926329246388	0.998	0.927	2.89868220149533e-54	1.2833666160411e-14	1.1034495570571e-16	-0.997681953191507	TRUE
C12orf57	1.88404349290536e-58	0.620974606947584	0.984	0.738	3.0896429240155e-54	0.00292151549981822	0.000147509899009055	-0.355879823681158	TRUE
ROMO1	5.86803878397725e-58	0.626733169051594	0.99	0.838	9.6229968018443e-54	2.79203768838956e-09	3.94995270264271e-11	-0.805487314490409	TRUE
SNRPD1	1.95510136100472e-57	0.609456049334264	0.981	0.743	3.20617072191164e-53	0.00237830821236705	0.000116457192178227	-0.411506053258835	TRUE
LUC7L3	2.63558500740715e-57	0.541331178827864	0.979	0.759	4.32209585364699e-53	0.000843045379745429	3.54203467677663e-05	-0.430290777247302	TRUE
ENY2	2.86093579497018e-57	0.578590195943364	0.992	0.864	4.6916486101716e-53	1.89722084418821e-11	2.12871903976237e-13	-0.791088424072783	TRUE
UBE2D2	7.98832320659745e-56	0.610100417437731	0.978	0.754	1.31000512264992e-51	0.00963964749613087	0.0006083928994753	-0.32639649371224	TRUE
POLR2F	1.30807170910832e-55	0.573962807430667	0.98	0.791	2.14510679576673e-51	4.88612318511128e-10	6.2497056511693e-12	-0.847366633128816	TRUE
MORF4L1	2.76284712121111e-55	0.624807864002486	0.984	0.785	4.5307929940741e-51	0.00300785074614811	0.000153435811718352	-0.324995678114143	FALSE	PA
NDUFB9	1.21385459259706e-54	0.581935888527628	0.992	0.848	1.99060014639992e-50	1.67721717530135e-10	2.08642175596972e-12	-0.725225943843267	TRUE
B2M	1.20316033122424e-53	0.52675437527703	0.997	0.942	1.97306262717463e-49	4.04447279843148e-21	2.36764064058432e-23	-1.14241412782737	TRUE
TMSB4X	1.46481512536591e-53	0.69788531352331	1	1	2.40215032408755e-49	1.59242018641053e-26	5.63207334665594e-29	-1.12942051512918	FALSE	PA,NP
ATP6V1G1	7.03002526768874e-53	0.530413482861495	0.988	0.859	1.15285384364828e-48	1.02286042941756e-11	1.12272014936984e-13	-0.794078619480166	TRUE
PTMS	1.45903976366133e-52	0.565410890944249	0.994	0.89	2.39267930842822e-48	3.22062448849538e-08	5.20437520245914e-10	-0.538160916051627	FALSE	PA
TSPO	2.43309289565131e-52	0.630655472520508	0.959	0.665	3.99002903957859e-48	0.00312065212178789	0.000161370388394178	-0.46256928922844	FALSE	NP
POLR1D	3.30239937011569e-52	0.464307734380865	0.989	0.822	5.41560472705272e-48	2.72541083537824e-11	3.10782258805861e-13	-0.68019314804126	TRUE
C19orf53	3.3894285657607e-52	0.527189678124051	0.984	0.817	5.55832390499096e-48	1.486090431901e-13	1.42274649556959e-15	-0.895927188006357	TRUE
DBI	4.71168854473643e-52	0.592847483604495	0.984	0.801	7.72669804451327e-48	1.15851901001852e-08	1.78027191002296e-10	-0.704730448579895	TRUE
NPM1	5.10264080717703e-52	0.376532161335279	1	0.995	8.36782065968961e-48	1.12297135080645e-28	3.42390191720975e-31	-0.764131500056778	FALSE	PA
ATPIF1	2.57608826967723e-51	0.664126719480465	0.968	0.743	4.22452715344369e-47	1.82337903477648e-06	3.99166457396643e-08	-0.805731033375779	TRUE
PCBP1	4.69242105383116e-51	0.626760982275056	0.97	0.743	7.69510128617772e-47	0.0010995266588471	4.85430392710106e-05	-0.398252690963666	FALSE	PA
NDUFB3	1.34629445822264e-50	0.6957687892968	0.95	0.696	2.2077882820393e-46	0.000122781162357055	4.04683855535396e-06	-0.681630771829713	TRUE
GPBP1	6.53852646408108e-50	0.6801476858086	0.846	0.377	1.07225295484466e-45	4.14764347425209e-07	8.21991663596517e-09	0.649480067295511	TRUE
PRDX5	8.99987496502374e-50	0.548858586015614	0.992	0.832	1.47588949551424e-45	9.81213508110711e-11	1.16675793695706e-12	-0.696369930769123	FALSE	PA,NP
HSPB1	3.41563532740179e-49	0.590554462654185	0.982	0.796	5.60130037340619e-45	1.05854095050797e-06	2.22048958457676e-08	-0.600426969293237	TRUE
MT-ND4L	4.06562611646192e-49	0.479943749904058	0.998	0.974	6.6672202683859e-45	5.4360792107394e-31	1.32595382907236e-33	-1.51261736975692	TRUE
SLC25A3	5.23113186509901e-49	0.45015050989684	0.984	0.738	8.57853314557587e-45	2.25875969739589e-06	5.01365040461068e-08	-0.40358327410535	TRUE
PSMD8	7.52551563908227e-49	0.603916203914114	0.971	0.712	1.2341093096531e-44	0.00801924421202773	0.000483140025701775	-0.38041135572627	TRUE
NDUFB10	1.12774356689773e-48	0.563947636502815	0.988	0.864	1.84938667535559e-44	1.02516156931242e-08	1.56909295626207e-10	-0.591253098577913	TRUE
HIGD2A	2.14436853042204e-48	0.512639088166838	0.98	0.801	3.5165499530391e-44	2.61808390964396e-09	3.67192694199715e-11	-0.64279097364311	TRUE
PCF11	3.88214362943428e-48	0.658375980831061	0.779	0.283	6.36632733790927e-44	0.00138794776476584	6.30539108939907e-05	0.676242591067035	TRUE
RBM3	1.0387612427588e-47	0.552060122908721	0.987	0.827	1.70346456200015e-43	3.64682817764876e-07	7.13843432541773e-09	-0.584387924195012	TRUE
PGAM1	1.08440755895598e-47	0.553155924475383	0.965	0.686	1.77831995593191e-43	0.00972757412933858	0.000615128628094646	-0.339384713513558	FALSE	PA
TBCB	2.34068061383814e-47	0.593140510700153	0.958	0.749	3.83848213863317e-43	0.000478992436249297	1.84014412364813e-05	-0.494048905546627	TRUE
C19orf33	3.22081714607046e-47	0.723261483235125	0.996	0.958	5.28181803784094e-43	8.20073692442726e-17	6.10092020720852e-19	-1.12441473416367	TRUE
SNRPB2	1.09699754347594e-46	0.609492659085521	0.954	0.696	1.7989662715462e-42	0.00819500973640394	0.000497727281996361	-0.461343854537245	TRUE
ATP6V0B	1.26130266433954e-46	0.556831321448006	0.967	0.759	2.06841023925041e-42	5.80186252569446e-05	1.75481664293216e-06	-0.56487753408791	TRUE
PCBP2	5.29625241710792e-46	0.447714151456369	0.991	0.885	8.68532433881527e-42	1.34892579759031e-24	5.59344802952262e-27	-1.13656825129822	TRUE
EMP3	3.19134435938856e-45	0.638068186944321	0.98	0.838	5.2334856149613e-41	1.27092509675213e-07	2.27075463960226e-09	-0.682429708974965	TRUE
EIF5A	3.70472021784556e-45	0.502120968901699	0.983	0.77	6.07537068524494e-41	3.0287001782907e-08	4.85729707232425e-10	-0.737707211295016	FALSE	PA
PLP2	8.33541511850903e-45	0.563460595753639	0.987	0.791	1.3669247252843e-40	5.68920736616249e-10	7.35478969221567e-12	-0.770278554915948	TRUE
CYSTM1	1.40964870873441e-44	0.486757747360905	0.986	0.853	2.31168291745356e-40	1.59850358777318e-16	1.22819349996598e-18	-1.03794881576624	TRUE
FKBP1C	6.06828874970117e-44	0.534030481939775	0.938	0.613	9.95138672063494e-40	0.000239866405874697	8.55673196150363e-06	-0.589030089154915	TRUE
KRT18	1.63847427610515e-43	0.60995329124134	0.998	0.948	2.68693396538483e-39	1.42564619984416e-10	1.73000545014323e-12	-0.709236482434747	TRUE
ACP1	3.57722841546653e-43	0.485301313485998	0.956	0.66	5.86629687852356e-39	4.60346916018757e-05	1.36428197563946e-06	-0.494056604719789	TRUE
SSR4	4.69161419030286e-43	0.560400659385025	0.985	0.806	7.69377811067766e-39	7.17369861514298e-12	7.78656231169858e-14	-0.870027200479848	FALSE	NP
SSBP1	8.00582132223958e-43	0.575459061260136	0.973	0.801	1.31287463863407e-38	8.07451896735235e-07	1.64946878106167e-08	-0.685971131836468	TRUE
HERPUD1	1.13606859794641e-42	0.727280160008927	0.845	0.429	1.86303889377231e-38	0.00823371976916285	0.000502086698528133	0.446585110007575	TRUE
HMGA1	1.3116558828311e-42	0.619007581682267	0.979	0.775	2.15098448225473e-38	0.0015836933656041	7.36848611473828e-05	-0.380281538983899	FALSE	PA
SAP18	1.65631079518062e-42	0.554459623379465	0.972	0.78	2.7161840730167e-38	1.55299297941421e-10	1.91294945936747e-12	-0.917883336255171	TRUE
PSMB3	2.41340621789146e-42	0.554481512411703	0.975	0.796	3.9577448567202e-38	5.89805395299305e-08	9.78273477171845e-10	-0.722356713733125	TRUE
BANF1	5.6905041273792e-42	0.555155818818482	0.984	0.901	9.33185771848915e-38	1.46775956531213e-14	1.29779338356155e-16	-1.058438881979	TRUE
AKR1C3-ENSG00000196139	1.32165275426049e-41	0.565739723781273	0.987	0.895	2.16737835171177e-37	2.9834036733451e-07	5.621511891357e-09	-0.561241581347217	FALSE	PA
BDP1	7.02370440426034e-41	0.528989858628199	0.796	0.33	1.15181728525465e-36	0.000477896201800481	1.83010436447772e-05	0.55938672404678	TRUE
SH3BGRL3	2.15389644162017e-40	0.649980657446874	0.913	0.639	3.53217477461292e-36	0.00505601845923281	0.000278406285059286	-0.509968510101487	TRUE
LGALS1	4.46183600651631e-40	0.537703343111402	1	0.995	7.3169648670861e-36	3.33241872257568e-29	9.14438944544824e-32	-1.12754438772015	TRUE
NOP56	9.85708672500007e-40	0.518755705924531	0.945	0.665	1.61646365203276e-35	0.00153140304710095	7.05982501133189e-05	-0.526247227357762	TRUE
ISCU	1.24163097642912e-39	0.48386395242432	0.943	0.634	2.03615063824611e-35	5.74975409508699e-06	1.37090911103056e-07	-0.649695481966088	TRUE
C6orf48	1.32287120566988e-39	0.460342646242519	0.974	0.77	2.16937649017804e-35	7.48266277025842e-09	1.11790498122649e-10	-0.580719791756336	FALSE	PA
ANP32B	1.78717005268987e-39	0.47947965730826	0.978	0.801	2.93078016940611e-35	1.02516156931242e-08	1.56326168803094e-10	-0.550482418099124	FALSE	PA,NP
TOB1	1.91327703569662e-39	0.421497773315632	0.989	0.827	3.13758301083888e-35	4.13680286868227e-07	8.17320647266941e-09	-0.682222088180724	TRUE
NDUFA1	2.13920781160837e-39	0.578878198794708	0.996	0.953	3.50808689025657e-35	6.1151045828555e-25	2.46110678985586e-27	-1.35577735946251	TRUE
NDUFS8	2.47833021545848e-39	0.439173155139756	0.964	0.686	4.06421372033036e-35	1.55027243160073e-07	2.81713021901955e-09	-0.520278252378644	TRUE
MRPS12	3.19914547034579e-39	0.511568794272556	0.973	0.791	5.24627865682006e-35	3.33635221234035e-11	3.84517695062093e-13	-0.725642877193653	FALSE	NP
EIF4B	4.32860784004548e-39	0.425098691544241	0.968	0.712	7.09848399689058e-35	7.52809362499181e-07	1.53325402204236e-08	-0.505678109648264	TRUE
CTB-119C2.1	6.69039167844665e-39	0.602384633358102	0.589	0.131	1.09715733134847e-34	0.000611490581715603	2.44238265152582e-05	1.12743771072393	FALSE	NP
SPCS1	9.76109688541122e-39	0.502165648421892	0.978	0.812	1.60072227823859e-34	1.59667484225526e-13	1.53835371105758e-15	-0.978573458827803	TRUE
PPP4R2	2.24688696853457e-38	0.55654092090437	0.81	0.382	3.68466993969984e-34	0.00312065212178789	0.000161108490449008	0.463452759746984	TRUE
PPIG	2.49423618218626e-38	0.578435999062887	0.708	0.246	4.09029791516724e-34	0.00107874788952358	4.72967700815572e-05	0.65137670538646	TRUE
LINC00493	6.03964351656094e-38	0.404787349807816	0.956	0.681	9.90441140280829e-34	1.74781138300818e-07	3.218726981331e-09	-0.611978249378614	TRUE
GABARAPL2	1.42264118654388e-37	0.529379067861027	0.913	0.613	2.3329892818133e-33	0.00577889973492999	0.000329135456578121	-0.49316541809069	TRUE
MPHOSPH10	1.84642194444945e-37	0.573329580232361	0.687	0.225	3.02794734670266e-33	1.52924136289797e-06	3.30112471776255e-08	1.06721939233997	TRUE
C9orf16	3.87594726882658e-37	0.555760583206165	0.972	0.801	6.35616592614871e-33	4.79418974189097e-13	4.73601279459929e-15	-1.10182943530935	TRUE
POLR2K	7.94987287077242e-37	0.537616776970296	0.946	0.691	1.30369965207797e-32	3.01450304846187e-05	8.54774021302987e-07	-0.592259166513149	TRUE
ALDOA	9.62125278124398e-37	0.489179573541687	0.973	0.743	1.5777892435962e-32	8.68516039210498e-05	2.76459157550997e-06	-0.397325134816941	FALSE	PB1,PA,NP,NA,M
SQSTM1	2.59951862888748e-36	0.36107307122196	0.969	0.723	4.26295059951258e-32	7.14510177846232e-09	1.05875951714516e-10	-0.481061389364033	FALSE	PB2,NP,M
HSP90AB1	3.73596699934684e-36	0.266559787983448	0.973	0.717	6.12661228222889e-32	1.51957615269204e-10	1.85325465295693e-12	-0.581826314992872	FALSE	PB2,PB1,PA
ATP5D	1.03952319404118e-35	0.485331682881071	0.955	0.712	1.70471408590814e-31	3.63271515485746e-07	7.087625939487e-09	-0.550219360921878	FALSE	PA,NP
PRDX6	4.41904290715237e-35	0.475276887968687	0.962	0.764	7.24678846343917e-31	7.44187927854389e-08	1.26610422508308e-09	-0.666737503081363	TRUE
VIM	4.92727910134802e-35	0.367001006466261	0.997	0.906	8.08024499830061e-31	1.09467162723158e-19	6.87549104243262e-22	-0.724403344710591	FALSE	PA
USP1	7.35968095589904e-35	0.684052334050829	0.744	0.34	1.20691407995788e-30	0.000366479615983802	1.37438236374192e-05	0.671482547838565	TRUE
TXNRD1	1.90531513728224e-34	0.271996612281331	0.971	0.712	3.12452629362915e-30	2.02062746836931e-11	2.27950534574256e-13	-0.568998039414452	FALSE	PB2,PB1,PA,NP,NA,M
RBX1	2.26198554127439e-34	0.490967333025632	0.937	0.738	3.70943008913587e-30	8.49405128283049e-06	2.08738500334209e-07	-0.619919899164427	TRUE
SLC25A5	2.91407953526013e-34	0.450787951367373	0.984	0.806	4.77879902987308e-30	7.08893150069842e-13	7.3055029185806e-15	-0.653904254130704	TRUE
C9orf3	7.97813454429205e-34	0.537983538964511	0.915	0.644	1.30833428391845e-29	0.000512874042508965	1.99219931141052e-05	-0.52116758935805	TRUE
LSM3	1.34823301103593e-33	0.566226758849699	0.939	0.796	2.21096731479782e-29	5.083847184186e-09	7.37822812266764e-11	-0.893571348981034	TRUE
LINC00152	1.46462373546705e-33	0.531910247113633	0.976	0.791	2.40183646379241e-29	5.55685616731081e-09	8.13248051804741e-11	-0.768654166488354	TRUE
SLC35E3	2.03706294130933e-33	0.552042679093663	0.609	0.178	3.34057951745317e-29	7.41960316107033e-08	1.25778991327371e-09	1.20148919547792	TRUE
MFF	2.30867449022677e-33	0.476627523156659	0.928	0.649	3.78599529652289e-29	0.000346459738273018	1.28873980332057e-05	-0.504594663885159	TRUE
PEBP1	2.87389274322868e-33	0.437522187684814	0.942	0.681	4.71289670962071e-29	7.92936704459662e-05	2.49500176535877e-06	-0.485112791217878	FALSE	PB2,PB1,M
SMDT1	7.33797920835502e-33	0.487106888541449	0.911	0.644	1.20335521037814e-28	1.7777658635814e-05	4.81326936660859e-07	-0.63249254126977	TRUE
EIF3J	2.54618390527555e-32	0.439109363728255	0.91	0.607	4.17548698626138e-28	0.00567510868968049	0.000321978196371228	-0.378406185344526	TRUE
SSNA1	2.65848646912628e-32	0.501568253886427	0.924	0.67	4.35965196072018e-28	1.19219556925934e-06	2.50812532102246e-08	-0.639484424408472	TRUE
CISD2	3.11679868767951e-32	0.488616003217821	0.939	0.712	5.11123816792562e-28	5.26495004112854e-08	8.6684341185725e-10	-0.744620669042171	TRUE
COA6	1.3459939623705e-31	0.457360148730343	0.928	0.675	2.20729549889138e-27	3.55005026258627e-07	6.86240583718427e-09	-0.757518437793806	TRUE
C7orf73	7.05278972067244e-31	0.512975012651154	0.861	0.565	1.15658698629307e-26	2.70818554012041e-05	7.5965933804219e-07	-0.803795055616662	TRUE
AKR1B10	8.76759386163074e-31	0.392503657401217	0.999	0.995	1.43779771736882e-26	3.77775127363141e-36	5.52875361712019e-39	-1.21478140868536	FALSE	PA
ELP5	1.0438342496949e-30	0.502754361924567	0.858	0.534	1.71178378607467e-26	0.00161842886031202	7.55970795169833e-05	-0.539574742085369	TRUE
SLC16A1-AS1	1.37507401482631e-30	0.47598886961052	0.499	0.099	2.25498387691366e-26	2.17998881151107e-07	4.08108156066771e-09	1.55195326224564	TRUE
APOPT1	2.78828720246167e-30	0.45307398224047	0.865	0.545	4.57251218331689e-26	1.60803394764712e-05	4.25566640209068e-07	-0.700647655824297	TRUE
TIMP1	1.58525894697381e-29	0.533991500021721	0.944	0.738	2.59966614714235e-25	4.49541445325067e-09	6.49681825367649e-11	-0.897282438139295	TRUE
MRPL57	2.34166825047343e-29	0.500081076257776	0.873	0.618	3.84010176395138e-25	6.4254033894661e-07	1.30083171248414e-08	-0.797175317760338	TRUE
PCNP	4.55466929232759e-29	0.465102226626068	0.854	0.534	7.46920217248801e-25	0.00904325622509567	0.000563583624736129	-0.406168353738365	TRUE
ATP6V1F	7.15306503551502e-29	0.462524571804859	0.901	0.607	1.17303113517411e-24	5.76064392178545e-06	1.37701836535148e-07	-0.58564639700993	FALSE	PA
PRPF4B	8.81620258402484e-29	0.495428025218834	0.74	0.361	1.44576906175423e-24	0.000346406857190549	1.28643073375843e-05	0.499289216084944	TRUE
OSTC	1.15806259917612e-28	0.44822955437167	0.91	0.639	1.89910685638892e-24	4.78690983404361e-06	1.12674382336779e-07	-0.69749617545101	TRUE
PSME1	1.30583134884405e-28	0.456519599234971	0.932	0.686	2.14143282896935e-24	1.55253075996098e-08	2.41414320257363e-10	-0.781321327538357	TRUE
NSA2	3.68430960443086e-28	0.426910214900265	0.908	0.649	6.04189932030617e-24	1.05854095050797e-06	2.21791417069134e-08	-0.678930902760328	TRUE
RNMT	1.49379707939571e-27	0.449674243604387	0.63	0.23	2.44967783050102e-23	0.00803265357834765	0.000485907210788516	0.586250122094945	TRUE
DYNLRB1	1.74133516626646e-27	0.465806948561098	0.906	0.691	2.85561553916036e-23	3.03890331805805e-08	4.89219145049896e-10	-0.858814767216521	TRUE
ZNF90	1.86742955093369e-27	0.441038174003229	0.87	0.571	3.06239772057617e-23	0.000248023402266284	8.89308863543965e-06	-0.538644795615223	TRUE
MRPL41	2.24630561015789e-27	0.43512160601899	0.933	0.733	3.68371657009792e-23	4.90129159303042e-13	4.8717027237268e-15	-0.985992229288452	TRUE
LDHA	4.7628569423226e-27	0.415696630707486	0.952	0.728	7.81060909971483e-23	5.62342852993387e-07	1.12475428856534e-08	-0.563040540585081	FALSE	PB2,PB1,PA,NP,M
CCT6A	1.07915289456284e-26	0.371427639991036	0.893	0.581	1.76970283179361e-22	0.000531028644112005	2.0821478026954e-05	-0.385926762339171	TRUE
ATP5C1	2.01320349914765e-26	0.420033600595846	0.88	0.571	3.30145241825222e-22	0.000571069367385919	2.26352270748733e-05	-0.512614664268226	FALSE	PA
NPIPB5	2.12896102322956e-26	0.444716759905794	0.639	0.257	3.49128318199416e-22	0.000948648472227746	4.06671062855117e-05	0.614333403430822	TRUE
MIER1	3.41416597977417e-26	0.436316175187432	0.589	0.199	5.59889079023166e-22	0.00307080759953388	0.000157042259718992	0.654612515187994	TRUE
REST	1.05524775678688e-25	0.432974111871581	0.591	0.204	1.73050079635481e-21	0.00135300612061154	6.10539989787513e-05	0.628007508235088	TRUE
ZNF567	1.1554858671793e-25	0.462275491325668	0.584	0.204	1.89488127358733e-21	4.81683634545262e-06	1.13672520622609e-07	0.984820475629019	TRUE
NDUFV2	1.6878273248135e-25	0.437597275837909	0.895	0.639	2.76786802996166e-21	1.72005172117505e-07	3.1571167026873e-09	-0.783207394265486	TRUE
APEX1	3.97059253576633e-25	0.388610383703117	0.872	0.565	6.5113746994032e-21	0.00154601002709126	7.14601866293782e-05	-0.413821705565727	TRUE
ANXA1	5.84705339750987e-25	0.361510008976343	0.997	0.963	9.58858286657644e-21	6.00711298412037e-26	2.2344892495356e-28	-1.12934063339646	FALSE	NP
MRPL34	9.83281754937261e-25	0.415920275726071	0.894	0.644	1.61248374992161e-20	1.32605995981043e-11	1.47169286350081e-13	-1.01540899020165	TRUE
CTSL	1.35645292993609e-24	0.51906032839073	0.93	0.723	2.22444715980219e-20	6.6801259401845e-06	1.61310437972624e-07	-0.625858349690826	TRUE
MAP1LC3B	4.27125208515662e-24	0.400205620851679	0.96	0.78	7.00442629444834e-20	1.42459169057669e-18	9.38202954950198e-21	-1.04693137369174	TRUE
MYL12B	4.52054033277595e-24	0.431299696087258	0.935	0.733	7.41323409171928e-20	7.81462432268962e-09	1.17226512798442e-10	-0.695263602087398	TRUE
EIF3M	8.40460896307559e-24	0.367218714119409	0.851	0.539	1.37827182385477e-19	0.000291544334614964	1.06313502103634e-05	-0.449697138292033	FALSE	PA
ZNF207	9.87554844276344e-24	0.358357085686713	0.868	0.565	1.61949118912878e-19	8.68516039210498e-05	2.76145396330962e-06	-0.511083806239184	TRUE
MT-ND6	1.0253867155137e-23	0.324823254751599	0.993	0.953	1.68153167477092e-19	1.83725890807513e-46	1.56848739027086e-49	-1.85593773565456	TRUE
TPD52L1	1.11191630700875e-23	0.435311913401535	0.915	0.675	1.82343155186365e-19	1.44528504568663e-08	2.22975252490224e-10	-0.877448109742814	TRUE
CHCHD1	1.1903998291146e-23	0.416568455413753	0.864	0.592	1.95213667976503e-19	2.93101795702081e-06	6.63093885026355e-08	-0.730960738019256	TRUE
MT2A	2.66589783354803e-23	0.558845296575163	0.992	0.932	4.37180585723542e-19	3.39908205931276e-11	3.9382010565853e-13	-0.764360720216065	TRUE
CYC1	3.83900477264135e-23	0.427890132091767	0.844	0.529	6.29558392665455e-19	0.00682055510272232	0.000399692264998851	-0.371390077197549	TRUE
MDH2	3.84738599933972e-23	0.41089072527836	0.902	0.66	6.30932830031721e-19	1.04996744734167e-06	2.18969978041863e-08	-0.627818401701597	TRUE
MYL6B	8.4008806118656e-23	0.428005265837954	0.774	0.471	1.37766041153984e-18	0.00745724997801825	0.000441550687764847	-0.478971204421082	TRUE
NAA20	9.95873972100732e-23	0.390924028091852	0.874	0.607	1.63313372684799e-18	1.7560409530434e-06	3.82283444256659e-08	-0.65157568166984	TRUE
CANX	1.24283589187401e-22	0.270949461826206	0.789	0.45	2.03812657908419e-18	0.00626286849263693	0.000363574047502309	-0.385802114794658	FALSE	PB2,PB1,PA,NP,NA,M
SSB	1.43396838545959e-22	0.435062757558019	0.908	0.686	2.35156475531519e-18	8.67780802529319e-06	2.137834283931e-07	-0.682769724565711	TRUE
HNRNPUL1	1.72016859299593e-22	0.548944473157744	0.716	0.361	2.82090447565402e-18	0.00183347976165446	8.69837950220848e-05	0.433970416203349	TRUE
SRSF3	1.81987538825045e-22	0.371151982981392	0.965	0.859	2.98441364919191e-18	1.99005294442815e-17	1.41981946763884e-19	-0.947597215018406	TRUE
MRPL18	3.28116076839724e-22	0.434895917577284	0.808	0.565	5.38077554409464e-18	0.00385763967869978	0.000205126032064529	-0.478401833719715	TRUE
EPB41L4A-AS1	4.50736577465902e-22	0.342450576270048	0.949	0.775	7.39162913386333e-18	6.94827712516653e-16	5.50811650876059e-18	-0.941115554587908	TRUE
NGFRAP1	7.9882105180661e-22	0.561559853028944	0.848	0.634	1.30998664285766e-17	6.30993807662522e-07	1.27360784399228e-08	-0.968815854506941	TRUE
ATP1B3	9.23251336514269e-22	0.39681630491143	0.89	0.639	1.51403986674975e-17	1.07999622221094e-05	2.71332668791333e-07	-0.599695718572598	TRUE
PMAIP1	1.01459910452086e-21	0.35457773080689	0.904	0.681	1.66384107150376e-17	2.14674187482019e-14	1.91124040321817e-16	-1.31790228347176	TRUE
CAV2	1.03087586555704e-21	0.453331626817252	0.869	0.628	1.69053333192699e-17	3.12391080316571e-06	7.11308745917014e-08	-0.687359215319723	TRUE
RNF7	1.14433866350549e-21	0.312064978769636	0.922	0.691	1.87660097428266e-17	7.40612008148375e-13	7.67754383713786e-15	-0.776662610252269	FALSE	PA
UBE2A	2.20908881849565e-21	0.428076007354723	0.756	0.44	3.62268475345102e-17	0.0058905415421801	0.000337631574054174	-0.539503442369861	TRUE
NME2	4.30242365699966e-21	0.418660985927589	0.783	0.545	7.05554455511375e-17	0.000187469576467373	6.50467644429142e-06	-0.726269459016065	TRUE
MRPL22	7.38369489743595e-21	0.395252895029574	0.811	0.539	1.21085212623052e-16	3.54917130382455e-06	8.24583368959787e-08	-0.789540385126065	TRUE
KIAA0232	1.06404264983752e-20	0.411744682678452	0.484	0.162	1.74492354146854e-16	1.33263259971134e-05	3.46993182557926e-07	0.91066331033483	TRUE
BASP1	1.60005766534732e-20	0.364398996139081	0.957	0.801	2.62393456540307e-16	1.35232490426144e-15	1.08852300361309e-17	-0.883574548981497	FALSE	PA
BRI3	1.77104819273466e-20	0.361167409139354	0.86	0.581	2.90434193126557e-16	7.94081363227109e-06	1.94174417131576e-07	-0.48991391810458	TRUE
WBP5	2.09176567884458e-20	0.488455458748627	0.852	0.613	3.43028653673722e-16	0.000597829142477914	2.38052582497761e-05	-0.666759491771747	TRUE
GNG11	2.26955860520821e-20	0.431682166784975	0.953	0.812	3.72184915668095e-16	7.16493932616153e-15	6.04852118696378e-17	-0.99003145938393	FALSE	PA
PTP4A1	2.47981933646025e-20	0.336833696814839	0.956	0.775	4.06665572986116e-16	8.61861444514339e-21	5.20301744050976e-23	-1.03650192581635	TRUE
CHMP5	2.53393456974594e-20	0.430517045812584	0.776	0.492	4.15539930092637e-16	0.00803265357834765	0.000485446502462125	-0.498875020359031	TRUE
PRDX4	3.00040446270037e-20	0.450451670060583	0.862	0.618	4.92036327838235e-16	7.14992425520459e-08	1.20771328659776e-09	-0.853427828010924	TRUE
HTATIP2	4.98475417840139e-20	0.411302486542244	0.779	0.476	8.17449837716044e-16	0.000589008811621999	2.34181197132474e-05	-0.596694668612841	FALSE	PA
CAV1	8.27964001555107e-20	0.453054995572129	0.92	0.723	1.35777816615022e-15	1.46633373300692e-08	2.27116756011804e-10	-0.724889303340951	FALSE	PA
ERGIC3	1.86449516460443e-19	0.363658529611357	0.834	0.55	3.05758562043481e-15	0.000211516735206752	7.4293334641801e-06	-0.46910505320356	TRUE
SOCS4	2.14194461138289e-19	0.357655577415222	0.472	0.152	3.5125749682068e-15	1.81611231331838e-05	4.92816622615209e-07	1.02794945368227	TRUE
GTF2H5	4.06422488394139e-19	0.447462705641617	0.702	0.445	6.66492238717548e-15	0.000533816350750674	2.09633349523406e-05	-0.85012612882419	TRUE
UNC50	4.53387775616882e-19	0.382045332353681	0.486	0.168	7.43510613234126e-15	0.000134758049588509	4.53603532976749e-06	0.860618556215335	TRUE
COX20	6.53839559850083e-19	0.414088206775835	0.778	0.529	1.07223149419815e-14	0.000135570784352388	4.57165947599675e-06	-0.718935328194766	TRUE
GSTO1	7.81731466440706e-19	0.395869299550007	0.782	0.503	1.28196143181611e-14	0.00376215764604334	0.00019959004525018	-0.550403678742725	TRUE
MRFAP1	1.12895701136677e-18	0.361351343353893	0.786	0.497	1.85137660294036e-14	0.00192906803966582	9.26950189192429e-05	-0.487941488949467	TRUE
CISD1	3.31018820286989e-18	0.386702512583761	0.79	0.529	5.42837763388632e-14	1.18882464626871e-07	2.10956748621376e-09	-0.979038441393004	TRUE
POLG2	3.32240109388613e-18	0.273090685400666	0.289	0.037	5.44840555386386e-14	0.00370302048028247	0.000195775276322026	2.07943650704381	TRUE
SNRPC	3.80540102085358e-18	0.405701680234194	0.768	0.524	6.24047713409779e-14	0.000122781162357055	4.03552493578762e-06	-0.739569469648331	TRUE
PAPOLA	4.81567840781389e-18	0.33555753140504	0.795	0.503	7.89723102097401e-14	0.00152581979642929	7.02478167146846e-05	-0.425321644794514	TRUE
MRPL32	4.94433678729811e-18	0.304847137750718	0.755	0.445	8.10821789749018e-14	0.000144161900120543	4.89652895707923e-06	-0.638580166330758	TRUE
PGD	5.37771975947155e-18	0.328132577360162	0.817	0.529	8.81892263355739e-14	9.59535457962692e-06	2.38143137624743e-07	-0.514646932897335	FALSE	PB1,PA,NP
CD99	5.57303495185272e-18	0.361163421244762	0.762	0.461	9.13922001754327e-14	0.00819500973640394	0.000497518044281653	-0.450866346280938	TRUE
MRPS6	6.04362762344547e-18	0.311761775953817	0.854	0.592	9.91094493968822e-14	9.45622901343944e-07	1.94902457865878e-08	-0.702314071763949	FALSE	PA,M
NXT1	6.65021631082217e-18	0.372685068290062	0.915	0.764	1.09056897281173e-13	1.61292420254549e-19	1.02289235358699e-21	-1.27430661949834	TRUE
SLFN5	1.22686483758234e-17	0.346122382567107	0.314	0.058	2.01193564715128e-13	7.79741840930404e-05	2.44872887419451e-06	1.90588331079676	TRUE
SPP1	1.37287255031939e-17	0.321280003665684	0.928	0.738	2.25137369526877e-13	1.18656344087054e-13	1.12151553957518e-15	-1.11271370961357	TRUE
NDFIP1	1.89632674207234e-17	0.372850802589209	0.796	0.545	3.10978622432444e-13	0.00652852315044115	0.000381384546504215	-0.462822309399229	TRUE
GLTSCR2	2.30217531186393e-17	0.351293878308745	0.778	0.482	3.77533729392566e-13	0.00654024160715659	0.000382467937146361	-0.314976931811315	FALSE	PB2,PB1,PA,NP,M
PSENEN	2.6874707181268e-17	0.375886320124017	0.805	0.55	4.40718323065614e-13	1.279994510436e-07	2.29476422994197e-09	-0.865083878779919	TRUE
CALM3	3.08410851832616e-17	0.379804388138644	0.811	0.565	5.05762955920306e-13	1.23976908035328e-05	3.19789207262294e-07	-0.657837332004563	TRUE
CKS2	3.38497482012919e-17	0.571878882677883	0.986	0.948	5.55102020752986e-13	5.46701788599254e-21	3.26707575356588e-23	-1.19422424153032	TRUE
CAMTA1	3.43239761869443e-17	0.371075109166361	0.781	0.529	5.628788854897e-13	1.11132522603075e-05	2.8371950557263e-07	-0.704717420757498	FALSE	PA
TCEAL4	4.79858566490742e-17	0.359850756678115	0.761	0.482	7.86920063188169e-13	0.00153438843285931	7.08294434828036e-05	-0.596984659832195	TRUE
LMO4	5.26323918713522e-17	0.305531856444346	0.73	0.424	8.63118594298305e-13	0.0089117069569964	0.000553755069771287	-0.466238392034918	TRUE
STRAP	5.80099428659267e-17	0.323719006874063	0.84	0.576	9.51305053058332e-13	3.4581438443713e-06	8.01326093579543e-08	-0.521015379136184	FALSE	PA
HOMER2	6.62352543294974e-17	0.264833584230336	0.262	0.031	1.08619193574943e-12	1.35333226365718e-09	1.81555642420013e-11	2.46442590312323	TRUE
TUBB	9.44910605382336e-17	0.408705595487831	0.979	0.901	1.54955890176649e-12	2.2807572899768e-24	9.87461232930988e-27	-0.951950763466026	FALSE	PA,NP
EIF5	1.37451292746164e-16	0.294025116973359	0.955	0.838	2.25406374974435e-12	8.38488452488376e-23	4.29495883950385e-25	-1.23985624851608	TRUE
SMIM19	1.5022636635036e-16	0.376871267204631	0.595	0.298	2.46356218177955e-12	0.00782251521629661	0.000468902521959849	-0.788871626125507	TRUE
TOMM22	2.25828589832928e-16	0.341529967100623	0.731	0.44	3.70336304467019e-12	0.000412324256966135	1.55385322766676e-05	-0.571532176936271	TRUE
RAB4A	2.888564887775e-16	0.310080964453911	0.823	0.565	4.73695755946223e-12	9.30593971044972e-08	1.61728935756947e-09	-0.768299812117376	TRUE
FAM195A	2.96179924113357e-16	0.368060731133417	0.841	0.602	4.85705457553495e-12	9.57482764964542e-09	1.45382772410617e-10	-0.762309433807159	TRUE
TMOD3	3.35424105685375e-16	0.337691982164732	0.858	0.628	5.50061990913447e-12	1.01615192187469e-06	2.11298131202677e-08	-0.564688115070672	FALSE	PA
SDCBP	3.98351363473464e-16	0.347658452588582	0.823	0.571	6.53256400960133e-12	4.35964093595837e-05	1.2893626769558e-06	-0.643387812353442	TRUE
POLR2H	5.36405469014935e-16	0.308118510757758	0.773	0.492	8.79651328637592e-12	4.34117264666095e-06	1.01653167651552e-07	-0.734502731952219	TRUE
LAMTOR2	6.46857911638541e-16	0.353463257184206	0.806	0.586	1.06078228929604e-11	1.45949285755346e-09	1.96687555045621e-11	-0.87939956002189	TRUE
UBE2R2	6.75861902471502e-16	0.301532459683568	0.742	0.45	1.10834593386302e-11	0.000203381987034904	7.10640152271481e-06	-0.491326075611094	TRUE
EIF1B	1.05783918740358e-15	0.336597116400846	0.745	0.471	1.73475048342313e-11	0.000668333337559667	2.69794907899567e-05	-0.575919741432713	TRUE
KIF1BP	1.09866330744592e-15	0.294694638171645	0.367	0.105	1.80169795788057e-11	6.66732512764552e-05	2.06031148942732e-06	1.04248220393435	TRUE
PSMC4	1.22138334781551e-15	0.348641974435753	0.765	0.503	2.00294655208265e-11	5.15677028131466e-05	1.54398085744588e-06	-0.655067143453227	TRUE
PABPN1	1.55829195894682e-15	0.330416741452023	0.714	0.435	2.55544298347688e-11	0.0047925362770488	0.000261559849256581	-0.491148891418529	TRUE
FBXO22	1.88317323321009e-15	0.341781009037053	0.492	0.209	3.08821578514123e-11	0.00318024273448404	0.000164839705122961	0.602345204558116	TRUE
IPO7	1.92419042982291e-15	0.255582747706726	0.697	0.403	3.1554798858666e-11	0.00239595623782628	0.000117759663862918	-0.399941833592243	FALSE	PA
SAT1	2.24505081795286e-15	0.35536687014499	0.936	0.78	3.6816588363609e-11	9.95045789563067e-14	9.22293798485189e-16	-0.945530044163555	FALSE	PA
TMED9	2.33832736672662e-15	0.307379239359972	0.767	0.487	3.83462304869499e-11	0.00187519918570382	8.94204380279521e-05	-0.464388430425198	TRUE
TTL	3.87359381157039e-15	0.336351476971837	0.48	0.204	6.35230649159428e-11	0.00182886835750915	8.66534980050373e-05	0.63464658185275	TRUE
MAF1	6.69423406073142e-15	0.326902972557485	0.794	0.529	1.09778744361935e-10	2.73912084421629e-06	6.16339771642057e-08	-0.438282937637473	TRUE
GRHPR	8.08909313925076e-15	0.319245346543238	0.696	0.414	1.32653038390573e-10	0.00723033203763631	0.000426276538956026	-0.504363819033145	TRUE
VMA21	8.09520102658382e-15	0.354885803589251	0.714	0.461	1.32753201634948e-10	0.000763846519190327	3.15804585652199e-05	-0.610985361135044	TRUE
TFG	9.62096093501939e-15	0.332555951999437	0.753	0.492	1.57774138373383e-10	0.000471946727565698	1.80444294276293e-05	-0.542456458731232	TRUE
RNF5	9.65128002509221e-15	0.325450634587064	0.641	0.356	1.58271341131487e-10	3.6400034979221e-05	1.0587728937794e-06	-0.901074214436627	TRUE
UBE2B	1.69563387576479e-14	0.314654019274254	0.832	0.623	2.78066999286668e-10	5.68193019746794e-07	1.13992013840292e-08	-0.677992183783528	TRUE
FAM177A1	2.32892482223361e-14	0.298136732766423	0.85	0.623	3.8192038159809e-10	2.65260083696753e-08	4.22177461094289e-10	-0.821993354763032	TRUE
ACTB	2.64379242537081e-14	0.261776154679966	0.555	0.267	4.33555519836559e-10	0.00191419258641504	9.17467755913299e-05	-0.933380347538621	TRUE
NNMT	3.46006056403867e-14	0.45271782379967	0.808	0.586	5.67415331896701e-10	5.01631468720546e-06	1.18685901496172e-07	-0.738646941647405	TRUE
TVP23B	6.36191064718053e-14	0.32500802927557	0.687	0.419	1.04328972703114e-09	0.00983117660042117	0.000622878985781913	-0.461387545319848	TRUE
CIRBP	1.02931151459446e-13	0.317546468590204	0.788	0.555	1.68796795278346e-09	0.000129323476316952	4.3215601574297e-06	-0.48628356125045	FALSE	PA
C14orf166	1.14733326440215e-13	0.286954245633745	0.855	0.649	1.88151182029309e-09	2.09347212336028e-13	2.02977052024078e-15	-0.968060001381543	TRUE
NCOA7	1.38355159305105e-13	0.32747207446431	0.766	0.518	2.26888625744442e-09	0.00198612062926818	9.56787180390185e-05	-0.486655887466885	TRUE
SRGN	2.37728156237925e-13	0.409482951161809	0.666	0.429	3.89850403414573e-09	0.000434393731427389	1.64761815322786e-05	-0.853726868454283	TRUE
TGFBI	2.73727976976172e-13	0.413228310065645	0.813	0.602	4.48886509443225e-09	0.000116876140908249	3.79870620794539e-06	-0.567945751912159	FALSE	PB2,PA,M
DDIT4	4.34279651667853e-13	0.420407629847852	0.684	0.466	7.12175200770113e-09	0.000735293486641182	3.01757739197217e-05	-0.708490019374924	TRUE
CD151	4.57500089531673e-13	0.336479473695296	0.706	0.445	7.5025439682299e-09	0.00105698585246315	4.60848152028266e-05	-0.45523844739451	FALSE	PA,NP
C12orf10	6.07910470553738e-13	0.325545606357565	0.644	0.403	9.96912380661075e-09	0.00500488078968939	0.000275285229117619	-0.561729099016769	TRUE
TIMM50	8.70683060518836e-13	0.318486342988369	0.676	0.424	1.42783315094484e-08	7.97691339573258e-05	2.51482665137737e-06	-0.715865286031999	TRUE
EIF2S3	1.23424013216354e-12	0.286059968740856	0.692	0.429	2.02403039273498e-08	0.000232662607992535	8.2855639409501e-06	-0.699542088313325	FALSE	PB1
TMEM126B	1.31992740769637e-12	0.298896915246817	0.67	0.419	2.16454895588128e-08	0.000288319594562607	1.04961764713627e-05	-0.687159514478474	TRUE
HEBP2	1.75081695159722e-12	0.286509872513219	0.71	0.455	2.87116471892428e-08	2.13204449865984e-05	5.8114756442524e-07	-0.749136800439099	TRUE
GGNBP2	2.13195333266317e-12	0.300625257780509	0.749	0.508	3.49619027023434e-08	7.63067857510599e-05	2.3917121700131e-06	-0.532260811314512	TRUE
CDC42	2.89621027898605e-12	0.294209166064469	0.727	0.476	4.74949523650923e-08	3.74421128897981e-05	1.09593354394189e-06	-0.718787737484156	TRUE
EIF3I	3.03449232000158e-12	0.304269544290099	0.725	0.482	4.97626395557059e-08	0.00111628344504356	4.93509054001207e-05	-0.528682086480898	TRUE
TMED3	3.26959806533725e-12	0.313760787129323	0.74	0.497	5.36181386734655e-08	0.000479708791939273	1.85104965355569e-05	-0.542542812561677	TRUE
IMP4	3.6827442708609e-12	0.315514173249921	0.688	0.466	6.03933232978479e-08	2.73912084421629e-06	6.15467358504031e-08	-0.76475046479078	TRUE
MTHFD2	4.55896926163326e-12	0.281725289494529	0.768	0.529	7.47625369215238e-08	3.11983396424008e-05	8.86543464440439e-07	-0.456245980849599	FALSE	PB1,NP,M
PSMB4	5.12291265706609e-12	0.285271934310495	0.629	0.372	8.40106446632268e-08	0.00259546695982878	0.000128989912327609	-0.65304484436776	TRUE
COL6A3	5.64579010299144e-12	0.275982433441095	0.722	0.607	9.25853118989567e-08	1.09175435874407e-18	7.12346584460119e-21	-1.57520265322308	TRUE
ACTR3	6.06042240803298e-12	0.293277643543426	0.653	0.398	9.93848670693329e-08	0.00433754544610097	0.000234347537364806	-0.526509674302363	TRUE
ITM2B	7.80564139440314e-12	0.32830139944135	0.744	0.524	1.28004713226817e-07	2.48812293249411e-05	6.90808286639277e-07	-0.699854853204209	TRUE
NDUFB5	9.97781581276693e-12	0.311022764261361	0.696	0.476	1.63626201513565e-07	1.11132522603075e-05	2.8394735636739e-07	-0.821686458362989	TRUE
HHEX	1.01022763751959e-11	0.373012699463145	0.663	0.455	1.65667230276837e-07	1.66362642057473e-07	3.04340463548033e-09	-1.2180262129101	FALSE	PA,NP
CYP24A1	1.0133374574623e-11	-0.520519126968126	0.606	0.822	1.66177209649243e-07	2.06180203686715e-126	1.25727302693283e-130	-2.31276809095313	FALSE	PB2,PB1,PA,NP,M
PSMC5	2.17425444961398e-11	0.298980809586408	0.683	0.445	3.56555987192196e-07	0.000924471953623511	3.94615749458173e-05	-0.51245848095607	TRUE
UFM1	3.15889856503106e-11	0.279829247806948	0.676	0.44	5.18027775679443e-07	1.42968944562241e-05	3.74880457111796e-07	-0.738338532429201	TRUE
BUB3	3.49619586749917e-11	0.253591376321801	0.733	0.492	5.73341160311189e-07	3.4117056225834e-07	6.57417511272855e-09	-0.680313970827972	TRUE
NDUFS3	4.07242235152418e-11	0.281096647823602	0.645	0.398	6.6783654142645e-07	0.00338784088594329	0.00017642637457135	-0.585553442644528	TRUE
EPHX1	4.24723219297399e-11	0.273054712071442	0.718	0.482	6.96503607325805e-07	0.000341235302101202	1.26514460441204e-05	-0.600394345253274	FALSE	PA,NP,M
NRBF2	5.32585677137759e-11	0.275861209730543	0.614	0.366	8.73387251938211e-07	0.00807308913708614	0.000489337801223467	-0.586055789508377	TRUE
UPP1	8.11393289180478e-11	0.34346228259689	0.781	0.613	1.33060385492707e-06	7.02162540860907e-06	1.70413251577926e-07	-0.608825060978652	TRUE
TUBB4B	9.02919822336374e-11	0.400381049078149	0.649	0.435	1.48069821664942e-06	9.08677701426787e-05	2.90351311389497e-06	-0.855508476295453	TRUE
RPP38	1.15153010236079e-10	0.271099097399274	0.641	0.403	1.88839421486146e-06	0.0087642017642205	0.000540313920582165	-0.597770225250275	TRUE
PFDN4	1.19925710047932e-10	0.259357035841551	0.836	0.644	1.96666171907603e-06	3.15257278915023e-15	2.59526389740399e-17	-1.05662879921622	TRUE
BAX	1.61811415408288e-10	0.262910209825856	0.646	0.403	2.65354540128051e-06	0.000218135520478884	7.68841580808556e-06	-0.630619933223629	TRUE
CARD19	2.90435009516587e-10	0.267167955198614	0.703	0.482	4.76284372106251e-06	3.78828485022831e-06	8.82851798596599e-08	-0.818509209777992	TRUE
ACTN4	3.45278087579873e-10	0.348763576840656	0.667	0.461	5.66221535822234e-06	0.00173344922497224	8.1709631739956e-05	-0.454869665962402	FALSE	PA,NP,NA
MANF	3.83782076521987e-10	0.291030984493975	0.598	0.382	6.29364227288406e-06	3.55590229416987e-05	1.03214189403309e-06	-0.874753589260694	TRUE
C11orf1	4.03895473285626e-10	0.261789764120495	0.484	0.257	6.62348186641098e-06	0.00384485863892344	0.00020421195649139	-0.925733238514703	TRUE
RP5-940J5.9	5.11770833728092e-10	0.267375556779763	0.516	0.298	8.39252990230698e-06	0.00022119990911523	7.83688927348917e-06	-0.991670187363115	TRUE
UQCC3	9.75566315474428e-10	0.290729089202616	0.776	0.607	1.59983120074651e-05	2.08876909878963e-11	2.3691142897425e-13	-0.930362450788996	TRUE
LEPROTL1	1.10210508795727e-09	0.267666415306449	0.607	0.382	1.80734213374112e-05	0.000752650961632155	3.1025797308576e-05	-0.69716431131633	TRUE
SURF2	1.23898047740422e-09	0.274227440845484	0.556	0.377	2.03180408489518e-05	1.03808790796449e-05	2.58271764406067e-07	-0.872883886543285	TRUE
MORN2	3.7988233646639e-09	0.261385356649088	0.487	0.272	6.22969043571233e-05	0.000832092352208565	3.48365169371574e-05	-0.991776558356179	TRUE
SNHG9	6.32157332672801e-09	0.278021422757122	0.832	0.691	0.000103667480985013	1.36301531543283e-29	3.57397759397596e-32	-1.912894611153	TRUE
ABRACL	7.12084608543855e-09	0.262867502988873	0.598	0.387	0.000116774754955107	0.00105376873594348	4.58802901069361e-05	-0.665644274701112	TRUE
RAB7A	7.96560513849753e-09	0.252532614973559	0.62	0.403	0.000130627958666221	0.00307377832453306	0.000157821900680336	-0.512566867947869	FALSE	PB1,PA,NP,M
PQBP1	1.01469910975707e-08	0.259014709891792	0.627	0.424	0.000166400507009062	1.98839418635675e-07	3.68778185461185e-09	-0.845066531081046	TRUE
YPEL5	1.27502423937373e-08	0.260565250633831	0.654	0.461	0.000209091225014898	3.36995658524264e-07	6.4731771714826e-09	-0.976793287267553	TRUE
PURA	2.11364951071637e-08	0.25068964247408	0.675	0.492	0.000346617383262378	8.87148897073905e-07	1.81768418450413e-08	-0.832120523478796	TRUE
PET100	2.3224716643045e-08	0.255106757730143	0.614	0.424	0.000380862128229294	2.54370478460592e-06	5.69266208884916e-08	-1.06341091385701	TRUE
NOL4L	1.53129214176377e-07	0.258458856770235	0.579	0.393	0.00251116598327841	3.01450304846187e-05	8.53923763111449e-07	-0.929167919192292	TRUE
TSEN34	4.31967874609347e-07	0.259030988793426	0.61	0.445	0.00708384117571869	0.00236962098299125	0.000115887311931153	-0.488389667584731	TRUE
EDN1	5.12672080650765e-07	-0.274104456625578	0.631	0.806	0.00840730945059189	4.01250925781018e-77	7.34040354499088e-81	-2.64769290520621	TRUE
