# Supplementary material for: Single cell heterogeneity in influenza A virus gene expression shapes the innate antiviral response to infection
Source: PLoS Pathog. 2020 Jul 2;16(7):e1008671. doi: 10.1371/journal.ppat.1008671 (PMC7363107; doi:10.1371/journal.ppat.1008671)
Supplement: S10 Table — (TXT) [file ppat.1008671.s017.txt]

gene	pval_MAST	logFC_MAST	pct.1	pct.2	FDR_MAST	FDR_NBID	pval_NBID	logFC_NBID	unique	others
FTL	2.43607472683794e-31	-0.647697688118334	1	1	3.13498456596775e-27	7.55473762534226e-06	6.5162473883984e-08	-0.510517422185615	FALSE	PB1,PA,HA
UQCR10	2.84191841874152e-27	-0.520757632650535	0.727	0.936	3.65726481307846e-23	6.10149498560041e-05	7.82303731932603e-07	-0.637458441793598	FALSE	PB1,PA
ARL6IP4	5.82390844018591e-27	-0.516478646268078	0.781	0.966	7.49478777167525e-23	4.42676470411373e-06	3.54306289939944e-08	-0.620676991998876	FALSE	PB1,NS
ATF3	5.87254874171067e-27	0.711832326200933	0.405	0.059	7.55738297570747e-23	0.000918637854238075	1.85469120760009e-05	4.12084440113422	FALSE	PB1,PA,HA
TMA7	3.44356702119868e-26	-0.478843688141316	0.872	0.956	4.43152639958058e-22	0.000388623116145921	6.49265443868001e-06	-0.531988976192127	FALSE	PA
GUK1	1.93067217863558e-25	-0.468624638031359	0.779	0.936	2.48458202668613e-21	0.00128147596489669	2.7483671327336e-05	-0.524458352602513	FALSE	PB1,PA,NS
TMSB4X	2.21068935696932e-24	-0.566932647517718	0.993	1	2.84493613348381e-20	0.00252018884761732	6.26669073927689e-05	-0.436108487684028	FALSE	PB1,PA,HA,NP
NME4	4.16609624035147e-24	-0.490693347052284	0.837	0.966	5.3613492517083e-20	0.00160231095422285	3.68547705688059e-05	-0.524383064252663	FALSE	PA
MYL6	4.40574731779148e-22	-0.542806557785646	0.934	0.995	5.66975622326586e-18	0.00317494585780137	8.56093101761657e-05	-0.371142072241373	FALSE	PB1,NP
GNG11	2.41847942186588e-21	-0.516715288366121	0.804	0.971	3.1123411679992e-17	0.000555738839256615	1.0105127701146e-05	-0.493472028911648	FALSE	PB1,PA,NS
NAA20	4.21895684364836e-21	-0.537207183580719	0.498	0.721	5.42937556209108e-17	8.90025723880485e-10	2.83663191254625e-12	-0.882917223579778	FALSE	PB1,PA,NP
PTMS	2.75086806185622e-20	-0.456376572872525	0.905	0.99	3.54009210880277e-16	0.00498947953430705	0.000152191419012338	-0.375660485721882	FALSE	PB1,NS
NDUFV2	6.04385445761573e-20	-0.543225539033174	0.628	0.775	7.77783630150568e-16	1.5651615497423e-05	1.49595827662058e-07	-0.617857750196991	FALSE	PA
ATF4	1.28672847417985e-19	-0.492075896995018	0.645	0.804	1.65589087342205e-15	0.00395420864398121	0.000114610290170564	-0.497347017330929	FALSE	PB1,PA
EIF5A	1.68514129284144e-19	-0.482967332671765	0.808	0.936	2.16860832975765e-15	0.00104179702956628	2.15337640737145e-05	-0.490147384211226	FALSE	PB1,PA
EI24	2.59788482993317e-19	-0.446072543732765	0.528	0.711	3.34321798764099e-15	0.0013483245663709	2.97555503030022e-05	-0.587133966097527	FALSE	PB1
LINC00493	3.94316555290513e-19	-0.475886466513977	0.677	0.828	5.07445975003361e-15	0.00775441636645783	0.000261513458935636	-0.433910053470574	FALSE	PB1,PA
GTF2H5	6.69256689460542e-19	-0.377576300311272	0.435	0.578	8.61266433666772e-15	0.000735010415076077	1.41073566340657e-05	-0.833721120547325	TRUE
SLC2A4RG	1.86863959540318e-18	-0.45518551169221	0.408	0.613	2.40475229532436e-14	3.50510812020859e-05	3.89486720949435e-07	-0.854307020223104	FALSE	PB1
MT-CYB	2.23246979844662e-18	-0.278196131944129	1	1	2.87296538362095e-14	3.89010517634496e-05	4.44358894181917e-07	0.56170966803613	FALSE	PB1
METRN	3.13606936672085e-17	-0.487772818843684	0.613	0.789	4.03580766803307e-13	0.000489385864888821	8.51833349406293e-06	-0.543146304486429	FALSE	PB1,NP
MLEC	6.87540277846399e-17	-0.468098998906024	0.412	0.569	8.84795583560531e-13	2.54654086573732e-06	1.83170013913348e-08	-0.737919643309299	FALSE	PB1,PA
RBCK1	2.25095685375948e-16	-0.507302976302357	0.687	0.853	2.89675637510307e-12	0.000837909142031679	1.64729981299258e-05	-0.410375777202388	TRUE
PRELID1	2.47251676293496e-16	-0.402003879500659	0.72	0.907	3.181881822221e-12	0.00606832455949464	0.000193058723243752	-0.429681694798061	FALSE	NS
ABCC3	2.88013163905978e-16	-0.516944969735584	0.467	0.647	3.70644140630603e-12	1.69186627567952e-07	8.15103808315569e-10	-0.76405686459107	FALSE	PB1,PA
TIMM17A	6.67812397997817e-15	-0.388499981351624	0.357	0.495	8.59407774983391e-11	0.000918637854238075	1.85597825862071e-05	-0.62874020592742	FALSE	NS
PGAM1	1.1241998626986e-14	-0.460538152795591	0.691	0.858	1.44673280330683e-10	0.00144580547927625	3.25808989812816e-05	-0.451723197520449	FALSE	PB1,PA,NP
GTF2I	1.71083334378958e-14	-0.436969065251599	0.514	0.672	2.20167143012281e-10	0.00105207101215182	2.18278778649884e-05	-0.575266382682607	FALSE	PA
SNRPD1	5.73586379087761e-14	-0.434177756080616	0.533	0.667	7.3814831124804e-10	0.00668314183571464	0.00021707617432036	-0.473829914244681	FALSE	PB1,PA
DHRS3	1.26310967424633e-13	-0.416932161462334	0.302	0.392	1.6254958397876e-09	0.000390689795980505	6.64815727408167e-06	-0.806721568619421	FALSE	PB1
MAF1	1.87832219804759e-13	-0.446169768669171	0.501	0.691	2.41721283666745e-09	0.000884123833720537	1.75189663220714e-05	-0.488934275147608	FALSE	PB1,NS
PET100	2.69832631739579e-13	-0.298478442572506	0.357	0.515	3.47247613785665e-09	0.00307152788752031	8.2343392741822e-05	-0.83268016528729	FALSE	PB1
SNRNP25	5.00225300098751e-13	-0.331877290723367	0.415	0.574	6.43739938697083e-09	0.000936695815345902	1.89974052222613e-05	-0.803399764329121	FALSE	PB1,PA
NUTF2	6.14497103063702e-13	-0.374203577279366	0.403	0.603	7.90796321932678e-09	0.00290445496038934	7.6735930261277e-05	-0.564123545350362	FALSE	PB1,PA
RP11-631N16.2	9.94971407413528e-13	-0.364795434980594	0.313	0.48	1.28042870420047e-08	0.000130420055609495	1.87487064167819e-06	-1.10380432850844	FALSE	NP
LSM8	1.09562836281132e-12	-0.352117829814634	0.431	0.554	1.40996414010189e-08	0.00137249507986532	3.05022606916996e-05	-0.597290432929471	FALSE	PA
PRRC2C	9.04213869530651e-12	-0.283095774103985	0.704	0.711	1.163632828699e-07	0.00701997328727592	0.000230744323608495	0.465884533925496	FALSE	PA
RPL35A	1.76408788737653e-11	-0.26915610934233	0.999	1	2.27020470226486e-07	0.000525072345640853	9.42510776618518e-06	0.439065525819968	FALSE	PA
BTF3	4.36349914797059e-11	-0.278675669043385	0.999	1	5.61538705352335e-07	0.00182263907782462	4.30555816037519e-05	0.400425960480127	FALSE	PB1,PA
CCNG1	6.85444755603603e-11	-0.356684897109066	0.31	0.451	8.82098855986277e-07	0.00143804325011721	3.22942341505846e-05	-0.676144423241184	FALSE	PB1,NS
SMS	7.21525941659141e-11	-0.258651530161493	0.692	0.657	9.28531734321149e-07	0.00555006272784598	0.000172078252265953	0.500853599207782	FALSE	PA
COX4I1	1.01507848175753e-10	-0.296005478815058	0.995	1	1.30630449817377e-06	0.00213131866572865	5.13411132470185e-05	0.399897920855827	FALSE	PB1,PA
AGGF1	1.54300508908627e-10	-0.276118727724969	0.222	0.373	1.98569324914512e-06	0.00154154962650354	3.52176229848505e-05	-0.764039263177101	FALSE	NS
AHCYL1	1.78601963894689e-10	-0.352582807930292	0.334	0.436	2.29842867336075e-06	0.00385437827383113	0.000110219224863615	-0.588451553959945	FALSE	PB1
HES1	2.2213229234241e-10	0.253558189912299	0.456	0.221	2.85862047015447e-06	0.0011855997014314	2.51510388134875e-05	1.69166620348229	TRUE
GPX8	2.574907770678e-10	-0.277048635816883	0.192	0.338	3.31364881008552e-06	0.000122728918583291	1.7356953284761e-06	-0.980270011536083	TRUE
RNF213	3.57570692536996e-10	-0.39673697943152	0.359	0.49	4.6015772422586e-06	0.00493890583929531	0.000149828189819871	-0.541512943513181	TRUE
C14orf119	6.04674126141335e-10	-0.347234737125913	0.284	0.431	7.78155132931284e-06	0.000473125070195164	8.19853062813906e-06	-0.695075037558072	FALSE	PB1,NS
ATP6V1G1	7.79087545867845e-10	-0.256890464655307	0.906	0.887	1.00260776277733e-05	2.80271776239023e-06	2.04721011473061e-08	0.606534129698981	FALSE	PA
NDUFB10	1.23910657343748e-09	-0.258305224685752	0.893	0.853	1.59460624935669e-05	0.000325488453077877	5.26082821044359e-06	0.474060540871443	FALSE	PA
MGST3	1.32066527113168e-09	-0.31627579020728	0.896	0.936	1.69956413741936e-05	0.00256397537613237	6.41541744591361e-05	0.429371062741944	FALSE	PA
UNC50	1.44732733761963e-09	-0.275673262088793	0.251	0.422	1.8625655507827e-05	0.00272540470538035	6.96758215922088e-05	-0.721135254734999	TRUE
FST	2.24909754059808e-09	0.360162585615426	0.359	0.152	2.89436362499566e-05	3.68768018081187e-18	2.86555301951346e-21	3.71084252745373	FALSE	PB1
POMP	4.79902781368125e-09	-0.313951309210651	0.817	0.838	6.17586889342641e-05	0.00615289056245161	0.000197317077712802	0.394123546044869	FALSE	PA
GEMIN6	5.69451139180116e-09	-0.275006453953274	0.181	0.324	7.32826671010891e-05	4.95025060894066e-05	6.06899826702344e-07	-0.94574813614943	FALSE	NS
PBX1	7.06989755861617e-09	-0.375483205569329	0.342	0.456	9.09825116818315e-05	0.00124390233168676	2.65811750107902e-05	-0.673651217152145	TRUE
SAP18	1.52423260451949e-08	-0.252598888963439	0.788	0.799	0.000196153493875613	0.00352239128594495	9.82623724962496e-05	0.465368621203433	FALSE	PA,NS
UBB	1.5984356055502e-08	-0.348680464241059	0.977	0.995	0.000205702678078256	0.00177591927458914	4.15889158989831e-05	0.355730576904433	FALSE	PA,NS
SYNGR2	1.75337365697302e-08	-0.277018281382157	0.263	0.422	0.000225641655915858	0.00654561199452305	0.000211591777894288	-0.61353342898694	TRUE
RBM3	2.03143372744529e-08	-0.262979037095723	0.935	0.941	0.000261425206384934	8.88051268052473e-05	1.20072205020693e-06	0.578178762958586	FALSE	PA
RAN	2.43914787109052e-08	-0.263356359988197	0.995	1	0.000313893939530639	0.00306247649318194	8.18627642905112e-05	0.376340340126859	FALSE	PA
CYP24A1	2.57520331904359e-08	-0.483729759262683	0.325	0.52	0.00033140291512772	6.48612461836639e-06	5.46479179828079e-08	-0.737433397868262	FALSE	NS
SLIRP	2.68458103918051e-08	-0.254578995641894	0.859	0.848	0.00034547873393214	0.000104625327102596	1.44714493933189e-06	0.588543482061207	FALSE	PA
MALSU1	3.37098013016685e-08	-0.287232287307773	0.209	0.363	0.000433811432951172	0.00410177530665883	0.000120799816708656	-0.628132364770198	FALSE	NS
AP1S1	3.87630955843847e-08	-0.31836496225386	0.259	0.402	0.000498842277075447	0.000489482535870036	8.55805195203654e-06	-0.698253256573471	FALSE	PA,NS
NDUFB4	1.3504486627746e-07	-0.255195680813918	0.846	0.877	0.00173789238412463	0.0012100036039444	2.57627622566451e-05	0.512476380287798	FALSE	PA
ARPC2	2.55527102313265e-07	-0.274895515611617	0.833	0.838	0.00328837827966941	0.00039121916580456	6.68802676796979e-06	0.469511756288139	TRUE
NR1H2	3.15282314876276e-07	-0.27121654497834	0.24	0.373	0.00405736811014279	0.00386118541256975	0.000110713918504797	-0.62717681238062	FALSE	NS
DSTN	5.73967283738922e-07	-0.308389716065537	0.99	1	0.00738638497443618	0.00115362605377771	2.43831134219859e-05	0.388007764609752	FALSE	PB1
SCD	7.67334173754027e-07	-0.542173790552252	0.427	0.51	0.00987482348204057	0.00229883367479355	5.62695320195796e-05	-0.571011530656413	FALSE	PA,NS
PSMD8	7.70396489737282e-07	-0.305198103449604	0.808	0.799	0.00991423242642909	0.00248000775060915	6.14750541956887e-05	0.42284910809333	TRUE
