# Supplementary material for: Single cell heterogeneity in influenza A virus gene expression shapes the innate antiviral response to infection
Source: PLoS Pathog. 2020 Jul 2;16(7):e1008671. doi: 10.1371/journal.ppat.1008671 (PMC7363107; doi:10.1371/journal.ppat.1008671)
Supplement: S11 Table — (TXT) [file ppat.1008671.s018.txt]

gene	pval_MAST	logFC_MAST	pct.1	pct.2	FDR_MAST	FDR_NBID	pval_NBID	logFC_NBID	unique	others
TMSB10	1.82182323680113e-33	-0.58508905430101	0.999	1	2.34450432343937e-29	0.000565590489196116	7.99473294215873e-06	-0.426665693556836	FALSE	PA,HA
FTL	2.2993288977166e-31	-0.64022849297521	1	1	2.95900635847149e-27	0.000287064314745751	3.6805977102377e-06	-0.414321780598033	FALSE	PB2,PA,HA
ARL6IP4	1.90146511049928e-29	-0.516422137780119	0.781	0.965	2.44699545070153e-25	3.31198559687298e-09	1.15812690853434e-11	-0.722222577123885	FALSE	PB2,NS
RPS19	2.31901820495044e-29	-0.399607584071417	1	1	2.98434452795072e-25	0.00726180041161342	0.000181520979279407	0.348097440600738	FALSE	PA
EIF5A	4.92005487042603e-28	-0.592261459451185	0.805	0.96	6.33161861275126e-24	7.67487132069601e-08	3.57830662243966e-10	-0.652306396501854	FALSE	PB2,PA
GUK1	7.45173242195032e-27	-0.473051357975357	0.777	0.96	9.58963445380787e-23	4.90996120831642e-05	4.88363536144613e-07	-0.601049342793563	FALSE	PB2,PA,NS
ATF3	2.60481756162626e-26	0.696219456333908	0.404	0.059	3.35213972005683e-22	1.23856426359873e-06	7.02581329106436e-09	4.8302518268706	FALSE	PB2,PA,HA
TMSB4X	2.46251037477526e-24	-0.582391044672016	0.993	1	3.16900460129828e-20	0.00711347725744063	0.000175777897883761	-0.398342275952307	FALSE	PB2,PA,HA,NP
MT-ND2	1.69240628676788e-23	-0.322985771079797	1	1	2.17795765044159e-19	0.00625512240304333	0.00014855750018545	0.399499184329047	TRUE
MYL6	4.31368779060178e-23	-0.507554400429806	0.934	0.995	5.55128481772544e-19	4.65881586228239e-05	4.56143289026017e-07	-0.466195504721531	FALSE	PB2,NP
C9orf3	5.74722756692805e-22	-0.519737222829419	0.654	0.827	7.39610715587971e-18	3.35601094827386e-08	1.3963800761448e-10	-0.818751040165879	FALSE	PA,HA,NS
PTMS	1.82667695894124e-21	-0.477046597095097	0.904	0.995	2.35075057846148e-17	0.000237717189816472	2.90011646601803e-06	-0.446504043603216	FALSE	PB2,NS
ATP6V0E1	4.7387886988942e-21	-0.466188945596185	0.845	0.97	6.09834717660694e-17	0.00129355817448597	2.17117542690939e-05	-0.412976096711472	FALSE	PA,HA
HSPE1	7.56251758677049e-21	-0.456208196154462	0.869	0.98	9.73220388241494e-17	0.00259685190937637	5.00442360342948e-05	-0.423580330368094	FALSE	PA,NS
MT-ND5	3.04183656640983e-20	-0.297417320003337	1	1	3.91453947731281e-16	0.000287064314745751	3.67085746036382e-06	0.517303394463605	TRUE
NAA20	8.91152917690177e-19	-0.478918443785343	0.493	0.767	1.14682468977549e-14	2.56913395989985e-11	5.39021034402796e-14	-0.970951449894779	FALSE	PB2,PA,NP
MT-CYB	1.97109865983673e-18	-0.291138527547729	1	1	2.53660686534388e-14	2.53891504559657e-06	1.57831380563933e-08	0.610479472467168	FALSE	PB2
ST6GALNAC2	1.24133204174071e-17	-0.448128752388304	0.506	0.718	1.59747020451613e-13	1.61792901612091e-06	9.42922342132787e-09	-0.862176481616419	FALSE	PA
UQCR10	1.56926440339528e-17	-0.383029143946718	0.731	0.901	2.01948636072939e-13	0.00764668833687625	0.000194895778576067	-0.480371360867792	FALSE	PB2,PA
SNRNP25	3.06401969099216e-17	-0.377501559246601	0.414	0.584	3.94308694033782e-13	1.62475211969708e-07	8.45896278030183e-10	-1.1321920994325	FALSE	PB2,PA
EI24	3.16075698885137e-17	-0.405735758314917	0.53	0.693	4.06757816895283e-13	2.91907965845394e-05	2.69928105801553e-07	-0.744050045670375	FALSE	PB2
POLR2F	3.1827133353585e-17	-0.410449517841614	0.55	0.752	4.09583379127285e-13	1.24849298166789e-06	7.17914994509471e-09	-0.840563593512478	FALSE	PA
RPS18	4.25863526496589e-17	-0.274067983821317	1	1	5.4804377224846e-13	0.000671158995438732	9.9612532542387e-06	0.43349538542379	TRUE
GNG11	6.66967159735071e-17	-0.436772739475324	0.806	0.955	8.58320037863063e-13	0.0015952320584873	2.78908394715707e-05	-0.472153139716934	FALSE	PB2,PA,NS
LINC00493	8.62024752353545e-17	-0.426299519049249	0.677	0.832	1.10933965380378e-12	0.000287064314745751	3.6428183205604e-06	-0.559808709684549	FALSE	PB2,PA
ATF4	1.43184395780011e-16	-0.439327831617889	0.643	0.827	1.84263998929296e-12	0.000874456214590094	1.3522168521519e-05	-0.561415329555509	FALSE	PB2,PA
RPLP2	1.99631890915058e-16	-0.279770247188914	1	1	2.56906280418588e-12	0.00278619353348202	5.41260691095271e-05	0.361072367093277	FALSE	PA
EIF4A1	2.07660397896053e-16	-0.467679383328108	0.582	0.757	2.67238166052431e-12	2.34306195044094e-05	2.11349362241058e-07	-0.670777116571823	FALSE	PA
C17orf89	3.04284664078579e-16	-0.432228046722259	0.563	0.708	3.91583934202723e-12	0.00034934667240005	4.58773701418979e-06	-0.615803438824677	TRUE
MLEC	2.62717770227095e-15	-0.431325540729294	0.411	0.579	3.38091498505249e-11	1.78820591380903e-08	6.80877222601932e-11	-0.893745230034957	FALSE	PB2,PA
METRN	2.64063995378216e-15	-0.463637178893033	0.61	0.812	3.39823955652226e-11	8.94165579236432e-07	5.00271363004298e-09	-0.715935221490853	FALSE	PB2,NP
SNRPD3	6.82929738372911e-15	-0.381958593173929	0.539	0.693	8.78862280312099e-11	0.000588476272577642	8.57375355914283e-06	-0.616994775283956	FALSE	PA
RPS5	7.64458498395012e-15	-0.300952790763558	0.999	1	9.83781641584541e-11	0.00422356564229432	9.13540723435066e-05	0.327862937086937	FALSE	PA
MRPS12	1.50905052320651e-14	-0.464524953372667	0.602	0.802	1.94199711831445e-10	9.48357131401655e-06	7.44300802483232e-08	-0.502127132689074	FALSE	PA,NS
RPS21	2.31665571318492e-14	-0.25017964530071	1	1	2.98130423729768e-10	0.000560771564644233	7.84356839194668e-06	0.436975146368034	TRUE
EID1	3.13877771002364e-14	-0.423854213277172	0.583	0.738	4.03929303502942e-10	0.000666524911320869	9.84068172748194e-06	-0.503896953612949	FALSE	NP
PGAM1	3.41248031110631e-14	-0.452836459327093	0.693	0.842	4.39152091236272e-10	0.00118405427298083	1.93217341927091e-05	-0.422986807620554	FALSE	PB2,PA,NP
PET100	7.1072363802771e-14	-0.304045740580848	0.356	0.525	9.1463024977786e-10	0.00016115050624798	1.84078983747401e-06	-0.985324184022674	FALSE	PB2
KDM6B	8.27357388504927e-14	0.296172832480952	0.43	0.163	1.06472622326699e-09	1.4937986952475e-14	1.04469564513385e-17	3.0676036523108	FALSE	PA
POLR2H	1.69386291559185e-13	-0.318182355212162	0.487	0.559	2.17983218607516e-09	0.00145397983254001	2.50369234780668e-05	-0.696395157681912	FALSE	PA
BTF3	1.79673818681623e-13	-0.27456582372494	0.999	1	2.31222237261381e-09	0.000149690869764242	1.69825681759106e-06	0.430582297552739	FALSE	PB2,PA
MAF1	2.32496406461331e-13	-0.432116726135782	0.502	0.678	2.99199625475086e-09	5.43208124830768e-06	3.63011102148155e-08	-0.629948481626613	FALSE	PB2,NS
COX4I1	1.48018245594169e-12	-0.294933553542214	0.995	1	1.90484680255136e-08	0.000295406923658012	3.85642731949228e-06	0.418971717042951	FALSE	PB2,PA
FAM32A	5.13552378479781e-12	-0.295469624496399	0.326	0.45	6.6089055586563e-08	0.0073378585296836	0.000185884053203579	-0.721511573917512	FALSE	NS
FST	8.58266787864023e-12	0.442653484795349	0.362	0.129	1.10450352930221e-07	7.62498853823253e-14	7.70260711764884e-17	3.68534341700413	FALSE	PB2
MGST1	9.82661783487056e-12	-0.273674548776814	0.998	1	1.26458744916949e-07	1.46246658374644e-05	1.25006856952451e-07	0.507411433407994	FALSE	PA
CCNG1	1.48130711454209e-11	-0.349919503982084	0.313	0.426	1.90629412570421e-07	1.97576017332467e-05	1.76557945397729e-07	-0.826256985718229	FALSE	PB2,NS
SLC2A4RG	1.97832808685864e-11	-0.371516276371804	0.411	0.594	2.54591041497838e-07	8.43027718644526e-06	6.48533251579828e-08	-0.939641508092037	FALSE	PB2
SNRPD1	3.01316537141365e-11	-0.398178197105008	0.53	0.688	3.87764251647222e-07	0.000994828018076244	1.59246694944212e-05	-0.552485336005186	FALSE	PB2,PA
C14orf119	9.0304455322764e-11	-0.337301849838813	0.286	0.416	1.16212803554865e-06	2.45400196797139e-05	2.25015333142143e-07	-0.813169042807965	FALSE	PB2,NS
MT-ND4L	3.92871063887274e-10	-0.256446299303843	0.989	1	5.05585772116533e-06	0.000233217254786776	2.80897307420547e-06	0.590560642610058	TRUE
NUTF2	4.64816640443914e-10	-0.315223151043208	0.413	0.525	5.98172534587273e-06	0.00548244932242001	0.000126527892513695	-0.552519750735975	FALSE	PB2,PA
TTC3	4.87299960811085e-10	-0.308966613428903	0.334	0.53	6.27106319567785e-06	1.06799353400177e-05	8.95762287778202e-08	-0.933552692717457	FALSE	PA
ABCC3	1.0425101651165e-09	-0.383286409836179	0.466	0.653	1.34160633148842e-05	3.35806543325497e-05	3.20958930989479e-07	-0.675069550335663	FALSE	PB2,PA
MPRIP	2.31945725667376e-09	-0.25859059358997	0.247	0.371	2.98490954361346e-05	0.00610956250691608	0.000144324112371007	-0.739425917162042	TRUE
CCT7	2.62855568459749e-09	-0.370669573481107	0.446	0.48	3.38268831050851e-05	0.00917579431287194	0.000241712197689299	-0.492466058344041	FALSE	PA
DSTN	1.23303064562157e-08	-0.305183061500593	0.99	1	0.00015867871378504	0.00251966909594823	4.7969455941201e-05	0.347048997327626	FALSE	PB2
SND1	2.6452482525302e-08	-0.273055015523997	0.262	0.391	0.000340416997618112	0.000195883504468286	2.31364462500424e-06	-0.768260206731686	FALSE	PA
AHCYL1	2.8953300670537e-08	-0.301559984494386	0.337	0.411	0.000372600026329141	0.00603709509162613	0.000141674000906915	-0.560055706045335	FALSE	PB2
LASP1	3.41102579241322e-08	-0.284587104217387	0.224	0.366	0.000438964909225657	3.72638075606019e-06	2.40336935855929e-08	-0.87991769185957	FALSE	PA
DHRS3	3.62421832891689e-08	-0.313485632131169	0.299	0.421	0.000466400656748315	0.00139649269775472	2.37650089990118e-05	-0.688835382920786	FALSE	PB2
EIF4E2	5.36700177614249e-08	-0.278859760117196	0.276	0.421	0.000690679458571778	0.000966382035590108	1.51689463974825e-05	-0.702924950803464	FALSE	NS
TRIM16L	1.35542192551179e-07	-0.340914367330594	0.348	0.431	0.00174429247594112	0.00987828335953777	0.000266272280214932	-0.562275690062421	FALSE	NS
PSMG2	1.72672393645197e-07	-0.267061964107677	0.329	0.465	0.00222212103382004	0.00192303657457691	3.5116449998102e-05	-0.673743763163949	TRUE
MRPL34	3.80497908486704e-07	-0.278476544433398	0.488	0.589	0.0048966275843154	0.00733546249340516	0.000185253346053048	-0.568416457017398	TRUE
