# Supplementary material for: Single cell heterogeneity in influenza A virus gene expression shapes the innate antiviral response to infection
Source: PLoS Pathog. 2020 Jul 2;16(7):e1008671. doi: 10.1371/journal.ppat.1008671 (PMC7363107; doi:10.1371/journal.ppat.1008671)
Supplement: S12 Table — (TXT) [file ppat.1008671.s019.txt]

gene	pval_MAST	logFC_MAST	pct.1	pct.2	FDR_MAST	FDR_NBID	pval_NBID	logFC_NBID	unique	others
HSP90B1	6.23888390613147e-103	-1.24299630879321	0.584	0.959	8.02881969880059e-99	5.9985409654937e-40	2.19077958954234e-42	-1.46305134869878	TRUE
CD81	1.49857321622947e-101	-1.28908145238528	0.52	0.95	1.9285138719657e-97	4.41729719322717e-83	6.8650201153581e-87	-1.66298761158778	TRUE
ALDOA	1.45180554487486e-100	-1.33510272913756	0.844	0.991	1.86832855569945e-96	4.73677349333441e-48	9.56998296889382e-51	-1.20485145388845	TRUE
HSP90AB1	2.35100425417941e-100	-1.22730602526741	0.83	0.982	3.02550737470349e-96	1.27503724585703e-17	2.68511249607631e-19	-0.860701959246293	FALSE	NS
CD151	5.67157033330321e-99	-1.19849676117861	0.433	0.936	7.2987438619279e-95	1.58891626250817e-61	7.40811063412001e-65	-1.70021761768828	TRUE
LDHA	1.19164525790582e-98	-1.47415545359838	0.729	0.991	1.533528282399e-94	6.81536941758976e-129	5.29595882942712e-133	-1.79005435059048	TRUE
CANX	9.15026260473777e-97	-1.0840243255548	0.635	0.963	1.1775472946037e-92	4.2570830236591e-29	4.00269675858848e-31	-1.10539202537188	TRUE
BSG	2.98774382441372e-93	-1.09247508361415	0.696	0.977	3.84492752763802e-89	1.3842192508318e-21	2.20502716932565e-23	-0.896856427319031	TRUE
CALR	9.51960155632226e-92	-1.06716990348691	0.505	0.922	1.22507752428311e-87	3.20225295765671e-28	3.28461722286647e-30	-1.23578532374982	TRUE
TALDO1	2.24280162546716e-89	-1.11512142124263	0.718	0.968	2.88626141181369e-85	4.84472741236717e-22	7.34106648078015e-24	-0.884693345387844	TRUE
NDUFS8	2.65661502702315e-85	-0.958616300361473	0.753	0.968	3.41879787827609e-81	1.81342499415623e-09	8.58167551046037e-11	-0.562190670906359	TRUE
TGFBI	6.91704815159461e-85	-1.31048011976326	0.598	0.95	8.90154926628711e-81	1.76778495846662e-45	4.67050187177443e-48	-1.54243597667452	TRUE
KRT7	8.18052602308983e-84	-1.35025393165824	0.838	0.986	1.05275189391143e-79	8.73492995809774e-29	8.62021994466091e-31	-1.00493397913504	TRUE
PGK1	1.43590531173777e-82	-1.14957327773404	0.47	0.913	1.84786654567533e-78	3.83808884752218e-50	6.26310247866701e-53	-1.57826680908558	TRUE
CTNNA1	1.6944718642889e-81	-0.946039799824234	0.347	0.83	2.18061584215338e-77	3.74002225444941e-40	1.30780170526244e-42	-1.6917686866694	TRUE
MDH2	9.70228809392177e-80	-0.934776873128829	0.684	0.95	1.24858745480679e-75	1.60438202889126e-13	4.8122733946074e-15	-0.714841612677631	TRUE
TECR	1.74905971415059e-78	-0.931540137478253	0.524	0.867	2.2508649461404e-74	4.56541278752638e-17	1.01778842467849e-18	-0.926603927515805	TRUE
MAP1B	5.89566410364266e-78	-1.148014880162	0.426	0.917	7.58713013497774e-74	2.80024752169905e-58	2.17596357269333e-61	-1.63281723839298	TRUE
GPI	2.71352272372518e-77	-0.84277480408723	0.584	0.927	3.49203239316193e-73	9.09390537742719e-07	6.28213682534212e-08	-0.585606655486607	TRUE
APLP2	3.90552293203843e-77	-0.961213890685904	0.395	0.876	5.02601746124025e-73	3.55335508839126e-33	2.31938633479576e-35	-1.5379716382251	TRUE
CCT7	3.07105643578155e-76	-1.07934617981654	0.396	0.876	3.95214252720728e-72	3.17517429284192e-54	3.45422644337454e-57	-1.49403231045712	FALSE	PB1
GSTP1	3.48747541177813e-76	-1.0397183103438	0.984	1	4.48803210741728e-72	0.00347642102607199	0.000503539419737212	-0.271980841626342	TRUE
EIF5A	4.86811369794242e-76	-1.02121289065254	0.801	0.982	6.2647755178821e-72	6.26632238451782e-06	4.88392365504031e-07	-0.481277670659492	FALSE	PB2,PB1
RCN1	5.28452319403559e-76	-0.976086210033366	0.517	0.899	6.8006528984044e-72	1.04361897683068e-25	1.28941966987394e-27	-1.1336414658451	TRUE
MSN	1.43894063904531e-75	-0.981758069749954	0.285	0.853	1.85177270838741e-71	1.55009635418961e-52	2.04768342693475e-55	-1.85322829466157	TRUE
PDIA3	2.26348621799779e-75	-0.876571858777917	0.364	0.835	2.91288041394136e-71	3.29097444851429e-31	2.60843417319494e-33	-1.52880793999176	TRUE
SPTBN1	2.63422140831106e-75	-1.0240536751392	0.418	0.862	3.3899795303555e-71	1.26218709323191e-30	1.05926028494091e-32	-1.32914018789167	TRUE
NDUFV1	1.44928280991106e-74	-0.861763206366727	0.421	0.867	1.86508204807455e-70	9.0896718145257e-28	9.60599399157274e-30	-1.22822126578315	TRUE
CAPN2	3.81871346181052e-74	-0.953002758661568	0.42	0.839	4.91430235400396e-70	2.10374954017987e-30	1.78186883114155e-32	-1.31976197470173	TRUE
AP2M1	2.17340761010005e-73	-0.859011064646129	0.659	0.931	2.79695825343776e-69	0.000190480342549756	1.98191917533703e-05	-0.431521832229498	TRUE
PRDX5	4.56961266269352e-73	-0.935102518069796	0.807	0.982	5.8806345356203e-69	2.98650574663171e-09	1.43187042168915e-10	-0.542492368843237	TRUE
EIF3I	8.79266493599004e-73	-0.829703307618787	0.605	0.899	1.13152805061256e-68	1.06766567264638e-07	6.43801819856705e-09	-0.569034080189717	FALSE	NS
PEBP1	6.51213077856296e-72	-0.98421622032632	0.747	0.991	8.38046109893267e-68	1.15423756115331e-15	2.80733822861904e-17	-0.695353670614199	TRUE
TSPAN4	3.48819746471671e-71	-0.941507858415155	0.329	0.858	4.48896131734393e-67	6.69622871938185e-43	1.97728410394367e-45	-1.43431019518915	TRUE
RPS26	1.90468382592106e-70	-0.899268891161252	0.869	0.995	2.45113761557781e-66	1.30333448088152e-05	1.07657514428243e-06	-0.388567901901103	FALSE	NS
PSMD2	2.48891529693278e-70	-0.966148798911359	0.404	0.83	3.2029850956228e-66	6.53830541527339e-33	4.47098357715486e-35	-1.32121950444569	TRUE
CYC1	2.76716901825511e-70	-1.0264794094297	0.458	0.899	3.5610698095925e-66	2.12209079146323e-38	9.23436819659189e-41	-1.30743767882234	TRUE
COPS6	3.80815496429611e-70	-0.862278400473368	0.444	0.844	4.90071462355267e-66	1.19227946087537e-19	2.14941980669116e-21	-1.08752621054804	TRUE
LAPTM4B	5.92601066601556e-70	-0.887459581171411	0.449	0.872	7.62618312609543e-66	1.13751921109708e-14	3.10256619080796e-16	-0.932282619326073	TRUE
PRMT1	1.22307600663637e-69	-0.972506359572497	0.596	0.904	1.57397651294034e-65	6.56033617599322e-13	2.08499300332677e-14	-0.723042450467912	TRUE
CD9	1.34746854556381e-68	-0.98568360927538	0.387	0.835	1.73405727128606e-64	2.56084696050312e-36	1.3133568994732e-38	-1.40209973399529	TRUE
SLC3A2	2.71989643483807e-68	-1.16174136337428	0.564	0.931	3.50023472199311e-64	3.36844919004675e-47	7.59072394990719e-50	-1.30927105809409	TRUE
EIF3C	7.03403022731039e-68	-0.90951175184351	0.397	0.867	9.05209349952574e-64	5.96387991076384e-29	5.74653126843357e-31	-1.25374663142698	TRUE
CCT6A	1.38756749001887e-67	-0.874168541112146	0.588	0.876	1.78566060290529e-63	3.63086653937772e-10	1.57152277755334e-11	-0.654175425561466	TRUE
GHITM	2.39104413087712e-67	-0.907990795616521	0.637	0.931	3.07703469202576e-63	3.29434577479809e-11	1.2466752601808e-12	-0.619857580471465	FALSE	NS
KTN1	1.81644768924206e-66	-0.933214915535967	0.669	0.95	2.33758653128561e-62	2.0383698375585e-12	6.81093348473195e-14	-0.625635435673005	TRUE
YWHAB	4.42481970869517e-66	-0.883742603290991	0.785	0.982	5.69430048311982e-62	7.85177793338232e-05	7.6473474584998e-06	-0.339125535465925	TRUE
PSMB6	7.28283950218091e-66	-0.905151340972148	0.774	0.954	9.37228615535662e-62	0.00115218171934338	0.00014342956829498	-0.328004138900283	TRUE
ACADVL	1.99870751616646e-65	-0.867179111340568	0.361	0.817	2.57213670255462e-61	2.47286581413068e-28	2.51725403412168e-30	-1.30955790117036	TRUE
RTN3	2.22194878034854e-65	-0.801765258598401	0.49	0.839	2.85942588543053e-61	5.49350307029966e-11	2.11731876825599e-12	-0.785245420432506	TRUE
ALDH2	3.98316853563828e-65	-0.877741839256909	0.393	0.826	5.1259395885129e-61	1.12928736932522e-17	2.36054318399631e-19	-1.10675644049526	TRUE
PRDX4	6.43607975563409e-65	-0.922259623321169	0.664	0.908	8.28259103752551e-61	3.03357861766716e-06	2.2410603786661e-07	-0.50688168419409	TRUE
CD44	6.40453896045983e-64	-0.910601272790846	0.735	0.968	8.24200118821576e-60	9.07643268520175e-06	7.29979627724284e-07	-0.506339384543051	FALSE	NS
GLS	9.36646385140436e-63	-0.979706002918532	0.344	0.803	1.20537023303723e-58	3.34431815645572e-31	2.6767019202342e-33	-1.52688123849792	TRUE
ATP6AP2	1.00286068878399e-62	-0.789871929888984	0.485	0.853	1.29058142039612e-58	7.71630340786508e-07	5.27651487988287e-08	-0.641213338541394	TRUE
LMNA	4.56837097389349e-61	-1.00235649344854	0.481	0.881	5.87903660630354e-57	5.90908558781379e-25	7.50923670986965e-27	-1.07281674701291	TRUE
PGRMC1	1.17747573418211e-60	-0.850916908748902	0.459	0.844	1.51529352231895e-56	3.60727768979002e-16	8.49331836200464e-18	-0.985214289372372	TRUE
GNAS	1.50545830383863e-60	-0.787713739279291	0.967	1	1.93737429120994e-56	0.00881069928470784	0.00146651005267264	0.272579583090924	TRUE
HNRNPM	3.9854958867323e-60	-0.794396520427914	0.521	0.821	5.12893465663579e-56	9.4572048864708e-05	9.310963238137e-06	-0.490117970447854	TRUE
RPS9	6.44110527424962e-60	-0.796507601108409	0.998	1	8.28905837743184e-56	0.00103345633874833	0.000127532235387693	0.305550909057787	TRUE
PGD	2.15989215364801e-59	-0.973340846382412	0.605	0.945	2.77956521252962e-55	5.90908558781379e-25	7.53042222706863e-27	-0.831935861735643	FALSE	NS
KRT18	1.35369534435246e-58	-1.17472099348719	0.976	1	1.74207053864718e-54	0.000136142084424012	1.38162687277768e-05	-0.388252016920309	FALSE	NS
SPCS2	1.66989274445289e-58	-0.773002309330025	0.476	0.858	2.14898497283642e-54	6.10546860230831e-12	2.1539224069065e-13	-0.718099060329364	FALSE	NS
PGAM1	3.15697137676673e-58	-0.89994258365657	0.681	0.931	4.0627064647611e-54	5.38220796085443e-10	2.38391369779084e-11	-0.591284760985587	FALSE	PB2,PB1,NP
ATP5D	3.19256933567274e-58	-0.823635391347251	0.674	0.95	4.10851747807725e-54	3.93275654472876e-06	2.9582005869123e-07	-0.466562233350962	TRUE
C4orf48	8.2009995656761e-58	-0.780467722491533	0.555	0.867	1.05538663410686e-53	2.67141307619103e-05	2.36024296186899e-06	-0.520041433410598	TRUE
ACTN4	8.96246459571093e-58	-0.852616374784623	0.509	0.858	1.15337956882204e-53	1.00632175344161e-11	3.58143883033848e-13	-0.781500547611059	TRUE
GPAA1	1.06477055288486e-55	-0.749685392047043	0.238	0.729	1.37025322450753e-51	5.2294996092892e-32	3.73854972456762e-34	-1.52040490758686	TRUE
PSAT1	1.77209683406521e-55	-0.986670545438393	0.415	0.807	2.28051141575852e-51	6.29784386799887e-30	5.62788130250889e-32	-1.15406781984812	TRUE
XRCC6	1.79964957726516e-55	-0.770788190086425	0.561	0.862	2.31596904098253e-51	0.000170783643157937	1.76636124829601e-05	-0.45009807474234	TRUE
ARPC1B	1.80177574061076e-55	-0.861014264192197	0.458	0.881	2.31870520059199e-51	6.84452607381099e-25	8.77571530172362e-27	-1.01895988985794	TRUE
PHGDH	1.84375346029984e-55	-0.93255745896337	0.287	0.748	2.37272632805987e-51	4.54536788371375e-36	2.40177959509313e-38	-1.4538357003379	TRUE
EPHX1	3.15929034276452e-55	-0.923226210426909	0.5	0.885	4.06569074210366e-51	8.70758636150673e-19	1.65775014264446e-20	-1.00110198410872	TRUE
TMED9	4.0294664325291e-55	-0.810698679492692	0.436	0.839	5.1855203520217e-51	2.45620497742761e-15	6.22210601166681e-17	-0.920506719594483	FALSE	NS
EIF4H	9.17566901206248e-55	-0.764392089818597	0.368	0.844	1.18081684516232e-50	7.96758015850902e-20	1.42399831879484e-21	-1.01671166013042	TRUE
TXNRD1	1.40207846816973e-54	-0.881828523493141	0.726	0.968	1.80433478068762e-50	0.00710979483529624	0.00114748961635794	-0.283984469895254	TRUE
ZNHIT1	4.16445541754368e-54	-0.738725790285438	0.554	0.858	5.35923767683696e-50	2.05640106024132e-07	1.28954515161609e-08	-0.606193798772769	TRUE
PLS3	1.29506328388317e-53	-0.79280830815601	0.328	0.748	1.66661694002925e-49	7.82964114263288e-16	1.88607409605734e-17	-1.13893198876542	TRUE
ATP1A1	1.35018197572615e-53	-0.773666231361965	0.23	0.697	1.73754918456198e-49	5.46788795271354e-32	3.95146149352987e-34	-1.63357215813418	TRUE
G6PC3	3.22844393292718e-53	-0.703180512156253	0.25	0.711	4.15468449728399e-49	8.38176284571511e-31	6.96906227750032e-33	-1.6221989551137	TRUE
IGFBP6	3.55312379639892e-53	-0.846484917874662	0.413	0.821	4.57251501358577e-49	6.73230426539076e-21	1.12475360716374e-22	-1.24978260522591	TRUE
PIGT	5.18965247603501e-53	-0.737309282050763	0.264	0.748	6.67856377140946e-49	2.88434244423842e-31	2.24131047030727e-33	-1.55913316869428	TRUE
DDX46	6.60170720221121e-53	-0.759125293151172	0.494	0.858	8.49573699852561e-49	1.63116940172766e-09	7.66848619197478e-11	-0.728991747110009	TRUE
ANXA4	2.14118499737533e-52	-0.850836616980926	0.582	0.872	2.75549097312231e-48	0.000716546618091737	8.46336824539157e-05	-0.4883874156368	TRUE
HACD3	2.47860711172402e-52	-0.7777123927521	0.378	0.789	3.18971949207764e-48	3.504184508562e-18	7.07971071743042e-20	-1.0993953733419	TRUE
GRN	4.68248611369627e-51	-0.805427451772023	0.215	0.725	6.02589137971573e-47	6.97191491623441e-31	5.74266051069118e-33	-1.42868151000032	TRUE
ATP5C1	4.93421640278021e-51	-0.824502157894439	0.536	0.867	6.34984308873785e-47	8.25074398555915e-12	2.92356768778846e-13	-0.697129418362556	TRUE
GNB2	5.54010546523375e-51	-0.765086646219406	0.542	0.89	7.12956172320932e-47	7.14567199110241e-07	4.86965136078702e-08	-0.541293195225492	TRUE
HM13	1.1372762581009e-50	-0.70476784977944	0.478	0.835	1.46356081655005e-46	1.60925306697849e-06	1.13919461031736e-07	-0.583244908148394	TRUE
SQSTM1	1.33204966830851e-50	-0.847705436561115	0.528	0.89	1.71421471814623e-46	1.60696988516557e-13	4.83252269453009e-15	-0.686594880644021	TRUE
MTHFD2	7.8440373992802e-50	-0.800329538338195	0.505	0.872	1.00944917291337e-45	7.07489247351171e-07	4.80492347645445e-08	-0.586604359385372	TRUE
NUTF2	9.15379588193919e-50	-0.714267285108741	0.377	0.798	1.17800199204675e-45	1.24506809364706e-15	3.037931318713e-17	-0.969038471396727	FALSE	PB2,PB1
PSMC5	9.16455102635338e-50	-0.778516018593186	0.534	0.862	1.17938607158142e-45	2.48517504461019e-08	1.3595176248392e-09	-0.573220257010324	TRUE
PARK7	1.77759938311928e-49	-0.703644517897003	0.924	0.995	2.2875926461362e-45	0.000447704021402354	5.02358075145699e-05	0.343360203789845	TRUE
ADAM9	2.91369381634015e-49	-0.693661597938895	0.384	0.757	3.74963257224814e-45	2.7040047041531e-10	1.14514147467825e-11	-0.920761796900984	TRUE
SNRNP70	2.98353960584333e-49	-0.756378661760504	0.501	0.78	3.83951711875978e-45	2.78376105220043e-08	1.53583833014399e-09	-0.657632014109997	TRUE
HLA-A	3.60173646099489e-49	-0.721964754982967	0.246	0.706	4.63507465165432e-45	2.39983970029067e-21	3.95342308230339e-23	-1.34668709681326	FALSE	NS
PHPT1	4.51946314162869e-49	-0.742665445580269	0.906	0.986	5.81609711696196e-45	0.00272261871998604	0.000381661680849702	0.326475984946975	TRUE
NME1	6.2052045476876e-49	-0.752465053544916	0.883	0.972	7.98547773241917e-45	0.000787988861759802	9.38915975407916e-05	0.366747018836029	TRUE
SLC25A5	8.78743544112823e-49	-0.806747123242676	0.909	0.995	1.13085506691879e-44	0.00159821526754614	0.00020615057486027	0.29189072050612	FALSE	NS
CD46	2.26974357038326e-48	-0.768735902870983	0.401	0.794	2.92093300072622e-44	1.44101032157911e-13	4.28865454320303e-15	-1.07352361906689	TRUE
CALD1	6.1785003971531e-48	-0.755592402599817	0.648	0.899	7.95111216109633e-44	0.00262128045357996	0.000364604243679239	-0.37199630668964	FALSE	NS
RPN2	1.1165559323668e-47	-0.826105014235564	0.402	0.821	1.43689582936283e-43	2.82636866816678e-20	4.89766270107384e-22	-1.00225712382489	TRUE
STIP1	1.82832149329533e-47	-0.726614302841859	0.247	0.702	2.35286692972176e-43	1.1974189376305e-26	1.44222500064284e-28	-1.37663229802302	TRUE
IGFBP4	2.48926611352591e-47	-1.03453355273634	0.618	0.927	3.2034365614965e-43	3.88572584107609e-15	1.00245627417613e-16	-0.837657139376363	TRUE
RPL10	2.73471851326385e-47	-0.711250029726983	1	1	3.51930925471925e-43	0.000342189202020137	3.73592220715124e-05	0.346389686118409	TRUE
RAC1	7.75917955318963e-47	-0.664944050324989	0.972	0.991	9.98528816699973e-43	1.12291733787275e-12	3.6386395982045e-14	0.599519582714925	TRUE
ALCAM	8.67583887903525e-47	-0.74681893629033	0.382	0.784	1.11649370534305e-42	2.36892516572672e-13	7.23434291810241e-15	-0.877980202203084	TRUE
VCAN	9.58529881273111e-47	-0.979926318413134	0.322	0.761	1.23353210421037e-42	8.45240474816796e-29	8.27572459607711e-31	-1.67665502824103	TRUE
VDAC2	1.11281666279671e-46	-0.634880458324299	0.918	0.977	1.43208376335308e-42	3.20684587307983e-07	2.06828974641096e-08	0.513600614244376	TRUE
XRN2	1.21513794008079e-46	-0.736427370133412	0.505	0.839	1.56376101508997e-42	1.41632992983433e-10	5.80003009575487e-12	-0.713279182860309	TRUE
NUDC	1.23268508005829e-46	-0.743333781008638	0.498	0.812	1.58634242952701e-42	6.97794633487447e-06	5.46024707375755e-07	-0.523764979325599	FALSE	NS
DHX9	3.31624968630268e-46	-0.631181212071914	0.28	0.711	4.26768172130291e-42	7.03487933622411e-16	1.68369168976379e-17	-1.10853083793782	TRUE
XRCC5	6.67182303697899e-46	-0.779831994340981	0.464	0.798	8.58596906628826e-42	2.11156902603886e-07	1.32906279516006e-08	-0.537026070925117	TRUE
SF3B2	7.228951472123e-46	-0.711834919734894	0.365	0.794	9.30293764947509e-42	1.27503724585703e-17	2.69492680762384e-19	-1.00815380215076	TRUE
TRIM28	1.1563493776294e-45	-0.849288136318387	0.365	0.807	1.48810601407127e-41	2.60376633587415e-23	3.62168135924681e-25	-1.04236650032612	FALSE	NS
ANAPC11	1.74916084253886e-45	-0.661522615068862	0.822	0.963	2.25099508826326e-41	0.00886027747070894	0.00147613916366462	0.296610009137259	TRUE
RNF187	2.47696592672687e-45	-0.793948851351884	0.37	0.794	3.18760745110481e-41	1.27216489688002e-14	3.48958123085434e-16	-0.920701731923791	FALSE	NS
ATP6AP1	3.63635915602973e-45	-0.626385039808421	0.212	0.67	4.67963059789466e-41	7.34731415444583e-21	1.23321148291266e-22	-1.28279929527782	TRUE
CLTC	4.84661470319433e-45	-0.846900468716361	0.377	0.752	6.23710846154079e-41	1.85922713266241e-21	3.01949235159253e-23	-1.02805710856319	TRUE
PSME1	6.03926850229722e-45	-0.608402402431415	0.832	0.954	7.77193463560629e-41	0.000153850729605027	1.57688330366797e-05	0.450718959796248	TRUE
NDUFS4	1.39303460811005e-44	-0.643378288821179	0.357	0.752	1.79269623717683e-40	1.77496033490109e-09	8.37206405536529e-11	-0.758885919230661	TRUE
RNPEP	2.04517552217464e-44	-0.63214159823708	0.251	0.702	2.63193637948654e-40	2.2858892681147e-21	3.74794184141893e-23	-1.34073636156044	TRUE
EMP3	2.41128777368257e-44	-0.680578150170573	0.837	0.959	3.1030862359521e-40	0.00147911807399758	0.000188955638639523	0.367952318514161	TRUE
CLTA	2.41157228885183e-44	-0.69759395810784	0.921	0.995	3.10345237852342e-40	0.00236888674236794	0.000325263577909197	0.271678822930303	FALSE	NS
TMED3	3.28216800073027e-44	-0.658899702692962	0.524	0.807	4.22382200013978e-40	0.00269831180862126	0.00037657689084496	-0.367629669274596	TRUE
PFKP	3.37613959655879e-44	-0.773823532308002	0.296	0.688	4.3447540468115e-40	1.19227946087537e-19	2.14649176471011e-21	-1.28083383181553	TRUE
IGFBP2	4.32022431873023e-44	-0.738892256932211	0.208	0.638	5.55969667577393e-40	2.26060039755032e-28	2.28361218184429e-30	-1.70629861586724	TRUE
UBA2	4.60666799953272e-44	-0.711531344044638	0.476	0.784	5.92832104859865e-40	0.000246799050510635	2.62927576540587e-05	-0.452069741635391	TRUE
PRDX6	1.07105865413886e-43	-0.653574571687538	0.899	0.982	1.3783453820113e-39	7.24709082681192e-05	6.94918803348039e-06	0.397179178090564	TRUE
RALY	8.12139658009942e-43	-0.665853461657544	0.407	0.78	1.04514252589299e-38	2.36775187761217e-07	1.49766883858599e-08	-0.671129730681051	TRUE
HIF1A	2.23342037804208e-42	-0.733002626656298	0.632	0.927	2.87418868450235e-38	0.00335436326355246	0.000483774824551509	-0.325313785661619	TRUE
RPLP1	3.69428057338296e-42	-0.604292622961059	1	1	4.75416966988653e-38	1.43223502648763e-07	8.79218020767134e-09	0.526256504675315	TRUE
PDXK	5.45181557007664e-42	-0.815548293177513	0.536	0.858	7.01594145713162e-38	7.65306184591354e-09	3.88678379432218e-10	-0.560308353537479	TRUE
GAPDH	6.58582112421714e-42	-0.62964407810462	1	1	8.47529320475503e-38	7.80113912458048e-17	1.78221687980936e-18	0.78571011312623	TRUE
DBI	1.20157875040264e-41	-0.689895868616097	0.895	0.991	1.54631169389316e-37	0.000382314006687043	4.22746780259276e-05	0.330201007200598	TRUE
NPM1	1.91334585454915e-41	-0.707508896830309	0.998	1	2.4622847802193e-37	9.44340351719457e-10	4.30012779631364e-11	0.541118854563441	FALSE	NS
MZT2B	2.3965661393941e-41	-0.663752491153744	0.967	1	3.08414096478627e-37	5.91021942044392e-06	4.58800932552916e-07	0.453672506539762	TRUE
PTOV1	3.62530452147959e-41	-0.60329519620799	0.325	0.72	4.66540438869209e-37	4.78574906618654e-12	1.66231240390503e-13	-1.03585077141421	TRUE
PTBP1	5.80383333977575e-41	-0.675540103081319	0.303	0.683	7.46895312495741e-37	1.42749603803084e-18	2.78422181634734e-20	-1.24021978246967	TRUE
IPO5	6.20952433160316e-41	-0.666560675265521	0.355	0.679	7.99103686234011e-37	1.63598675794344e-10	6.77582517665596e-12	-0.920652593884225	TRUE
MGST3	1.11903570531702e-40	-0.617704408397472	0.89	0.977	1.44008704917247e-36	1.21602706881108e-07	7.39303839413398e-09	0.534620878518888	FALSE	PB2
KHDRBS1	1.30245754508048e-40	-0.690803129802353	0.429	0.798	1.67613261476407e-36	3.9621752328455e-08	2.21677377235897e-09	-0.65418822603639	TRUE
SPCS1	1.31370893750571e-40	-0.579738285476866	0.85	0.968	1.6906120316761e-36	7.37637878561332e-07	5.03260593190496e-08	0.522604890655656	TRUE
NUCB1	1.75333065259193e-40	-0.584081448330679	0.208	0.601	2.25636121682055e-36	7.13337094379146e-24	9.47864194100816e-26	-1.6387629836016	TRUE
MARS	2.30141920211141e-40	-0.636113142833524	0.214	0.619	2.96169637119717e-36	4.50244130283386e-19	8.32683992598072e-21	-1.17115937024123	TRUE
TBCB	3.33313831189151e-40	-0.617273359457165	0.749	0.89	4.28941569357318e-36	0.000311439907179278	3.38084971893271e-05	0.435337558463593	TRUE
PKN1	5.06101704286143e-40	-0.645466560194436	0.29	0.702	6.51302283245838e-36	5.82702459693874e-15	1.53044860810109e-16	-1.00481906867866	TRUE
PLD3	6.11847201581199e-40	-0.667666698781725	0.276	0.711	7.87386163714845e-36	6.86234673334438e-19	1.28512360147331e-20	-1.16197902056599	TRUE
COPZ1	1.26548077634322e-39	-0.631723070660084	0.454	0.807	1.62854721107609e-35	0.000486671880824191	5.52133767972118e-05	-0.470267842961547	TRUE
SCD	1.95524914396746e-39	-0.871765687289346	0.387	0.821	2.51621012337173e-35	2.05729930331517e-18	4.09253727289365e-20	-1.04231721514442	FALSE	PB2,NS
NDFIP1	2.86399897234557e-39	-0.608314732912273	0.45	0.784	3.68568027751151e-35	0.00140050031786943	0.000177606381130073	-0.43133805361835	TRUE
AP2B1	2.91544149039403e-39	-0.589825930586798	0.217	0.624	3.75188165398808e-35	1.69248290760872e-18	3.34051331519632e-20	-1.28464072973478	TRUE
IQGAP1	4.57881799684208e-39	-0.639340872836265	0.339	0.734	5.89248088013608e-35	1.32426521733369e-08	7.05918050424206e-10	-0.731220687917175	TRUE
HMGA1	8.48652662122272e-39	-0.643116496577377	0.922	0.986	1.09213111088515e-34	8.52118177974141e-07	5.8600092276565e-08	0.533576479373759	TRUE
CCT5	8.75504977184347e-39	-0.640873274798038	0.319	0.674	1.12668735513854e-34	2.44259284311832e-11	9.09163083264958e-13	-0.987949762253829	TRUE
PPIA	8.76556874770894e-39	-0.613599219459153	0.999	1	1.12804104214266e-34	5.58741877794885e-22	8.55327919229096e-24	0.829144646224917	FALSE	NS
KPNB1	1.001011602491e-38	-0.777752608930716	0.537	0.821	1.28820183124567e-34	0.000235102886086682	2.4882285402911e-05	-0.400333860426627	FALSE	NS
LAMP1	1.6113931789333e-38	-0.549669970878673	0.257	0.674	2.07370188196926e-34	3.45545612102255e-14	9.85431965510355e-16	-1.15987436109672	TRUE
RAB7A	1.6513359420603e-38	-0.627314263973161	0.39	0.798	2.1251042238374e-34	3.87718327609615e-07	2.53075915138765e-08	-0.594012688870187	TRUE
CALM1	1.97636557986837e-38	-0.631327893787782	0.837	0.927	2.54338486473261e-34	0.0020158881287289	0.00026802273589674	0.355197799223545	FALSE	NS
ATP5L	3.15346016285505e-38	-0.530090261851553	0.956	0.991	4.05818788357816e-34	1.42708086335017e-10	5.85514566670986e-12	0.661536737315476	TRUE
EIF3B	3.39259228031881e-38	-0.666413338499267	0.341	0.72	4.36592700554228e-34	3.49214273966898e-12	1.19398772667212e-13	-0.898072598360012	TRUE
PGLS	3.84851031452973e-38	-0.613142091089862	0.528	0.835	4.95264792376831e-34	0.00339170509368872	0.000489951027210144	-0.382992660869007	TRUE
SLC4A2	4.5063535103557e-38	-0.578113547849787	0.226	0.615	5.79922633247674e-34	2.15918835720679e-19	3.95965849950115e-21	-1.41685913396624	TRUE
HADHB	4.63186585801485e-38	-0.566533431169142	0.341	0.716	5.96074817267931e-34	9.04577074518004e-08	5.36321631717489e-09	-0.792731419144163	TRUE
NRP2	7.64933122372182e-38	-0.783147723675195	0.431	0.761	9.84392435180761e-34	2.79645148421284e-10	1.18863855922327e-11	-0.793788153373406	TRUE
GARS	8.17839043290977e-38	-0.716555074739549	0.373	0.739	1.05247706481116e-33	1.16165065178634e-12	3.77317563483325e-14	-0.762179336155261	TRUE
SND1	1.32002448542663e-37	-0.559511660436992	0.229	0.647	1.69873951029553e-33	5.73909677470094e-17	1.30667134586011e-18	-1.28785837619598	FALSE	PB1
C11orf58	1.482011330805e-37	-0.624224682418594	0.757	0.945	1.90720038161296e-33	1.13817733260477e-05	9.33077228920688e-07	0.396677534775773	FALSE	NS
CTSL	1.7930567047608e-37	-0.878014847219013	0.682	0.931	2.30748467335668e-33	0.00749002905125605	0.00121584199922868	-0.310568171251704	TRUE
ATP6V0B	1.79756204938572e-37	-0.567436908063149	0.798	0.959	2.31328260135448e-33	0.000405768020417718	4.51519003215613e-05	0.413605079467568	TRUE
FKBP4	1.99440686241713e-37	-0.622404485893373	0.323	0.683	2.5666021912446e-33	2.77711997066264e-10	1.1782636599439e-11	-0.934761424524616	TRUE
ATP1B1	2.11855465569394e-37	-0.802919146047506	0.593	0.904	2.72636798641253e-33	3.9491323315372e-06	2.97358709243884e-07	-0.517320023774329	TRUE
SPINT2	3.65391106305997e-37	-0.860810680586048	0.487	0.794	4.70221814705188e-33	4.32387736116036e-10	1.88155359565608e-11	-0.890800678070685	TRUE
H2AFJ	5.53517451960661e-37	-0.657705545167416	0.582	0.899	7.12321608928175e-33	0.00756306327195273	0.00123168897603426	-0.34933289866261	FALSE	NS
TSEN34	5.90064414125853e-37	-0.671913621351951	0.369	0.739	7.5935389453856e-33	1.93043640611383e-11	7.0953175856076e-13	-0.823491793125214	TRUE
CAST	6.36405884876498e-37	-0.740731092885017	0.506	0.844	8.18990733247565e-33	4.2499412006682e-07	2.78397733480713e-08	-0.550900279068096	TRUE
IARS2	6.46661810434625e-37	-0.650924086239491	0.264	0.651	8.32189083848319e-33	1.84753535800134e-16	4.27823091681093e-18	-1.09185762027056	TRUE
ATP2A2	6.67758192795537e-37	-0.648809941341935	0.258	0.674	8.59338018308576e-33	4.11028730535311e-16	9.70959158308607e-18	-1.07490956293124	TRUE
PPP2R1A	7.87076104662754e-37	-0.629139466101253	0.262	0.683	1.0128882390905e-32	9.07980512692655e-15	2.43416953049162e-16	-0.951501654214974	TRUE
ITM2B	1.03614189203213e-36	-0.595152174869472	0.724	0.908	1.33341100085614e-32	0.00464176774245068	0.000701188630921137	0.368396923141727	FALSE	NS
GPS1	2.16524657860476e-36	-0.583445042602919	0.267	0.647	2.78645582200646e-32	6.41729339708084e-15	1.70044063128803e-16	-1.1098246257729	TRUE
RPS3	2.53298812480745e-36	-0.542163119170316	0.999	1	3.2597024178147e-32	3.48134189072377e-13	1.084791435372e-14	0.68693194048929	TRUE
PDCD5	3.61666315214869e-36	-0.641790274044432	0.886	0.968	4.65428381050015e-32	3.38921158542185e-11	1.28520883804947e-12	0.632305955002174	TRUE
COX6A1	3.86111272680959e-36	-0.561685989513987	0.992	0.995	4.96886596813126e-32	1.14315597504364e-18	2.19410619190131e-20	0.844618677871369	TRUE
POMP	3.93786850694471e-36	-0.626370944680401	0.801	0.959	5.06764298158715e-32	0.000105798681204976	1.05313630137209e-05	0.39138081706004	FALSE	PB2
UBE2I	5.80740366074013e-36	-0.605805919310472	0.786	0.968	7.47354777100648e-32	0.000311936484163338	3.38866426964291e-05	0.376587558597736	FALSE	NS
CTSA	5.968577223102e-36	-0.622671435613072	0.205	0.615	7.68096202840996e-32	5.5296650295343e-18	1.12578462797264e-19	-1.23030699613895	TRUE
STT3B	6.73426129733919e-36	-0.522651942163889	0.282	0.697	8.66632086354581e-32	5.75245881331847e-09	2.85633785197801e-10	-0.87385866146734	TRUE
ADRM1	8.24635900574604e-36	-0.697833756261501	0.408	0.752	1.06122394044946e-31	7.75901805859808e-09	3.94914665349424e-10	-0.671272769106904	TRUE
CALU	1.16204248333445e-35	-0.622913628525754	0.465	0.807	1.4954324718031e-31	0.00508362342233835	0.000778996455734806	-0.405181067078325	TRUE
ITGAV	2.00544502104567e-35	-0.585897146539491	0.218	0.601	2.58080719758367e-31	2.86362043677228e-17	6.29733921521917e-19	-1.35555362091553	TRUE
PRKAR1A	2.04046056157277e-35	-0.558331576563405	0.373	0.748	2.625868696688e-31	0.000146456217944801	1.49540345310023e-05	-0.553640216171853	TRUE
HEXB	2.64683553429051e-35	-0.562669225422313	0.295	0.67	3.40621264907845e-31	7.27800639332731e-08	4.24159203900496e-09	-0.815071091986534	TRUE
ROMO1	3.40274475888541e-35	-0.524766001575598	0.759	0.927	4.37899223020963e-31	3.12085582411755e-05	2.80341077992065e-06	0.535018640452899	TRUE
TMEM14C	4.96654465553084e-35	-0.523112487439565	0.792	0.94	6.39144631720264e-31	4.52290805209542e-09	2.21769755293513e-10	0.623277060131425	TRUE
CHP1	5.1608716169692e-35	-0.607523599943578	0.474	0.789	6.64152568387767e-31	0.00759748620903721	0.00123800828194506	-0.433737443439919	TRUE
NDUFB10	1.00627523436763e-34	-0.62629131031168	0.879	0.968	1.2949755991077e-30	4.82715929878992e-07	3.18834828189559e-08	0.4685433165216	FALSE	PB2
SET	1.11608794925959e-34	-0.608052963195508	0.936	0.995	1.43629358190217e-30	1.80793793707794e-08	9.72175811996221e-10	0.530678690192297	FALSE	NS
EIF4B	1.12111961889714e-34	-0.567354762918718	0.851	0.972	1.44276883755873e-30	0.000565246479201551	6.4918353893845e-05	0.397086310414639	FALSE	NS
COMT	1.27931759335755e-34	-0.570129163039258	0.318	0.642	1.64635381089183e-30	2.82416304358946e-10	1.20261197287048e-11	-0.938985007777309	TRUE
MIF	1.65871999757116e-34	-0.543244483038654	0.897	0.963	2.13460676487432e-30	8.11764069965963e-11	3.20441485385585e-12	0.688097430250956	TRUE
GTF2I	3.87913412613208e-34	-0.643677533653675	0.495	0.812	4.99205770691937e-30	0.00026418748739604	2.83094681108974e-05	-0.481555957132118	FALSE	PB2
EIF3K	4.95105349503729e-34	-0.555513194067002	0.99	0.991	6.37151074276348e-30	8.56179639073521e-22	1.33060787796025e-23	0.841316514739813	TRUE
COX6B1	5.72885629705453e-34	-0.590922128993017	0.976	0.991	7.37246516867947e-30	4.14319183434876e-12	1.42624444993123e-13	0.62059264622999	TRUE
ATP1B3	6.65557312578637e-34	-0.606652867022142	0.868	0.991	8.56505705557448e-30	0.000157417760059436	1.61833628532624e-05	0.435308577879024	TRUE
SPP1	9.4938919482365e-34	-0.901348685176108	0.595	0.821	1.22176895481856e-29	0.000644429804842766	7.51405785018563e-05	-0.558058729754805	TRUE
PNPLA2	1.49056411544294e-33	-0.531112684347848	0.209	0.61	1.91820696016352e-29	2.19447824003596e-13	6.66750323921098e-15	-1.07394182842061	TRUE
DYNC1H1	2.76098656145461e-33	-0.660934435542076	0.339	0.683	3.55311360593594e-29	7.34194481018156e-11	2.88680089669117e-12	-0.820919556040179	TRUE
BICC1	3.20394834959522e-33	-0.505586710030278	0.205	0.606	4.12316113109409e-29	5.99181905381422e-12	2.10917245425273e-13	-1.12160873561335	TRUE
COX4I1	5.97321315962206e-33	-0.505053395532366	0.995	1	7.68692801511763e-29	2.22112934063099e-25	2.77878486161775e-27	0.936158753108473	FALSE	PB2,PB1
PDHA1	9.19642161362813e-33	-0.558636961894375	0.264	0.606	1.1834874974578e-28	4.07268600034932e-11	1.55071578224506e-12	-1.00521141080082	TRUE
RPS5	1.18185933346453e-32	-0.525091368973285	0.999	1	1.5209347762355e-28	1.5816657880442e-21	2.54413566030887e-23	0.864663954235857	FALSE	PB1
MET	2.09756839937449e-32	-0.547614368255247	0.31	0.674	2.69936077315503e-28	3.68627213673207e-07	2.3889587085512e-08	-0.760690578399365	TRUE
YBX1	2.38495267533764e-32	-0.602100108297323	0.96	1	3.06919559789201e-28	2.37583299569207e-10	9.96930466760213e-12	0.600351555797763	FALSE	HA
SUB1	3.09885135289708e-32	-0.598189637709594	0.841	0.968	3.98791180604325e-28	0.000125954014033126	1.27040415117723e-05	0.372363243047838	TRUE
PSMD3	3.11942164039858e-32	-0.603739636289641	0.343	0.683	4.01438370902893e-28	5.5982050875356e-09	2.77539423875026e-10	-0.719403278298248	TRUE
SLC52A2	4.02861804173936e-32	-0.514207815013975	0.189	0.583	5.18442855791438e-28	2.15890472774026e-12	7.23046031281413e-14	-1.01118648991374	TRUE
H3F3A	4.06943282949402e-32	-0.613340242254002	0.98	0.991	5.23695310827586e-28	2.18615233494747e-12	7.35569167015507e-14	0.59201494548985	FALSE	NS
COX8A	6.75573519320221e-32	-0.554004790520204	0.975	0.986	8.69395562013192e-28	8.35241003537232e-19	1.58364134636013e-20	0.829214486748655	TRUE
TARS	1.38731750137805e-31	-0.612607951806626	0.418	0.711	1.78533889252342e-27	0.000476185641911878	5.38386905728325e-05	-0.456634007636985	TRUE
WDR54	1.74539508195041e-31	-0.531676493411998	0.241	0.624	2.24614893096199e-27	1.24962094840926e-10	5.06878650298883e-12	-0.946219579594223	TRUE
PFDN5	2.65812818547227e-31	-0.495849915273296	0.984	1	3.42074516188426e-27	6.6226608237085e-18	1.35345387880592e-19	0.784342487629814	TRUE
HSPB1	3.12384706476666e-31	-0.499921673165663	0.807	0.927	4.02007878764821e-27	4.53810179945377e-05	4.19286894051638e-06	0.529319297165927	TRUE
SMS	4.16685436401467e-31	-0.574187994794513	0.667	0.853	5.36232488105048e-27	0.00566689965421445	0.000881586223306965	0.371969311847663	FALSE	PB2
ATXN10	6.06334226151147e-31	-0.525421686781999	0.304	0.679	7.80291515633912e-27	2.41698559685092e-08	1.31845822440698e-09	-0.862161482800044	TRUE
SHMT2	9.26879359879212e-31	-0.663240132197575	0.311	0.661	1.19280104822856e-26	4.15749944751335e-11	1.58623997880881e-12	-0.809821275268917	FALSE	NS
HTRA1	1.08644980914693e-30	-0.499396870683437	0.17	0.537	1.39815225939118e-26	1.00957267178359e-14	2.73005897723746e-16	-1.33528020104841	TRUE
SUSD2	1.25196080270966e-30	-0.637067515476173	0.12	0.459	1.61114835700707e-26	3.05224871651832e-23	4.26921104183152e-25	-2.03570368779608	TRUE
ITM2C	1.951155949967e-30	-0.451160249464034	0.209	0.592	2.51094259201253e-26	2.80278355562e-09	1.33725161485017e-10	-0.986257409569543	TRUE
SEC61B	2.48805572910165e-30	-0.511101274283907	0.902	0.972	3.20187891778092e-26	1.33277779796337e-14	3.66620048550029e-16	0.721848118918031	FALSE	NS
NDUFS2	2.6997218048753e-30	-0.49324071899055	0.202	0.587	3.47427199069402e-26	4.75561546359956e-10	2.07735985507301e-11	-0.79423496132229	TRUE
C12orf57	3.3215657073985e-30	-0.509957596175869	0.929	0.972	4.27452290885113e-26	2.0793638895579e-15	5.18669522533287e-17	0.77993844844064	TRUE
LGALS1	3.47415730026391e-30	-0.581875402873911	0.987	1	4.47089302970962e-26	2.52477850290951e-13	7.74953383051718e-15	0.749590840554296	TRUE
NDUFA3	3.7358379025763e-30	-0.538487826244599	0.37	0.72	4.80764979682544e-26	0.00659172422508676	0.00105004543176842	-0.449732196384439	TRUE
TUSC3	4.49261054295e-30	-0.504533198834643	0.352	0.679	5.78154050772236e-26	1.79687313133031e-05	1.52054925792114e-06	-0.709023907690964	TRUE
SERF2	5.36744991782492e-30	-0.492052703429322	0.992	0.995	6.9073712992489e-26	1.67793981012174e-22	2.50341474507246e-24	0.913532258535377	TRUE
TMA7	7.0311142564939e-30	-0.502878259233877	0.868	0.977	9.048340936682e-26	2.83360262281513e-11	1.0613073775716e-12	0.653094342494087	FALSE	PB2
CRIM1	8.12704296098846e-30	-0.569975545176942	0.282	0.624	1.0458691586496e-25	4.60315145919077e-06	3.51969930518589e-07	-0.772331652511508	TRUE
LIMCH1	1.14237365752902e-29	-0.590978138140488	0.459	0.757	1.47012065987409e-25	0.00565780432661612	0.000879731638632283	-0.43315339425698	TRUE
RPL19	1.17818006119305e-29	-0.446813373715711	1	1	1.51619992074934e-25	3.04222940954814e-27	3.49871748086972e-29	0.989445588993841	TRUE
ITGA3	1.49225326675289e-29	-0.562120227330017	0.284	0.656	1.92038072898429e-25	3.31915312504217e-07	2.14588188673175e-08	-0.754233282943201	TRUE
FBLN1	2.46394241854002e-29	-0.4274413644372	0.155	0.505	3.17084749841915e-25	5.26087228043724e-12	1.83552075057605e-13	-1.26247123981454	TRUE
RPLP2	2.68064062472209e-29	-0.418880158800027	1	1	3.44971641995485e-25	2.369656550505e-27	2.70681104145027e-29	1.0263741956808	FALSE	PB1
RPL18A	4.00986397389726e-29	-0.48814402512332	1	1	5.16029394800839e-25	2.37174015343616e-26	2.87505994200048e-28	0.970647442726337	TRUE
HSPA4	4.58281251242105e-29	-0.538277772298154	0.29	0.656	5.89762142223465e-25	4.52022201145403e-06	3.449264134935e-07	-0.641560871681507	TRUE
SNRPN	5.28997464591654e-29	-0.535493640043348	0.439	0.766	6.80766837182999e-25	0.000426907745489447	4.76037465830567e-05	-0.519411722504357	TRUE
PRKCSH	6.39177273199904e-29	-0.52574909504954	0.247	0.601	8.22557232880956e-25	7.48573728867676e-13	2.38962020959055e-14	-1.12144669281076	TRUE
EBP	8.61482846195276e-29	-0.590970574044227	0.323	0.674	1.1086422747687e-24	6.72824084483427e-09	3.37222421704725e-10	-0.830185652095317	TRUE
HSBP1	1.28837262834245e-28	-0.476794659363559	0.908	0.986	1.6580067354139e-24	4.7562592542983e-16	1.12725081401895e-17	0.801729010120703	TRUE
AKR1A1	1.7059131987829e-28	-0.479339498503559	0.249	0.633	2.19533969551372e-24	5.31071565562607e-08	3.01665486382987e-09	-0.769318125865788	TRUE
EGFR	1.78594335527672e-28	-0.575324330606242	0.268	0.647	2.29833050390561e-24	6.38986609921422e-08	3.6792996965714e-09	-0.750397463022102	TRUE
IPO7	1.8992005670496e-28	-0.528547312353056	0.318	0.693	2.44408120973614e-24	2.43048974547519e-07	1.53924092203145e-08	-0.711691568538391	TRUE
RPL14	1.99892341767437e-28	-0.457583909021069	0.998	0.995	2.57241454620515e-24	2.83430728038489e-26	3.45781523832799e-28	0.959177910228576	TRUE
PRRC2C	2.2506123926968e-28	-0.525622187244736	0.688	0.839	2.89631308816151e-24	5.20646394831923e-09	2.57309120454661e-10	0.6373908564883	FALSE	PB2
TMX2	2.45294635724728e-28	-0.521412791265184	0.355	0.633	3.15669666714152e-24	5.87423055736165e-06	4.55094247081324e-07	-0.750405340349248	TRUE
PAK2	2.82785355464917e-28	-0.490959509182084	0.32	0.661	3.63916473947801e-24	0.000763561948739274	9.06614855601532e-05	-0.531331485568301	TRUE
MBNL1	3.10510462212808e-28	-0.478956959319304	0.325	0.693	3.99595913821662e-24	0.000783945456989017	9.33253897044972e-05	-0.556199263041969	TRUE
PTMA	4.11070274136957e-28	-0.588907559228018	0.995	1	5.29006335786849e-24	6.3689226795458e-13	2.01920930395111e-14	0.606734867439777	FALSE	NS
FLNB	6.52760793503189e-28	-0.655048051297195	0.245	0.587	8.40037865159254e-24	1.07110496992618e-13	3.13782402410575e-15	-1.07326120863376	TRUE
UBB	1.18525275453773e-27	-0.564580175745858	0.976	1	1.52530176981461e-23	7.91363905988294e-18	1.63573548055704e-19	0.686934779954078	FALSE	PB2,NS
CBX3	1.22211006543357e-27	-0.531545775505371	0.75	0.913	1.57273344320646e-23	9.86622098864862e-07	6.87699139546026e-08	0.508938957733739	TRUE
RPL13A	1.86057962492919e-27	-0.439814679680452	1	1	2.39437991932137e-23	2.53420578924132e-30	2.18584849332338e-32	1.08298350744153	TRUE
NDUFS3	2.43434776954361e-27	-0.557469343702561	0.368	0.693	3.13276214462567e-23	4.60603016783752e-06	3.52735671495239e-07	-0.609334094019647	TRUE
FAM120A	2.90729547910305e-27	-0.523282711034186	0.307	0.615	3.74139855205772e-23	2.17096314043677e-05	1.87253794846904e-06	-0.607860077452187	TRUE
ACP1	3.33568021304357e-27	-0.50401043620713	0.759	0.885	4.29268686616577e-23	1.83680638069109e-12	6.12316370593268e-14	0.710389160607055	TRUE
TM9SF2	3.60602016028191e-27	-0.397290700038234	0.136	0.463	4.6405873442668e-23	1.5832479747916e-12	5.24099492782051e-14	-1.35065421007036	TRUE
CRIP1	4.52276137472033e-27	-0.550827123421239	0.816	0.908	5.82034161312759e-23	2.02361845904236e-05	1.72815035083344e-06	0.583496551879971	TRUE
RBM3	4.87951582988115e-27	-0.484477582639332	0.929	0.995	6.27944892147405e-23	1.74007511206616e-19	3.17754022329278e-21	0.966332235775957	FALSE	PB2
CRTAP	5.46518960846576e-27	-0.491065386394641	0.632	0.872	7.03315250713459e-23	0.00602831546610763	0.000948584879856085	0.372857828263936	FALSE	NS
CAP1	5.83022856146691e-27	-0.519475616181038	0.296	0.651	7.50292113575176e-23	5.12177965472244e-07	3.40284529084442e-08	-0.693394842889102	TRUE
PLP2	6.61726630695658e-27	-0.501489543046207	0.902	0.982	8.51576001042242e-23	5.7236893399356e-23	8.22816479826005e-25	0.958786988601997	TRUE
ARL2	7.98219633960007e-27	-0.592495436349169	0.452	0.752	1.02722884694313e-22	0.00771709370469534	0.0012598969518661	-0.360078660992004	TRUE
MTHFD1	8.46587294497938e-27	-0.436661656738701	0.218	0.55	1.0894731892894e-22	7.34729304179715e-10	3.29997309671206e-11	-1.03241765472707	TRUE
RBM42	9.46811261078415e-27	-0.576782362898778	0.327	0.67	1.21845141188181e-22	4.15564768470773e-06	3.14200419397049e-07	-0.580874996809324	TRUE
PSMD1	1.21279746604009e-26	-0.546342332134884	0.307	0.628	1.56074905904699e-22	1.1860077145806e-08	6.25182308242118e-10	-0.809266834444087	TRUE
UBA1	1.65249983273051e-26	-0.453072412537065	0.148	0.472	2.1266020347409e-22	3.14113076105366e-13	9.7145857712282e-15	-1.26999795563379	TRUE
TTC3	1.82244092847366e-26	-0.515099396032927	0.319	0.633	2.34529923085275e-22	2.00092025064378e-06	1.43977943282006e-07	-0.763877963847194	FALSE	PB1
C9orf142	1.98742723521019e-26	-0.475272120366184	0.294	0.642	2.557620108992e-22	3.29914114087884e-06	2.45852541308789e-07	-0.678187577444932	TRUE
RPS15	2.0791342375558e-26	-0.463976790316416	1	1	2.67563785031056e-22	4.44219979068907e-23	6.31690544483721e-25	0.89480916053118	TRUE
LAMC1	2.30546525793727e-26	-0.396239676415665	0.143	0.477	2.96690324043947e-22	1.32910560345584e-11	4.81283092089844e-13	-1.23920901608998	TRUE
DPYSL2	3.77574958026026e-26	-0.561080662737175	0.258	0.624	4.85901213483692e-22	4.75209340992991e-07	3.12768911198277e-08	-0.712498037018814	TRUE
IK	3.80475825423974e-26	-0.529397026543385	0.34	0.67	4.89634339738112e-22	0.000106762647577076	1.06605021475284e-05	-0.471007918007826	TRUE
MAPRE1	6.55088936588886e-26	-0.518939584810369	0.35	0.683	8.43033952496237e-22	8.95798140189976e-05	8.78465500753554e-06	-0.566947275401261	TRUE
EIF3F	1.08720441726282e-25	-0.445723375928825	0.965	0.991	1.39912336457552e-21	9.43513235846342e-23	1.37102319607791e-24	0.968750665223099	TRUE
RPSA	1.89642519156426e-25	-0.465195334061872	1	1	2.44050957902405e-21	4.11861891878094e-24	5.40870772611686e-26	0.90338958228224	TRUE
UBE2A	2.03563787353003e-25	-0.48484791814393	0.574	0.835	2.6196623794458e-21	3.34170955303658e-05	3.01478342612128e-06	0.466239837231124	TRUE
EIF4G1	2.21554947467383e-25	-0.508304694799468	0.258	0.592	2.85119061895775e-21	1.04823912178663e-08	5.46560300504181e-10	-0.778666081312287	TRUE
PSMD13	2.25186422742052e-25	-0.49893653561658	0.334	0.624	2.89792407426747e-21	0.000695321984327903	8.19106479323259e-05	-0.501997425672881	TRUE
MRPL41	2.32955018865829e-25	-0.537259509896945	0.65	0.839	2.99789813778435e-21	0.0060556970141929	0.000954775758939887	0.327015883138189	FALSE	NS
NANS	2.61655044670849e-25	-0.472191640456197	0.323	0.592	3.36723876986915e-21	0.000949242242378525	0.000115511178146303	-0.565918164473603	TRUE
C1S	2.8273551379034e-25	-0.458695352001923	0.17	0.454	3.63852332696789e-21	2.68605282732965e-13	8.26542015403327e-15	-1.59039157062162	TRUE
MRPL52	3.03782683390131e-25	-0.466988920035442	0.681	0.872	3.9093793525476e-21	5.61305947677041e-08	3.20584250169108e-09	0.605312691828703	TRUE
FSCN1	3.81065246146278e-25	-0.479823732132122	0.315	0.624	4.90392865265645e-21	0.00679163400712138	0.00108822358556875	-0.541524594802571	FALSE	NS
ILF3	3.83315347488201e-25	-0.503863107974294	0.305	0.578	4.93288520682566e-21	2.61674643927122e-05	2.30787723099917e-06	-0.61046255482385	TRUE
SAP18	4.03270726533601e-25	-0.501312886763205	0.773	0.917	5.18969097976092e-21	2.22435442785058e-13	6.77556092716937e-15	0.721249619325625	FALSE	PB2,NS
C14orf166	4.40902966061651e-25	-0.451054301732043	0.883	0.954	5.67398027024739e-21	3.08965865762075e-29	2.8810244689913e-31	0.998225935150612	TRUE
MACF1	4.91943265764245e-25	-0.508797679722567	0.265	0.587	6.33081788712007e-21	4.44551417815479e-05	4.09350711097476e-06	-0.638084861745485	TRUE
MRPL4	5.64277960590126e-25	-0.461284858144126	0.285	0.596	7.26169307483433e-21	4.52862367797914e-06	3.45919424621454e-07	-0.722290546506237	TRUE
METTL9	6.95553334007265e-25	-0.463039384473472	0.637	0.83	8.9510758553395e-21	0.00104180122828317	0.000128717379203532	0.449651416745764	TRUE
ABCC3	7.41253891523229e-25	-0.646918547023575	0.452	0.748	9.53919633001244e-21	0.00048590737502179	5.50888849294267e-05	-0.435825352617881	FALSE	PB2,PB1
SDCBP	8.14337095925223e-25	-0.472201670093776	0.829	0.927	1.04797040874617e-20	3.48856804864083e-13	1.08975394790086e-14	0.883073174141782	FALSE	NS
CHD3	1.04825017373709e-24	-0.423550229839532	0.264	0.596	1.34899314858226e-20	2.4763630272961e-06	1.80497981164328e-07	-0.818214468623118	TRUE
NCAPD2	1.17917050644954e-24	-0.397040657750368	0.131	0.445	1.51747452474991e-20	1.35406009205708e-08	7.22852811596247e-10	-1.00609083423496	TRUE
NDUFS5	1.20767773942121e-24	-0.482953347179407	0.886	0.986	1.55416048286115e-20	6.19268292925882e-15	1.6361117382454e-16	0.772372527582231	TRUE
PSMD7	1.21257935580442e-24	-0.635195669490576	0.467	0.739	1.5604683729847e-20	0.00265564015907257	0.000370002549165989	-0.310238285748265	TRUE
SLIRP	1.23676419962393e-24	-0.472121853407969	0.847	0.95	1.59159184849603e-20	5.19870836613422e-17	1.16343772588908e-18	0.872433219319975	FALSE	PB2
CBR1	1.56359052137154e-24	-0.565311234885152	0.399	0.702	2.01218464195304e-20	0.00510994177211972	0.000783823533931489	-0.347625895651764	TRUE
SEPT11	1.57519112370592e-24	-0.477342768797603	0.243	0.56	2.02711345709714e-20	1.57806345119002e-10	6.52365961638894e-12	-1.16241647183874	TRUE
DNM1	2.21291256691395e-24	-0.41287731192601	0.211	0.528	2.84779718236156e-20	1.30812527721383e-09	6.03797043022002e-11	-1.06472604570365	TRUE
SRRM2	2.26763161380311e-24	-0.445731450364666	0.717	0.881	2.91821512380322e-20	2.99264715618248e-17	6.60655930550906e-19	0.945029968933868	TRUE
YY1	4.3082916780514e-24	-0.492772708685781	0.688	0.867	5.54434056048435e-20	3.91367728645209e-07	2.55762110335396e-08	0.612627919675953	TRUE
RAP1B	4.33806742209377e-24	-0.479360319962155	0.633	0.83	5.58265896549247e-20	2.43303293589358e-06	1.76772538274963e-07	0.553136226545862	TRUE
DSP	4.35003993899367e-24	-0.42834623586195	0.208	0.546	5.59806639749095e-20	3.44291349701822e-08	1.91020299702464e-09	-1.06403312817398	TRUE
FKBP10	5.07770554147379e-24	-0.420332666465029	0.233	0.546	6.53449926132262e-20	7.25525892776352e-09	3.66455692209674e-10	-1.05106209682277	TRUE
SLC39A14	5.80412025877484e-24	-0.375549194929806	0.135	0.445	7.46932236101734e-20	1.96789282358948e-10	8.19636765439399e-12	-1.25860468148494	TRUE
PCBP2	8.6999216507978e-24	-0.460488362681867	0.897	0.986	1.11959291724117e-19	1.73549718074768e-17	3.74907309229819e-19	0.781465069626792	FALSE	NS
ATF3	8.9244982019235e-24	0.635224532827241	0.405	0.083	1.14849367360554e-19	0.000110719618947937	1.1090029436933e-05	3.82375441091711	FALSE	PB2,PB1,HA
ATP5G1	1.10474451087841e-23	-0.525821724326838	0.804	0.885	1.42169571104942e-19	3.18724671896229e-10	1.37456051676437e-11	0.747243445130312	TRUE
IGBP1	1.22184774223732e-23	-0.453261145422545	0.581	0.789	1.57239585948521e-19	0.000264837883775382	2.84203215085711e-05	0.466711501116489	TRUE
GAA	1.25565339366283e-23	-0.346083074654262	0.118	0.408	1.61590035230469e-19	3.09294465539024e-12	1.05269232967669e-13	-1.43816538004882	TRUE
PYGB	1.55056977861807e-23	-0.449141695222709	0.175	0.491	1.99542824810359e-19	9.74172638428129e-11	3.89850733382925e-12	-1.15862078643557	FALSE	NS
COL18A1	1.56504766707973e-23	-0.398178186537664	0.144	0.45	2.01405984276491e-19	2.16299791063957e-12	7.26097674563909e-14	-1.51385823294169	TRUE
EIF4EBP1	1.82458778876844e-23	-0.591893743160469	0.723	0.894	2.3480620253661e-19	0.00250466007752303	0.000345852899040983	0.308234644245329	TRUE
AHSA1	1.89456866459957e-23	-0.475657848432683	0.541	0.789	2.43812041447319e-19	0.0071147598694817	0.00114897082528959	0.415171530828765	TRUE
RAN	2.37180900898811e-23	-0.494020735431524	0.995	1	3.05228101366679e-19	2.62508390564018e-29	2.42742236981258e-31	0.94805370201495	FALSE	PB2
RBX1	2.46257546601819e-23	-0.45397111954539	0.704	0.862	3.16908836721881e-19	8.25466277542825e-10	3.73316787263909e-11	0.681826470732045	TRUE
NDUFB2	2.98711584201053e-23	-0.437285793889379	0.931	0.968	3.84411937708335e-19	8.21822739223806e-22	1.27082698815399e-23	0.987081173635597	TRUE
CKS1B	3.43937099384649e-23	-0.669601878300793	0.822	0.95	4.42612653198104e-19	8.50318311813485e-06	6.80571809128829e-07	0.520705964680185	TRUE
EIF3M	4.04170275462425e-23	-0.47842563320541	0.718	0.881	5.20126727492595e-19	2.55624187791047e-08	1.40435387961978e-09	0.641693718292554	FALSE	NS
COX7B	4.66754520560203e-23	-0.487057832704273	0.93	0.986	6.00666392508925e-19	4.6087376976878e-15	1.19256325536564e-16	0.841781328596976	TRUE
RPL13	5.09642879089336e-23	-0.382445767786153	1	1	6.55859421100066e-19	4.42144917505872e-33	2.92037594125411e-35	1.12349902824039	TRUE
RPL5	5.34175017665163e-23	-0.420744689715608	0.998	1	6.87429830233298e-19	9.43134025204223e-29	9.38077202782971e-31	1.01968244542154	TRUE
SDHC	5.51969130558604e-23	-0.439506940646194	0.652	0.821	7.10329074115867e-19	4.79939157141719e-06	3.69212654884064e-07	0.621552533270022	TRUE
BASP1	5.56924074541266e-23	-0.595985911342413	0.862	0.968	7.16705591527155e-19	3.89186811517324e-08	2.17441384319649e-09	0.558791936444846	FALSE	NS
SPNS1	5.63267367893341e-23	-0.396502309898549	0.231	0.569	7.2486877574194e-19	0.000109858098711549	1.09866635357653e-05	-0.611188558132301	TRUE
NASP	5.64993471810354e-23	-0.508172801175364	0.332	0.651	7.27090098872745e-19	0.00112647478709059	0.000140054367809849	-0.475954545773322	FALSE	NS
RPL36	6.52966886283674e-23	-0.369828181064947	0.999	0.995	8.4030308595846e-19	4.21138758178092e-31	3.40340592513183e-33	1.09755876888892	TRUE
BRI3	7.20555315309649e-23	-0.511511686855502	0.831	0.968	9.27282635271987e-19	4.22117446655824e-10	1.83030177351736e-11	0.516659007816155	TRUE
PTPRF	8.20314221761371e-23	-0.404753835266258	0.157	0.459	1.05566237198471e-18	2.65215567231946e-10	1.1190617220215e-11	-1.16036619354595	TRUE
POLE4	1.05277880231041e-22	-0.471138616657183	0.711	0.83	1.35482104069327e-18	2.29509307873315e-05	1.99565557160805e-06	0.555023004380596	TRUE
MFF	1.05488254865846e-22	-0.515376471938907	0.75	0.922	1.35752835186857e-18	9.76341199054933e-10	4.4534329306492e-11	0.615248826096392	TRUE
EIF3L	1.09790587865598e-22	-0.417025944159967	0.88	0.959	1.41289507524238e-18	1.77434880188719e-20	3.01952278819874e-22	0.969711186579588	TRUE
ATP6V1G1	1.70670295033158e-22	-0.442942406663867	0.895	0.972	2.19635602678171e-18	4.81764131145663e-21	8.01130810981209e-23	0.91300193091916	FALSE	PB2
CAT	2.36568577681164e-22	-0.383858608326352	0.171	0.45	3.0444010261789e-18	2.48643668132408e-08	1.36213991789065e-09	-1.10851978281375	TRUE
ATP6V0E1	2.37517568717624e-22	-0.54167933726857	0.847	0.94	3.0566135918271e-18	1.19624777928029e-08	6.32099222869375e-10	0.546513214139837	FALSE	PB1,HA
GPC1	2.54176938522282e-22	-0.384805904351444	0.132	0.417	3.27100302184325e-18	5.60507825492236e-11	2.16467782476992e-12	-1.2812826207785	TRUE
SLC27A2	2.70298826231363e-22	-0.488561253268591	0.152	0.454	3.47847559477142e-18	2.46073452463697e-11	9.17827781354997e-13	-1.30607322178136	TRUE
SDHA	2.75645117038205e-22	-0.40053977986325	0.208	0.518	3.54727701116467e-18	1.10499308633114e-07	6.68027524411865e-09	-0.863346039492721	TRUE
CAPN1	3.00489443309647e-22	-0.42063716040969	0.172	0.468	3.86699864595185e-18	1.68617721595682e-09	7.9401926557606e-11	-1.06506505975564	TRUE
VMP1	3.0325871634828e-22	-0.500409693861758	0.756	0.936	3.90263642068602e-18	2.55975288843945e-10	1.07808381811655e-11	0.684943159870479	FALSE	NS
POR	3.82272877321906e-22	-0.549361788339136	0.236	0.55	4.91946965825561e-18	9.56205661824605e-08	5.7064725175328e-09	-0.830442895107669	FALSE	NS
LARP1	4.78302394285061e-22	-0.522613808172253	0.376	0.679	6.15527351205445e-18	0.004638647935601	0.000700356899438399	-0.368985215068137	TRUE
TRNP1	5.34178022745364e-22	-0.437712502120191	0.265	0.528	6.87433697471009e-18	7.07024773094576e-05	6.76313229994113e-06	-0.745042351276705	TRUE
KPNA2	6.0574373360723e-22	-0.775762440883021	0.333	0.624	7.79531610779144e-18	0.000879844867755683	0.000106245933988059	-0.497627669991607	TRUE
ANTXR1	7.17393335493214e-22	-0.557895946669655	0.326	0.583	9.23213483446217e-18	0.000398191699602462	4.42469601702945e-05	-0.611149533918718	TRUE
SLC22A3	7.30007918138306e-22	-0.366407060244928	0.137	0.399	9.39447189852186e-18	6.6193249077951e-10	2.96786888786834e-11	-1.37830611908921	TRUE
MLEC	1.50243472029049e-21	-0.533294616742409	0.395	0.693	1.93348324154183e-17	0.00839292668229679	0.00138437928498591	-0.384717237814057	FALSE	PB2,PB1
RPS24	1.57788916104794e-21	-0.387065650043605	1	1	2.03058556135259e-17	9.00475807678619e-30	8.18677981959736e-32	1.06453126445448	TRUE
UQCRH	1.90854821260525e-21	-0.404251784333995	0.994	0.995	2.4561106948017e-17	8.52163986384473e-34	5.29746825011717e-36	1.11151081422232	TRUE
DHRS4L2	2.16576504340916e-21	-0.416385454548484	0.283	0.569	2.78712303436324e-17	1.34943338763398e-05	1.11675076371916e-06	-0.75065534780187	TRUE
THOP1	2.18718652691811e-21	-0.358387983252963	0.163	0.427	2.81469034149092e-17	7.5257303721424e-09	3.81286518193864e-10	-1.02776350380946	TRUE
FABP5	2.85063679064092e-21	-0.516921849298644	0.718	0.89	3.6684844858758e-17	5.39481977468002e-08	3.06862077478108e-09	0.67642183728834	TRUE
SEC61A1	2.92306110452999e-21	-0.370638396898218	0.158	0.45	3.76168733541965e-17	1.19104815759512e-09	5.4883173319909e-11	-1.21115292997594	TRUE
SAE1	3.08753551238646e-21	-0.457700175809807	0.283	0.583	3.97334945089014e-17	0.00363977137839409	0.000530028095664817	-0.489600816382335	TRUE
MVP	3.87370851610714e-21	-0.48579574612679	0.175	0.459	4.98507548937828e-17	2.50865747619584e-09	1.19107134816665e-10	-0.946708858766132	TRUE
SMC2	4.61660307905852e-21	-0.490498061424308	0.202	0.463	5.94110650244041e-17	1.21602706881108e-07	7.39878152831667e-09	-0.947325642367913	TRUE
CSNK2B	4.7499086184966e-21	-0.41177666037466	0.716	0.849	6.11265740114328e-17	1.76469449007646e-11	6.45870778480077e-13	0.82326835936259	TRUE
TMEM109	5.05921264707e-21	-0.359085906541867	0.14	0.413	6.51070075551439e-17	8.92646711834058e-09	4.57109474783312e-10	-0.966077333907876	TRUE
SEPT9	8.37829951476332e-21	-0.413137491451349	0.232	0.546	1.07820336455489e-16	3.41034335799964e-06	2.55107427653842e-07	-0.754605800338425	TRUE
GRINA	8.60455319386478e-21	-0.446409419306451	0.287	0.583	1.10731995051846e-16	0.000199011213601582	2.07841379346123e-05	-0.615130879497608	TRUE
NDUFB4	1.00597533674176e-20	-0.43445553121867	0.84	0.927	1.29458966085297e-16	1.05757669736681e-23	1.42171706150018e-25	0.996672154474781	FALSE	PB2
NME4	1.51007577986213e-20	-0.465250433482368	0.837	0.954	1.94331652110458e-16	2.9468894845191e-11	1.10831805929539e-12	0.757276493628969	FALSE	PB2
XAGE1A	1.56428068812428e-20	-0.48175028549118	0.576	0.651	2.01307281754713e-16	0.000293771555345495	3.17307064985809e-05	0.642207296472235	TRUE
ABCC1	1.62793017759066e-20	-0.368580594155802	0.141	0.427	2.09498334554142e-16	3.89186811517324e-08	2.17167526314798e-09	-1.03265979500309	TRUE
ATPIF1	1.64300463085017e-20	-0.434487963576863	0.813	0.917	2.11438265944108e-16	1.41238844415542e-17	3.00718341517279e-19	0.915668520018305	TRUE
MAGED2	1.7298049506119e-20	-0.369195310877205	0.168	0.45	2.22608599094246e-16	4.97155036419039e-08	2.81627182803232e-09	-1.06639076834957	TRUE
NIT2	2.16085747523069e-20	-0.38162562407385	0.483	0.651	2.78080748487437e-16	0.00400284379834237	0.000591297386016696	0.481995562716243	TRUE
LASP1	2.81073026085299e-20	-0.447293385464801	0.208	0.482	3.61712877269171e-16	7.25525892776352e-09	3.66117320800411e-10	-1.02132067569765	FALSE	PB1
PPP1R7	2.85745638683392e-20	-0.380175016694228	0.251	0.532	3.67726062421657e-16	2.50866084641054e-05	2.19890390453888e-06	-0.745512557063979	TRUE
SLC44A1	3.16343725452228e-20	-0.44010222217082	0.237	0.537	4.07102740284472e-16	5.39398843375092e-06	4.16211866867252e-07	-0.788875669697343	TRUE
ATP6V1F	3.64187406836588e-20	-0.452952810322497	0.753	0.899	4.68672773858005e-16	5.2338876699495e-10	2.31008485238272e-11	0.650810342473879	TRUE
RPS7	3.8634258538926e-20	-0.424319547306391	0.999	1	4.97184273137439e-16	3.76412967661409e-23	5.32342529445773e-25	0.894351192646013	FALSE	NS
SPR	4.06529369518927e-20	-0.391884056535258	0.214	0.5	5.23162645633907e-16	1.74158026364701e-06	1.23963596355634e-07	-0.857467762307511	TRUE
NENF	4.29324514064424e-20	-0.386864156159673	0.863	0.94	5.52497717149507e-16	2.6695718684185e-14	7.59237939110399e-16	0.850290976212066	TRUE
AXL	5.00165369792441e-20	-0.48425068571991	0.2	0.454	6.43662814385892e-16	2.82982175119886e-07	1.80753242636216e-08	-0.96520798487902	TRUE
ANO6	6.59548831526629e-20	-0.345496899985345	0.171	0.436	8.48773391291618e-16	5.53984430229839e-09	2.74215620527164e-10	-1.19417762784307	TRUE
PNKD	6.77851707674762e-20	-0.42836365918941	0.347	0.633	8.72327362606652e-16	0.00730135940096953	0.00118181145638507	-0.449536399899065	TRUE
GPX4	7.16308295567138e-20	-0.392925452631486	0.969	0.991	9.21817145565349e-16	2.52526483037308e-33	1.60907386813733e-35	1.07881768593594	TRUE
COL4A2	8.80566923587186e-20	-0.338905134218504	0.104	0.362	1.13320157396435e-15	3.30535842430586e-09	1.59501715867118e-10	-1.37112440553061	TRUE
ABHD2	1.22765671666406e-19	-0.375939276177373	0.159	0.436	1.57987142867498e-15	2.71974718128953e-07	1.73299610588034e-08	-0.991612891502775	TRUE
TPBG	1.37506973799766e-19	-0.468544783031413	0.258	0.546	1.76957724582918e-15	0.000230824435441514	2.43935995182577e-05	-0.608269073777131	TRUE
SSB	1.39495807257554e-19	-0.447253673569505	0.632	0.803	1.79517154359747e-15	9.39232538713478e-06	7.57575083677512e-07	0.593250745509252	FALSE	NS
FKBP9	1.70515603181943e-19	-0.323100039769002	0.174	0.45	2.19436529734842e-15	1.01526940135541e-05	8.25217028376535e-07	-0.977159569498914	TRUE
NDUFAF3	2.1368624750084e-19	-0.371282845814116	0.24	0.468	2.74992831908832e-15	0.000458625752968912	5.15682232143924e-05	-0.723810338458635	TRUE
SPTAN1	2.76959909030651e-19	-0.311112754298642	0.145	0.422	3.56419706931545e-15	1.98422887821576e-07	1.23657748102342e-08	-1.09401687432105	TRUE
TOMM22	2.799816719463e-19	-0.403108252866807	0.551	0.771	3.60308413627694e-15	0.00164540767619316	0.000213267542457859	0.421625804216779	TRUE
RUVBL2	2.86022845178772e-19	-0.442041237633698	0.263	0.528	3.68082799460562e-15	0.000176736060610682	1.83341860995618e-05	-0.565873462663986	TRUE
MAP1LC3B	4.32926248336989e-19	-0.392825402165289	0.802	0.927	5.57132788984871e-15	5.22323380708074e-15	1.35562987921747e-16	0.89405115294428	FALSE	NS
GMPR2	4.42938391249997e-19	-0.346055301119662	0.161	0.436	5.70017415699621e-15	1.07767434566522e-07	6.50674463114367e-09	-0.994420894356386	TRUE
RPL34	4.62152442477319e-19	-0.335382376331272	1	1	5.94743978224062e-15	4.64857343587062e-30	4.11793745970355e-32	1.09875691842695	TRUE
ATP5F1	4.76492584521315e-19	-0.411599452585624	0.594	0.757	6.1319830702048e-15	5.74571129976577e-05	5.39831089846798e-06	0.543758188372132	FALSE	NS
SLC39A10	5.10824746060224e-19	-0.414257023629036	0.298	0.592	6.57380365704903e-15	0.000876209983334563	0.000105738915542667	-0.640361469514747	TRUE
ANAPC16	5.20220581208601e-19	-0.434848165468671	0.703	0.885	6.69471865957348e-15	1.98857947818468e-08	1.07240201869622e-09	0.598681629635081	TRUE
BTF3	5.23816997827252e-19	-0.39175045480236	0.999	1	6.7410009450389e-15	5.10216325660625e-42	1.58587714868482e-44	1.21980602393445	FALSE	PB2,PB1
PDCD6	5.43140931447089e-19	-0.438412657125092	0.69	0.885	6.98968064679259e-15	4.13730016760185e-09	2.00933452851904e-10	0.595589292568425	FALSE	NS
CAMTA1	6.14856973395394e-19	-0.406650057807461	0.739	0.881	7.91259439062533e-15	5.72602949819875e-10	2.54509975364806e-11	0.774406719230968	TRUE
BUB3	6.57658731645196e-19	-0.481486232553954	0.55	0.766	8.46341021754203e-15	0.000469584206124744	5.2946358154247e-05	0.423452095001053	TRUE
FDFT1	6.88699946505924e-19	-0.512476998470942	0.318	0.592	8.86287961158473e-15	0.00841370556381925	0.00139062489192972	-0.401366493641259	FALSE	NS
NSA2	8.55039758348012e-19	-0.368570882771216	0.895	0.959	1.10035066501806e-14	1.73886075559243e-23	2.37811401806098e-25	1.10226410479963	TRUE
AC013461.1	9.75938934426044e-19	-0.441854965862647	0.262	0.546	1.25593581471288e-14	0.00156098995040924	0.000200870258596449	-0.515708707232018	TRUE
DDX1	1.21497284676151e-18	-0.36933993681853	0.236	0.532	1.56354855649739e-14	0.000401033461370835	4.45938987661562e-05	-0.587939049210653	TRUE
GUK1	1.48818819532581e-18	-0.389457535724904	0.778	0.936	1.91514938856479e-14	2.5689865803386e-14	7.28634782674326e-16	0.808523248223678	FALSE	PB2,PB1,NS
MTX1	1.64569493241052e-18	-0.391459858673109	0.223	0.486	2.1178448085191e-14	1.92401040970647e-05	1.63710575695748e-06	-0.679902752078987	TRUE
MAP2K1	1.74710217132947e-18	-0.318390191741995	0.167	0.399	2.24834578428389e-14	0.000454844488085125	5.10723665617379e-05	-0.79396689477114	TRUE
NGFRAP1	2.10406961730924e-18	-0.456961848852234	0.678	0.803	2.70772719051526e-14	1.09517701750496e-08	5.73587155022412e-10	0.704828769189331	TRUE
BRK1	2.21854537020411e-18	-0.357604723486865	0.97	0.982	2.85504603691567e-14	1.48168207649677e-34	8.75031764812765e-37	1.23138087364271	TRUE
ACAT1	2.29190907291581e-18	-0.320545630069803	0.161	0.417	2.94945778593535e-14	5.66364569694421e-07	3.79806219322625e-08	-1.05637533041602	TRUE
SNRPB2	2.51168539603995e-18	-0.447604702532536	0.686	0.844	3.23228793616381e-14	8.90743871223308e-08	5.26735632917039e-09	0.584042707907036	TRUE
ADGRG1	2.62026304154311e-18	-0.458443568974616	0.283	0.56	3.37201650816183e-14	8.91654945202748e-05	8.73709601290439e-06	-0.824193712469481	TRUE
VAPA	2.81472409103278e-18	-0.465694953946678	0.622	0.794	3.62226843275009e-14	2.310797859638e-05	2.01257596389564e-06	0.442386510945192	TRUE
RNF7	2.9987010970395e-18	-0.425484226124435	0.766	0.894	3.85902844178013e-14	1.26474030080146e-12	4.11785054033577e-14	0.700856302149832	TRUE
PCNP	3.30928523174851e-18	-0.384897090858943	0.634	0.784	4.25871916473715e-14	2.3708321757761e-10	9.9298977600693e-12	0.760455310160267	TRUE
RPL7A	3.68756844013486e-18	-0.411213028937895	0.999	1	4.74553182560955e-14	6.87591804679781e-22	1.05791574579685e-23	0.927352585106474	TRUE
SLC12A2	3.83111229822747e-18	-0.446492709659874	0.137	0.399	4.93025841658893e-14	5.28317775366515e-10	2.33594540510954e-11	-1.40653216061507	TRUE
FTL	4.04136625564581e-18	-0.480143679562281	1	1	5.2008342343906e-14	6.55051520666569e-11	2.55525575704886e-12	0.682327835626332	FALSE	PB2,PB1,HA
APLP1	4.0912919730878e-18	-0.297738909953948	0.088	0.307	5.26508364016669e-14	1.40595725798406e-11	5.10204397760941e-13	-1.86721732756213	TRUE
RAB2A	4.23485085075103e-18	-0.429043032589159	0.612	0.821	5.44982955983149e-14	3.82066388373998e-05	3.479538481423e-06	0.47317739842402	TRUE
CSE1L	4.34186796506483e-18	-0.345951174634286	0.2	0.482	5.58754988424193e-14	2.65839763071033e-05	2.34667783704012e-06	-0.783162664068759	TRUE
ENY2	4.4121183774219e-18	-0.441101872437981	0.772	0.908	5.67795513990425e-14	1.41869211614689e-12	4.66319655863032e-14	0.699161201663056	FALSE	NS
SNRPC	4.7926052836513e-18	-0.379222866628282	0.603	0.771	6.16760373953086e-14	1.51717708284048e-10	6.24837869224847e-12	0.787119087270346	TRUE
PALLD	5.1038818688633e-18	-0.44213515639404	0.232	0.505	6.56818557704018e-14	7.63911901759862e-07	5.21779906478296e-08	-0.89747717846403	TRUE
MPZL1	5.3488707572895e-18	-0.362419493973956	0.243	0.532	6.88346177755586e-14	0.0039944603691674	0.000589438203516116	-0.537545285153232	TRUE
LGALS3	6.17415312569209e-18	-0.467003532193612	0.528	0.674	7.94551765745316e-14	0.00541792483555548	0.000836959715058225	0.462964984939723	TRUE
FAM195A	6.20422650102568e-18	-0.412893741885409	0.541	0.743	7.98421908416995e-14	0.00162869820886394	0.000210848645269044	0.467893267933707	TRUE
RPL28	6.24623228459123e-18	-0.362482551830062	1	1	8.03827632704045e-14	4.4704630783579e-26	5.48864065879671e-28	1.10993274676582	TRUE
RPL15	6.32527424647973e-18	-0.365455350708567	1	1	8.13999542779477e-14	4.04330638598672e-37	1.94797572407473e-39	1.16010950277319	TRUE
RRM1	6.88691009240608e-18	-0.392479533196879	0.2	0.468	8.86276459791739e-14	4.26097626766945e-06	3.23157419942916e-07	-0.888953317200614	TRUE
B2M	7.0198402825555e-18	-0.38683743673621	0.97	0.986	9.03383245962067e-14	4.53413182204212e-29	4.29842320529286e-31	1.17151844088369	TRUE
HNRNPH3	7.42012263801249e-18	-0.401604937810236	0.742	0.849	9.54895582285827e-14	1.65990151587233e-15	4.09484468187968e-17	0.971271656936165	TRUE
CD109	9.57375967675347e-18	-0.267699249812941	0.096	0.33	1.2320471328014e-13	1.18281309534689e-09	5.44117920930423e-11	-1.51390886192938	TRUE
HSPE1	1.04104709683401e-17	-0.449742469381171	0.872	0.954	1.33972350891569e-13	1.92562259260401e-17	4.1897142429802e-19	0.797161263671065	FALSE	PB1,NS
CNTN1	1.10719928612721e-17	-0.382328707906497	0.138	0.39	1.42485476131711e-13	2.97523150241979e-09	1.424153085314e-10	-1.29909526145583	TRUE
CFD	1.11289875888911e-17	-0.50653048676515	0.217	0.486	1.43218941281439e-13	5.04307300261402e-09	2.48058529074106e-10	-1.25151639625284	TRUE
PDCD6IP	1.81338784370663e-17	-0.368250571452597	0.217	0.491	2.33364881606606e-13	2.33263193913695e-05	2.03917237666413e-06	-0.760687836887423	TRUE
TMEM132A	1.97073099560104e-17	-0.301389682880487	0.116	0.353	2.53613371823898e-13	3.00776133196611e-09	1.44439855711792e-10	-1.39316714058317	TRUE
PSMD14	2.4188425579703e-17	-0.391079739261004	0.484	0.693	3.11280848785198e-13	0.00194964357456717	0.000258008404550038	0.450713907779998	TRUE
HIGD2A	2.61382129675245e-17	-0.386931625720044	0.886	0.968	3.36372662679072e-13	1.23719133632367e-22	1.81699559068438e-24	1.01540047644834	TRUE
FAM173A	2.63850907328875e-17	-0.423199252477204	0.283	0.55	3.3954973264153e-13	0.006882506177109	0.00110652772402195	-0.369980209897162	TRUE
TSFM	2.65181440990942e-17	-0.333065107105159	0.16	0.427	3.41261996411243e-13	6.51725087301844e-05	6.18857764148616e-06	-0.656687743759077	TRUE
UBA52	3.07803671165535e-17	-0.335731583487497	0.999	1	3.96112544422927e-13	6.63060504854006e-48	1.39114411617516e-50	1.31442860167033	TRUE
TMEM219	3.4028674220545e-17	-0.372007595939634	0.584	0.766	4.37915008544193e-13	3.92001585016356e-06	2.94557100560119e-07	0.62755921758381	TRUE
RPL27	3.5120978453306e-17	-0.318312948979577	1	1	4.51971871715595e-13	4.57158020668666e-49	8.17051400682207e-52	1.36159629213668	TRUE
EIF4A1	3.57319568563897e-17	-0.49124690691354	0.583	0.734	4.5983455278488e-13	0.00674248890987403	0.00107825333565318	0.36396695564443	FALSE	PB1
PEG10	3.88816423696442e-17	-0.518102837471657	0.287	0.56	5.00367855654952e-13	0.00038051617938155	4.20463133950241e-05	-0.692703168183189	TRUE
FDX1	4.11969253099363e-17	-0.405898560768976	0.457	0.633	5.3016323181357e-13	0.000712724215263071	8.41268228288604e-05	0.51450289154737	TRUE
SEPN1	4.39758014654683e-17	-0.272402504336	0.102	0.326	5.65924589059111e-13	1.61536903105464e-07	9.95405735975078e-09	-1.31874039294027	TRUE
NDUFV2	4.9532562722202e-17	-0.52271597858551	0.627	0.771	6.37434549672018e-13	0.00748099214350472	0.00121379373654813	0.317641279083854	FALSE	PB2
MYADM	5.39242890539888e-17	-0.412256045823544	0.195	0.445	6.93951675835782e-13	7.79800129355134e-05	7.56834533813476e-06	-0.74885886368082	TRUE
SLC39A7	5.4239318979804e-17	-0.330711874808632	0.161	0.394	6.98005795951098e-13	2.91020319949998e-07	1.86113702167106e-08	-1.09016968859995	TRUE
MYO1B	5.54648442383312e-17	-0.357498818401043	0.157	0.404	7.13777080503084e-13	6.30286770621522e-05	5.96051752153541e-06	-0.869242744965013	TRUE
SCPEP1	5.5538841880255e-17	-0.293076133119985	0.143	0.376	7.14729356157002e-13	0.000165334151298409	1.70357513887396e-05	-0.834326259773754	TRUE
IGF1R	6.433428840492e-17	-0.432917256640328	0.261	0.5	8.27917957482916e-13	0.000521795398478434	5.94414526512849e-05	-0.608339579390605	TRUE
TCOF1	6.56336010053415e-17	-0.387310666422017	0.17	0.422	8.4463881133774e-13	0.000105826222113097	1.05448945337323e-05	-0.770787653827063	TRUE
AP2A1	7.55339162456838e-17	-0.33569739489062	0.143	0.372	9.72045968165705e-13	2.0898667320371e-07	1.31215503884216e-08	-1.06491489379515	TRUE
RPS27A	7.6752938416524e-17	-0.343794723458644	1	1	9.87733564482247e-13	1.07884334133558e-41	3.60480718606184e-44	1.1960091590276	TRUE
NDUFB3	8.5582946266717e-17	-0.379223441416078	0.694	0.862	1.10136693550638e-12	1.35863585120751e-10	5.54265150271151e-12	0.84353667951789	TRUE
ATF4	1.00512028090006e-16	-0.457496168758381	0.641	0.826	1.29348928949029e-12	0.00107806235236498	0.000133365083919889	0.433678861868368	FALSE	PB2,PB1
ZMPSTE24	1.02841249672612e-16	-0.315678480998157	0.194	0.44	1.32346404203685e-12	2.69155396726601e-05	2.38012931443681e-06	-0.876948598091714	TRUE
LINC00493	1.14361764309262e-16	-0.42214848944865	0.672	0.858	1.47172154489589e-12	1.44525980902211e-06	1.02085722775747e-07	0.526429108905409	FALSE	PB2,PB1
EIF1	1.29265933838254e-16	-0.423897828078064	1	1	1.66352330256449e-12	3.03884448166348e-46	7.32024080593425e-49	1.06281975208632	FALSE	NS
SEC62	1.30180719737676e-16	-0.392770188626915	0.599	0.789	1.67529568230415e-12	9.86602753433065e-07	6.86152353968912e-08	0.562230999791409	TRUE
GABARAPL2	1.32638048322653e-16	-0.379115106424021	0.747	0.867	1.70691904386422e-12	3.5185551699785e-14	1.01162904102265e-15	0.863111303597421	TRUE
MINOS1	1.32919660195611e-16	-0.367713608789578	0.854	0.931	1.71054310705732e-12	2.61506423711693e-22	3.92188513298288e-24	1.09239904167043	TRUE
TMSB4X	1.51524281113547e-16	-0.453076288043686	0.992	1	1.94996597365023e-12	1.64226518934904e-10	6.81459018659091e-12	0.761207994407456	FALSE	PB2,PB1,HA,NP
UBFD1	1.52917442371428e-16	-0.337800048140634	0.194	0.413	1.9678945658779e-12	0.000313026950327823	3.40537516869183e-05	-0.766913619745742	TRUE
OCIAD1	1.83977435673359e-16	-0.354441038745675	0.628	0.775	2.36760561968045e-12	2.48369639720133e-13	7.60413692203998e-15	0.921248726944689	TRUE
MSRB2	2.42601448079523e-16	-0.394904661155548	0.277	0.505	3.12203803533538e-12	0.00282052075383362	0.000397139141032443	-0.529305361964139	TRUE
AP2A2	2.50818327490511e-16	-0.285488442791195	0.156	0.413	3.22778105647538e-12	0.00029131929594899	3.14205596998366e-05	-0.735916069580597	TRUE
MRPS12	3.01067027316045e-16	-0.515959537445821	0.602	0.794	3.87443157453018e-12	0.00513461555784669	0.000788805265200319	0.275503380033092	FALSE	PB1,NS
FUBP3	3.15657480149045e-16	-0.317202671497879	0.208	0.422	4.06219611203806e-12	0.00163767979633909	0.000212138644843986	-0.773918420435957	TRUE
RABL6-ENSG00000196642	3.19171406974715e-16	-0.377631578126528	0.246	0.523	4.10741683635761e-12	0.00697245497597537	0.00112369815993262	-0.401770100221644	TRUE
MED25	3.21293487835208e-16	-0.271003083955658	0.123	0.362	4.13472589495129e-12	6.32674834366872e-05	5.98801731493395e-06	-0.848281262611095	TRUE
OAZ1	3.44610121084215e-16	-0.335121912210836	0.988	0.991	4.43478764823276e-12	5.66629194792059e-39	2.15749712835581e-41	1.2170491993655	TRUE
CCAR1	3.72773855005456e-16	-0.376908284326449	0.613	0.739	4.79722674006522e-12	5.11449370239516e-09	2.51968995828621e-10	0.803807441017696	TRUE
AGTRAP	6.24934745436064e-16	-0.288618386362169	0.154	0.408	8.04228523901671e-12	0.000278089106792636	2.99503848018179e-05	-0.787123610299756	TRUE
LRP10	6.41705102327315e-16	-0.45616650518571	0.266	0.528	8.25810296185022e-12	0.000324882020440077	3.54191836721912e-05	-0.571011305924242	TRUE
NOMO3	6.68754149339825e-16	-0.27803129535176	0.113	0.33	8.6061971478542e-12	4.26318147851308e-10	1.85182877184615e-11	-1.53415052643607	TRUE
AGRN	6.6948733623008e-16	-0.305502696896483	0.174	0.422	8.6156325299449e-12	1.69565136354125e-05	1.42567004068042e-06	-0.926012277943289	TRUE
GTF3A	7.4025728788429e-16	-0.374085703710578	0.7	0.862	9.52637103778293e-12	5.65070095355854e-10	2.50722685871624e-11	0.793608604815209	TRUE
REXO2	7.70851152921386e-16	-0.417421255837534	0.65	0.789	9.92008348694531e-12	2.45117416432293e-10	1.03044931455335e-11	0.766111126361256	TRUE
EGFL7	8.09324057373334e-16	-0.340029579384576	0.196	0.45	1.04151912943374e-11	3.59537622284676e-05	3.2603963416444e-06	-0.821232577500133	TRUE
UTRN	9.42869793264214e-16	-0.35194819410666	0.106	0.321	1.21337913695172e-11	2.12724441103357e-08	1.15379330087919e-09	-1.29355656639676	TRUE
CPD	1.01676845504868e-15	-0.311040084314262	0.136	0.367	1.30847932480214e-11	1.64854554779388e-06	1.16957190545949e-07	-1.11326634117282	TRUE
RPS3A	1.03462551156199e-15	-0.311735609085678	1	1	1.33145957082912e-11	9.36163268870532e-37	4.58297349746239e-39	1.22669569596305	TRUE
TEX264	1.05325878752813e-15	-0.374085703710578	0.254	0.518	1.35543873366995e-11	0.00659172422508676	0.00104935566039809	-0.439089103261736	TRUE
SDF2L1	1.2605395703984e-15	-0.313757263435103	0.141	0.372	1.6221883731457e-11	1.61310820912177e-06	1.14317715962317e-07	-0.950418383471097	TRUE
ACTR3	1.28166187368923e-15	-0.397478340489896	0.494	0.674	1.64937066525068e-11	0.00339034225148758	0.000489490706602217	0.436144752719099	TRUE
GALNT2	1.40474649819472e-15	-0.267552174483014	0.131	0.367	1.80776826852678e-11	0.000176570731389103	1.82948538364125e-05	-0.873343526521714	TRUE
RPL10A	1.50836619992442e-15	-0.322206841748472	0.999	1	1.94111646268274e-11	2.60362614350006e-38	1.15321074038001e-40	1.27085773155686	TRUE
AIP	1.62255453611565e-15	-0.367312255931404	0.257	0.514	2.08806543252723e-11	0.00452398744337543	0.000678596156262329	-0.50389985206471	TRUE
AP1S1	1.65102309012449e-15	-0.425339879125032	0.244	0.509	2.12470161468121e-11	0.0016847123614694	0.000218623797004732	-0.512878036500968	FALSE	PB2,NS
MTHFD1L	1.7040551511209e-15	-0.303724762737889	0.153	0.376	2.19294857397748e-11	1.455282697331e-05	1.20661017798755e-06	-0.912624396875492	TRUE
ADAM15	1.75718996699882e-15	-0.312937102587099	0.166	0.408	2.26132776853078e-11	3.61669493109361e-06	2.71202937952082e-07	-0.98305013250264	TRUE
NRBP1	1.88045875327503e-15	-0.395558035428349	0.216	0.45	2.41996236958964e-11	0.00128865993550948	0.000161921137284857	-0.469132612678445	FALSE	NS
UBE2D2	1.95212844470243e-15	-0.397702314285898	0.761	0.872	2.51219409548756e-11	2.08336834301477e-17	4.54912195498602e-19	0.827128109318191	TRUE
SMOC1	2.06491482804817e-15	-0.38504054575686	0.201	0.459	2.6573388922152e-11	5.13674006656221e-05	4.79386496226685e-06	-0.801234385478208	TRUE
SAT1	2.23368601549589e-15	-0.514705049431059	0.825	0.94	2.87453053334166e-11	7.52055562863463e-10	3.38948035170416e-11	0.737585779407726	FALSE	NS
NELFB	2.42129995886404e-15	-0.30163002288453	0.135	0.372	3.11597091706213e-11	6.04959236914992e-06	4.70560413514576e-07	-0.935147618287572	TRUE
RPS8	2.58329582505141e-15	-0.295114074791	0.999	1	3.32444339725865e-11	5.85962872092575e-39	2.27664493003565e-41	1.24764352874659	TRUE
BANF1	2.62735212390258e-15	-0.367175418139696	0.885	0.982	3.38113944825024e-11	5.49705276815763e-29	5.25400179099688e-31	1.13884506760981	TRUE
DDX21	2.65420593386247e-15	-0.405428087887498	0.61	0.748	3.41569761628762e-11	7.29223288592461e-11	2.86158800791975e-12	0.776694431542875	TRUE
FXYD5	2.67811415354832e-15	-0.358753303348661	0.707	0.826	3.44646510420133e-11	9.34387176679937e-11	3.71750900971426e-12	0.877375282990606	TRUE
CAV2	2.77349316812478e-15	-0.403099634461772	0.756	0.826	3.56920835805978e-11	3.01574392627633e-21	4.99147918483844e-23	1.11448524582735	TRUE
USF2	3.351170377064e-15	-0.375625813292295	0.613	0.775	4.31262115824366e-11	3.29132715570836e-08	1.82098448586864e-09	0.629108694414229	TRUE
QSOX1	3.40086785655445e-15	-0.279488285851324	0.13	0.349	4.37657684459992e-11	1.39669934237296e-06	9.8330064821657e-08	-1.06274110914262	TRUE
TMSB10	3.53614742318163e-15	-0.386787022854145	0.999	1	4.55066811889244e-11	3.37002270917435e-20	5.86591877267118e-22	0.94578983851677	FALSE	PB1,HA
RAI14	3.60038574321842e-15	-0.374521244811424	0.22	0.468	4.63333641294778e-11	0.000942038976545353	0.000114488224362183	-0.640276559311696	TRUE
DNAJC3	3.74250460612952e-15	-0.291891684954128	0.146	0.372	4.81622917762808e-11	9.00705522496673e-05	8.85377640809924e-06	-0.910207288465611	TRUE
LRRC75A	4.12178011093013e-15	-0.311625896698217	0.999	1	5.30431882475598e-11	1.03517349964652e-27	1.11729330500416e-29	1.14387571216809	TRUE
UBXN4	4.232388575446e-15	-0.373161717238539	0.484	0.651	5.44666085774146e-11	6.26632238451782e-06	4.8828445560016e-07	0.558510409426158	TRUE
ELP5	4.94364201614262e-15	-0.399960005145016	0.587	0.757	6.36197291057393e-11	1.11022862333723e-08	5.82332986830859e-10	0.69180106609385	TRUE
GNG11	4.97594037821341e-15	-0.461772807510094	0.808	0.927	6.40353767272283e-11	1.66859540626902e-07	1.03339073649577e-08	0.600432050225504	FALSE	PB2,PB1,NS
LAP3	5.08879715172456e-15	-0.276441698681526	0.16	0.381	6.54877305455434e-11	0.00102517144814809	0.000126344076211273	-0.76945745485793	TRUE
SNRPD3	5.53469969316844e-15	-0.406718365090907	0.535	0.716	7.12260503513846e-11	0.000630388573183324	7.32837550190586e-05	0.420807037687631	FALSE	PB1
RPS19	6.04821525553525e-15	-0.309899349798599	1	1	7.78344821234831e-11	1.2295546780143e-42	3.7262127937336e-45	1.34010718125075	FALSE	PB1
SUPT6H	6.24222410492081e-15	-0.359127186187293	0.216	0.431	8.0331182006226e-11	0.0057641640059391	0.000900300695620297	-0.550011946770304	TRUE
MRPS6	6.34155535795098e-15	-0.481933757069876	0.671	0.849	8.16094759014711e-11	0.000119899647820477	1.2056115026785e-05	0.501887488451301	FALSE	NS
RAB11B	8.89863518604215e-15	-0.272067442867197	0.153	0.385	1.14516536209176e-10	0.000783505969518272	9.32121873752797e-05	-0.708203877716718	TRUE
PTP4A1	8.9578643723589e-15	-0.394054003567116	0.926	0.972	1.15278756607887e-10	9.76337593224209e-21	1.65390935832526e-22	1.0147138714881	FALSE	NS
AGPS	1.01674776608944e-14	-0.292886830120626	0.169	0.39	1.3084527001805e-10	0.000262840299561141	2.81446835647876e-05	-0.645365719988771	TRUE
USP5	1.41818531740879e-14	-0.260224858925759	0.114	0.326	1.82506268497337e-10	6.83107227726845e-06	5.32939355534814e-07	-1.0329484501605	TRUE
FADS2	1.58819450960586e-14	-0.342572331598852	0.218	0.477	2.04384751441179e-10	0.005124467908179	0.000786449927628684	-0.553583441942134	FALSE	NS
PFDN4	1.61981138815841e-14	-0.388902255959045	0.676	0.83	2.08453527542105e-10	5.69005713413247e-17	1.28666300880608e-18	0.962646038612563	FALSE	NS
RER1	1.65994010102963e-14	-0.370161840599323	0.487	0.711	2.13617691601503e-10	0.000906565211183417	0.00010975433981069	0.446283157199369	TRUE
UBE2L3	1.73207840409746e-14	-0.354129559882823	0.621	0.794	2.22901169823302e-10	2.92266631311993e-10	1.24682866260225e-11	0.721080943834177	TRUE
TES	1.73988004967421e-14	-0.309159548325926	0.208	0.44	2.23905163592574e-10	0.00443480891151991	0.000663377663740449	-0.638854703521613	TRUE
CNIH4	1.87528148152025e-14	-0.3671801087651	0.784	0.862	2.41329973856841e-10	1.8382650778392e-27	2.01410658151626e-29	1.1386231192432	FALSE	NS
FAM134A	1.90079481305285e-14	-0.34310932348824	0.191	0.436	2.44613284491772e-10	0.00418259777943788	0.000619475589992121	-0.522492595621308	TRUE
CHCHD1	2.20378448634689e-14	-0.344399663574007	0.585	0.739	2.83605025547982e-10	9.51981343247935e-11	3.80230329030568e-12	0.78644806926907	TRUE
RNASEH2A	2.29495954635622e-14	-0.360675486768272	0.211	0.399	2.95338344020582e-10	0.00157497329815111	0.000202792039399828	-0.700902501721637	TRUE
PABPN1	2.5039748822341e-14	-0.357116502362853	0.512	0.693	3.22236527594707e-10	0.000796752690648143	9.5181218598714e-05	0.472375119131124	TRUE
CPLX2	3.70269512491745e-14	-0.503189852287451	0.263	0.472	4.76499835625627e-10	0.00788653722919499	0.00128939889115131	-0.578974815420222	TRUE
KDM1A	3.88780719361609e-14	-0.250244663824625	0.127	0.349	5.00321907746455e-10	0.000110597507905684	1.10692043035606e-05	-0.901012172351262	TRUE
ERGIC1	4.35165175315136e-14	-0.381980806843024	0.561	0.748	5.60014064113048e-10	0.000644429804842766	7.51642813792052e-05	0.494399940124873	TRUE
VBP1	4.54393140940704e-14	-0.343040616215548	0.479	0.624	5.84758533076591e-10	3.39104219006163e-06	2.52964527349379e-07	0.664776550691246	TRUE
SNRPE	5.7694134134292e-14	-0.348852553867758	0.832	0.913	7.42465812174203e-10	1.57564943227092e-24	2.03246410565679e-26	1.01565618532453	TRUE
PCBP1	6.71995351324654e-14	-0.451696347868975	0.63	0.739	8.64790817619697e-10	0.000659819040618431	7.72955511705621e-05	0.426942674832941	TRUE
RPS28	7.00030844108908e-14	-0.300343498557893	1	1	9.00869693283754e-10	7.62964332843708e-39	3.14221071106663e-41	1.24422328969471	TRUE
TCEAL4	8.68677010656334e-14	-0.37960223437841	0.584	0.771	1.11790044501364e-09	9.96134403244554e-09	5.17070309555803e-10	0.738541710532579	FALSE	NS
EFHD2	9.34091608090078e-14	-0.311759145446321	0.218	0.463	1.20208249045112e-09	0.00118629768605949	0.000147860866301921	-0.647093942447509	TRUE
VPS26A	9.3990832437707e-14	-0.331121291395723	0.499	0.674	1.20956802264085e-09	1.99461448831342e-06	1.43214219224617e-07	0.657959138154529	TRUE
CMPK1	9.68513536422219e-14	-0.321790655496055	0.566	0.729	1.24638007002175e-09	1.49980122778886e-08	8.01820844446916e-10	0.797248250438489	TRUE
SQLE	9.92538127597026e-14	-0.501446500590198	0.233	0.445	1.27729731640461e-09	0.00178166034280202	0.000232830096833738	-0.517148966109346	TRUE
ZBTB38	9.92558527479036e-14	-0.444193767686659	0.552	0.743	1.27732356901277e-09	0.000236157186038567	2.50489205798931e-05	0.470860860818814	TRUE
UBL5	1.05169176139621e-13	-0.318254620657313	0.955	0.991	1.35342212774078e-09	1.16224654359237e-35	6.32195648857454e-38	1.25391379611042	TRUE
COX7C	1.09817518448098e-13	-0.30364184948198	0.998	1	1.41324164490857e-09	1.18753595140831e-45	3.04520059029251e-48	1.35889303698107	TRUE
CISD2	1.11573836863695e-13	-0.336871040215731	0.71	0.812	1.4358437065989e-09	1.69742705155308e-19	3.08647082184645e-21	1.0371034147242	TRUE
RPL23A	1.14533777121697e-13	-0.284670045184662	0.999	1	1.47393517777912e-09	6.92358610841369e-44	1.99061843197845e-46	1.32290840015905	TRUE
U2AF2	1.33707478786629e-13	-0.271173992964118	0.17	0.376	1.72068154450513e-09	0.000886520547871458	0.000107120945834184	-0.758915795897935	TRUE
SSBP1	1.53864009843848e-13	-0.396811891641753	0.859	0.917	1.98007594268048e-09	2.64070036724919e-38	1.19015169244272e-40	1.13343274988844	FALSE	NS
HNRNPUL1	1.75697786157443e-13	-0.406841536984685	0.645	0.807	2.26105481006014e-09	3.3423056098641e-28	3.45424388928375e-30	1.3308771387197	TRUE
HAX1	1.81311389070512e-13	-0.375136321025846	0.609	0.766	2.33329626594841e-09	3.1554351438017e-11	1.19165551316157e-12	0.737085347218212	TRUE
RPL26L1	2.27580793398795e-13	-0.33949388316534	0.592	0.739	2.92873723024909e-09	2.310797859638e-05	2.01290263474567e-06	0.611267860689756	TRUE
RPL38	2.33801220347627e-13	-0.29503657128049	1	1	3.00878790465361e-09	4.07461592788007e-52	6.01582894006693e-55	1.42769051224058	TRUE
NELFCD	2.69774642137626e-13	-0.259991558010175	0.192	0.422	3.4717298696691e-09	0.000491100891599049	5.57540137249367e-05	-0.780198302479887	TRUE
RPS4Y1	2.82862300848299e-13	-0.378187558269493	0.814	0.784	3.64015494961676e-09	2.4425657330818e-08	1.33431013315448e-09	0.957196073106358	TRUE
MALAT1	3.25621878122663e-13	-0.353651983857651	0.999	1	4.19042794956055e-09	2.91047122110807e-15	7.46332662184834e-17	0.962613628215955	FALSE	NS
EWSR1	3.48474800792489e-13	-0.306635363921314	0.483	0.619	4.48452221139855e-09	8.37967855401741e-08	4.90968811075385e-09	0.825595834279243	TRUE
B4GALT1	3.67672875778217e-13	-0.334575701663772	0.231	0.44	4.73158223838987e-09	0.0046310141741265	0.000698844473242184	-0.705073392921351	TRUE
SRSF3	3.91241672548057e-13	-0.479188855928147	0.581	0.725	5.03488908402095e-09	0.00508204311690841	0.00077835938949619	0.358429965383174	FALSE	NS
SRSF11	4.25903012197455e-13	-0.35259060224145	0.553	0.661	5.48094586396905e-09	7.74836878640281e-11	3.05262489292581e-12	0.864256163864874	TRUE
POLR2G	4.8129240608037e-13	-0.338616406006229	0.594	0.757	6.19375197384828e-09	2.65675578514444e-07	1.68872968548306e-08	0.715516679301918	TRUE
PPFIA1	5.09445671222316e-13	-0.329969287387885	0.21	0.445	6.55605634295998e-09	0.00825838639178257	0.00135981978119413	-0.513301987263318	FALSE	NS
CHPT1	8.11237621647543e-13	-0.330267984584089	0.544	0.739	1.04398169529822e-08	1.07582978045154e-06	7.53222963856425e-08	0.679663006838875	TRUE
CAMLG	8.46081712363187e-13	-0.335741255862312	0.691	0.812	1.08882255564019e-08	5.59021272109714e-13	1.76363848377142e-14	0.816602507889893	FALSE	NS
PPP5C	9.88471675395752e-13	-0.275951008466839	0.148	0.349	1.27206419906679e-08	0.00225453804117459	0.000306234555596642	-0.667682999676471	TRUE
C11orf31	1.02223290187987e-12	-0.336251683120448	0.785	0.894	1.31551152142921e-08	2.4077102574316e-20	4.15348261053552e-22	1.09843833879201	TRUE
SNRPF	1.09573929017602e-12	-0.327115293493958	0.932	0.959	1.41010689252752e-08	6.53830541527339e-33	4.42859504729265e-35	1.22003513794813	TRUE
OSTC	1.13915959316875e-12	-0.323370895675317	0.699	0.807	1.46598448044886e-08	4.8463858782126e-14	1.39716307468869e-15	0.922693228760857	FALSE	NS
MYL6B	1.20691655290674e-12	-0.315100282988658	0.688	0.844	1.55318091193568e-08	8.03922620985342e-13	2.57375180547021e-14	0.899983862332495	TRUE
KCMF1	1.42699666848424e-12	-0.32283513817917	0.531	0.638	1.83640201267236e-08	3.84290497930974e-09	1.86337144074076e-10	0.820063328311076	TRUE
TP53I13	1.43098713864306e-12	-0.316064356490113	0.179	0.39	1.84153734871975e-08	0.00120708348686585	0.000150733014483909	-0.532773273030169	FALSE	NS
MGST1	1.44681400375564e-12	-0.341241841221329	0.998	1	1.86190494143313e-08	1.53502878919359e-46	3.57843373034483e-49	1.37743296771225	FALSE	PB1
SH3BGRL	1.49930802924661e-12	-0.312574381453715	0.576	0.679	1.92945950283746e-08	9.02319264302162e-07	6.2262763750122e-08	0.834130618925837	TRUE
RPL21	1.65086777440126e-12	-0.301189754693084	1	1	2.12450173887699e-08	4.74363642791836e-49	8.84662944051912e-52	1.38478546615308	TRUE
RPL11	1.75250954084953e-12	-0.272712427283063	1	1	2.25530452811926e-08	6.84645250892406e-39	2.76645839198113e-41	1.26842580312346	TRUE
RBFA	1.76547631456858e-12	-0.264365949452319	0.198	0.417	2.27199146921831e-08	0.00477764244261321	0.000724312720921469	-0.634097789070378	TRUE
UNC45A	2.0775494203733e-12	-0.25588297166049	0.131	0.339	2.6735983490784e-08	0.00144450210927322	0.000184084502230794	-0.677570508912082	TRUE
GOLGA4	2.73583966808548e-12	-0.342752277219161	0.638	0.761	3.52075206885921e-08	1.03709457102991e-21	1.64400724601835e-23	1.15238887734433	TRUE
NNMT	2.84792786536497e-12	-0.522549231632888	0.598	0.803	3.66499836993818e-08	0.0014309663203136	0.000182025943457406	0.366589640309472	FALSE	NS
SELT	3.31127328599963e-12	-0.305939017329699	0.552	0.706	4.26127759175292e-08	8.821256671829e-08	5.20953848052688e-09	0.748225219043946	TRUE
BLOC1S1	3.54697741631944e-12	-0.330521111015022	0.653	0.766	4.56460523706149e-08	1.09340232264774e-11	3.90834616845099e-13	0.844800829837093	TRUE
PRRC2A	3.90132922823999e-12	-0.259125248670066	0.15	0.362	5.02062058382205e-08	0.00641642563911076	0.00101713484371637	-0.524859076747149	TRUE
CAPZA2	5.31254639866528e-12	-0.303404365694109	0.635	0.752	6.83671596044235e-08	1.00901383077854e-16	2.32083373929946e-18	1.0257900029522	TRUE
BMS1	5.80098619714701e-12	-0.279666618692491	0.166	0.367	7.46528913710849e-08	0.00207714598877402	0.000277619947213561	-0.599551576234524	TRUE
RPL27A	7.35611426265724e-12	-0.265014623577265	1	1	9.4665834446136e-08	1.9856753859712e-52	2.77738417495388e-55	1.4231864812685	TRUE
KDM6B	7.55474990894652e-12	0.273032840803507	0.429	0.188	9.72220765782328e-08	6.10566102166861e-23	8.82471792703677e-25	3.46345899355991	FALSE	PB1
POLR1D	7.86280008419062e-12	-0.314853561176413	0.864	0.936	1.01186374283449e-07	1.12113983120485e-27	1.2196718965629e-29	1.10234269734374	FALSE	NS
GOLT1B	8.30756249058965e-12	-0.286160453568657	0.459	0.633	1.06910021691398e-07	3.47119252503044e-07	2.2468749501518e-08	0.789004122454152	TRUE
KIF4A	8.95990374762065e-12	-0.293566648001038	0.091	0.261	1.1530500132813e-07	0.000437987626449892	4.89073136380834e-05	-0.977373526285997	TRUE
NAA20	1.0150299498706e-11	-0.406157269409375	0.497	0.716	1.30624204248847e-07	0.00543174389493133	0.000840782798873511	0.346760660764656	FALSE	PB2,PB1,NP
C9orf3	1.05534715760495e-11	-0.38556188562805	0.656	0.798	1.35812625712181e-07	1.30335087207925e-10	5.29685683501008e-12	0.714323006326741	FALSE	PB1,HA,NS
POLR2C	1.17114518697693e-11	-0.303335507974787	0.395	0.541	1.50714674112061e-07	0.00025151421403513	2.681463219024e-05	0.587911984483701	TRUE
ZNHIT3	1.192538676527e-11	-0.31562731277804	0.515	0.628	1.53467802282259e-07	4.34205221563867e-11	1.66002773338583e-12	0.786048178350641	TRUE
SFN	1.235946266362e-11	-0.369110212884739	0.219	0.436	1.59053925018125e-07	0.00684134186759221	0.00109852128369918	-0.59503276964094	TRUE
RDH10	1.30278841042897e-11	-0.403869747608926	0.15	0.33	1.67655840538104e-07	0.000659819040618431	7.73181376371586e-05	-0.835120198893312	FALSE	NS
NDUFA1	1.36417372874328e-11	-0.304092000894169	0.945	0.995	1.75555517151972e-07	3.84349932398875e-38	1.76211407347375e-40	1.34899948080622	TRUE
RPL35A	1.36596271787404e-11	-0.259362462368903	0.999	0.995	1.7578574216321e-07	9.77282802043943e-59	6.07526802109841e-62	1.46862385229787	FALSE	PB2
PAPOLA	1.4716150891182e-11	-0.357691272762582	0.542	0.716	1.89382145818621e-07	1.04727537174661e-08	5.4524399648009e-10	0.646317482192676	TRUE
MCTS1	1.89810409235057e-11	-0.332240447971897	0.521	0.651	2.44267015644595e-07	6.3593312732672e-05	6.02379735963379e-06	0.639870255483266	TRUE
NDUFAF2	1.98726715976517e-11	-0.323412715867923	0.528	0.702	2.5574141079018e-07	1.16490403594619e-08	6.12821534179477e-10	0.768007850986991	TRUE
SNRPD1	2.07517429303587e-11	-0.410997576007652	0.529	0.688	2.67054179770786e-07	1.33977356376268e-05	1.10771549603193e-06	0.470966831641712	FALSE	PB2,PB1
DYNLRB1	2.25114904146122e-11	-0.299316137816843	0.782	0.885	2.89700370145645e-07	8.70522518065113e-22	1.35966295851339e-23	1.03953234612327	TRUE
TMEM183A	2.95813454074513e-11	-0.318109490986315	0.451	0.633	3.80682334048491e-07	1.58804774891472e-05	1.32409296338914e-06	0.56373134453827	TRUE
POLR2F	2.9883685500706e-11	-0.339772618176527	0.553	0.716	3.84573148708585e-07	4.75853701063356e-11	1.8303487607923e-12	0.738731068268321	FALSE	PB1
MYBL2	3.66760725711036e-11	-0.302844107473498	0.139	0.326	4.71984377917533e-07	0.000608722918917893	7.0333858374844e-05	-0.857481469319783	TRUE
CIRBP	3.802217267718e-11	-0.331328906903925	0.519	0.665	4.89307340182629e-07	0.00958745848757019	0.00161872153964827	0.454583909825713	TRUE
C19orf33	4.0095897618311e-11	-0.305387816964062	0.929	0.968	5.15994106450044e-07	1.03517349964652e-27	1.11810642979926e-29	1.28831345676782	TRUE
HEBP2	4.2747162789237e-11	-0.304349215307382	0.499	0.656	5.50113237934691e-07	0.00904062552623642	0.0015122712877569	0.437092415808158	TRUE
EPB41L1	4.40394150449298e-11	-0.264415214045133	0.156	0.344	5.66743232213202e-07	0.00066027899130883	7.74233427527411e-05	-0.811386372379322	TRUE
PPDPF	4.47326926647564e-11	-0.30422860849352	0.858	0.899	5.7566502190275e-07	5.13347565061258e-23	7.33980511083001e-25	1.26821120493353	TRUE
ST6GALNAC2	4.65023159461915e-11	-0.348983161848092	0.503	0.72	5.98438303911539e-07	0.00248453977628851	0.000342495420245227	0.464106030722904	FALSE	PB1
FMNL2	5.68623043509511e-11	-0.279693044007945	0.166	0.358	7.31760994692389e-07	0.00438552279623089	0.000654642108288099	-0.656714177744929	TRUE
C19orf53	6.07376058511689e-11	-0.322686918340405	0.778	0.881	7.81632249698693e-07	2.02185744290175e-27	2.29381604369924e-29	1.0540894779841	FALSE	NS
CHCHD5	6.16214742498189e-11	-0.305241561328334	0.534	0.693	7.9300675212092e-07	3.95792040088335e-06	2.9832798110629e-07	0.63088523890621	TRUE
RAB4A	7.18116916876012e-11	-0.29025462510132	0.589	0.734	9.2414466032774e-07	1.39495244716259e-13	4.14074003276174e-15	0.9789150616782	TRUE
MRPS36	7.89553064598973e-11	-0.322099620782242	0.556	0.72	1.01607583883242e-06	3.16167106315366e-06	2.34625523763442e-07	0.590830959049963	TRUE
DNAJB6	8.90879050230204e-11	-0.294772236560954	0.514	0.619	1.14647224974125e-06	2.81039548242781e-05	2.49613958848006e-06	0.655964495762967	TRUE
VCL	9.16770728961963e-11	-0.304865243326697	0.222	0.422	1.17979225110115e-06	0.00151083240881924	0.000193946315904062	-0.748724586764816	TRUE
DNAJA1	1.176913247435e-10	-0.352104456314964	0.658	0.784	1.5145696581241e-06	2.01310694141496e-14	5.64714900808765e-16	0.949889773385181	TRUE
SH3BGRL3	1.28567637132952e-10	-0.296789708397077	0.762	0.867	1.65453692226396e-06	1.61194442496832e-14	4.45918265046797e-16	1.04734218200938	TRUE
AP3S1	2.47141977155074e-10	-0.28639578921721	0.531	0.693	3.18047010400864e-06	9.21648858467891e-09	4.74825699871173e-10	0.852774299450117	TRUE
ISCU	2.55236418769244e-10	-0.325248987751421	0.617	0.757	3.2846374731414e-06	9.75269075236628e-13	3.13747297496281e-14	0.869265544256407	TRUE
U2SURP	2.60144809664656e-10	-0.30422072929335	0.435	0.633	3.34780355557446e-06	0.000535403358485278	6.11996534565113e-05	0.510381765973189	TRUE
UQCR10	2.66992791782315e-10	-0.302873133339816	0.732	0.881	3.43593023744661e-06	1.38026037880321e-18	2.68136680939314e-20	0.984051243690078	FALSE	PB2,PB1
DYNLL1	2.75212111986166e-10	-0.350136710139697	0.854	0.945	3.54170466914998e-06	1.05218043611056e-34	6.13206408487778e-37	1.11742695891286	FALSE	NS
MRPL57	3.06784907536202e-10	-0.331425170561406	0.509	0.647	3.94801497508338e-06	0.000132949619995124	1.34716220742592e-05	0.510173539584025	TRUE
TMEM106C	3.47658455438391e-10	-0.306251613224224	0.555	0.739	4.47401666303665e-06	1.74411794664197e-05	1.47048564154677e-06	0.651001682172767	TRUE
SNRNP25	4.0180658539286e-10	-0.296577785562899	0.409	0.61	5.17084894742071e-06	0.00446628062142344	0.000668432393881541	0.472361609552109	FALSE	PB2,PB1
MT-ND6	4.51187134911378e-10	-0.266470981702983	0.984	1	5.80632723917452e-06	1.86953445798625e-27	2.07742192471858e-29	1.36617575405121	TRUE
HPCAL1	5.1671490711442e-10	-0.278887175641214	0.386	0.587	6.64960413965547e-06	0.00262375233983521	0.000365151949696547	0.585010157434937	TRUE
MRPL33	5.60622082113187e-10	-0.264532695066673	0.876	0.913	7.2146455747146e-06	5.63681227088482e-42	1.79586061936652e-44	1.47215630638384	TRUE
MRPL22	6.74540898934953e-10	-0.32060909939374	0.437	0.564	8.68066682839391e-06	9.9330658864195e-05	9.82577735131869e-06	0.50260410423831	TRUE
POLR2K	8.40698519640889e-10	-0.318472264910271	0.632	0.784	1.08189492492586e-05	1.62071415463514e-18	3.18626685152452e-20	0.925327614536789	FALSE	NS
LINC01420	9.79228281378155e-10	-0.299050592902167	0.61	0.711	1.26016887530555e-05	9.13408663810551e-07	6.32408982403606e-08	0.741390827860854	TRUE
TPD52L1	1.01151929012364e-09	-0.345319667275753	0.595	0.711	1.30172417446011e-05	0.00270989544687067	0.000378614656420349	0.531760381212341	TRUE
AKAP12	1.12442268675834e-09	-0.346391811921303	0.416	0.633	1.4470195555893e-05	9.51980004216941e-17	2.18225270995413e-18	1.33268779021159	TRUE
COA6	1.17254383647371e-09	-0.311957583889077	0.663	0.734	1.50894666315801e-05	5.41950399385336e-18	1.09914565420447e-19	1.01735621701019	FALSE	NS
YIPF4	1.24793026643899e-09	-0.301808684165095	0.446	0.61	1.60596145988034e-05	2.57416160902052e-09	1.2241719673017e-10	0.71899970783143	TRUE
WISP2	1.65148770162031e-09	-0.337948291023048	0.103	0.252	2.12529952321517e-05	0.00046257916479161	5.20846382611735e-05	-1.03423067085788	TRUE
RWDD1	2.18873594553876e-09	-0.272364044276766	0.636	0.729	2.81668428831383e-05	1.02822609921326e-22	1.50210977272588e-24	1.12252344196531	TRUE
PTEN	2.37935395657859e-09	-0.265508409015988	0.422	0.564	3.06199060672099e-05	0.00044650591374218	5.00666744525578e-05	0.586955929590372	TRUE
ZMAT2	3.89000048525557e-09	-0.267906338062428	0.443	0.546	5.00604162447539e-05	0.000541173772394128	6.19854021686956e-05	0.529513052614556	TRUE
SMDT1	3.95817948667669e-09	-0.251291441401109	0.549	0.688	5.09378118140423e-05	1.22374877402683e-10	4.95433298055777e-12	0.92615985573031	TRUE
NDUFB5	4.78330358274349e-09	-0.277208142223316	0.555	0.633	6.15563338063259e-05	1.23737758752174e-06	8.70173841562807e-08	0.762787365093862	TRUE
ZNF207	5.66832660385958e-09	-0.284964945121755	0.7	0.775	7.2945695065069e-05	3.07656972252574e-27	3.56211740349938e-29	1.2351925138921	TRUE
C20orf24	6.01346450518371e-09	-0.289710762576358	0.609	0.725	7.73872747172092e-05	2.77420264997484e-13	8.55822870494996e-15	0.947205596244862	TRUE
CISD3	8.56114819240778e-09	-0.287054622370649	0.44	0.583	0.000110173416088096	0.000472033742470832	5.33210814423897e-05	0.570824138940919	TRUE
CFAP36	8.75801435002845e-09	-0.263216985400378	0.516	0.615	0.000112706886670516	9.3022432838591e-08	5.53696352120294e-09	0.842435201007901	TRUE
LSM8	1.14703237218598e-08	-0.324372732459728	0.425	0.592	0.000147611595976614	9.67857019209302e-05	9.54394713945609e-06	0.406378312217366	FALSE	PB2
CHURC1	1.67374849443683e-08	-0.302500351518258	0.49	0.647	0.000215394693749075	3.03357861766716e-06	2.24176957448245e-07	0.544047925561224	TRUE
CYSTM1	1.67629678017921e-08	-0.277891012090802	0.872	0.927	0.000215722632641263	5.77301960406789e-34	3.49907163817931e-36	1.3296129089093	TRUE
MRPS21	1.68550183622869e-08	-0.26320192124591	0.854	0.927	0.00021690723130427	1.0132684285105e-35	5.43286359213806e-38	1.29111754939091	TRUE
LTBR	1.7977573257065e-08	-0.313296390085492	0.376	0.56	0.00023135339024517	0.0015833496092738	0.000203993601070476	0.382608651736943	TRUE
LEPROT	2.0865982851549e-08	-0.297077038242816	0.451	0.615	0.000268524333316585	3.02834251943492e-05	2.71560126461101e-06	0.609944012810001	TRUE
C12orf75	2.55276672912373e-08	-0.39517373708833	0.779	0.844	0.000328515550370933	9.32183558579494e-14	2.72360725795236e-15	1.19046206852151	TRUE
POLR2H	2.74519455138181e-08	-0.286669528824889	0.479	0.619	0.000353279086817326	0.000268287388014478	2.88321903507672e-05	0.509500827567996	FALSE	PB1
EMC10	4.25681723178144e-08	-0.255632888074383	0.375	0.55	0.000547809809557954	0.00225868023127344	0.000306972703745221	0.58672919039639	TRUE
SNHG8	4.94838299712406e-08	-0.251104983563251	0.838	0.922	0.000636807407899895	3.60873743700245e-23	5.0756195205334e-25	1.21049005867922	TRUE
ID1	5.37134610190209e-08	-0.427235317098939	0.526	0.665	0.00069123852985378	0.00665213120585505	0.00106072711661549	0.4885215035981	FALSE	NS
UBE2R2	5.48138966339419e-08	-0.305659798795239	0.601	0.711	0.000705400035782198	1.48164325894856e-12	4.88162826788553e-14	0.74291063238152	TRUE
MRPS11	6.42330411010419e-08	-0.267661112878459	0.466	0.61	0.000826615005929308	1.12394438128655e-07	6.8035797111059e-09	0.700172515909012	TRUE
TMEM126B	6.57068475544857e-08	-0.257309155267125	0.49	0.624	0.000845581421178677	0.000126486905078802	1.27676190611053e-05	0.611839021937741	TRUE
EIF5	9.94402437069653e-08	-0.296134849903172	0.854	0.849	0.00127969649626494	2.28005104325459e-49	3.89782601224656e-52	1.42037795072416	FALSE	NS
CPS1	1.27348361559139e-07	-0.359321152189445	0.082	0.197	0.00163884606490456	0.000140881435454689	1.43410273094757e-05	-1.47350089838598	TRUE
RBM17	1.49229310165215e-07	-0.259211190376365	0.506	0.601	0.00192043199251615	2.32216860202213e-05	2.02641645821031e-06	0.649153848378246	TRUE
ELF3	1.7741454533335e-07	-0.345303651387992	0.654	0.794	0.00228314778389489	1.99149219534678e-10	8.31013527780886e-12	0.936935596967487	FALSE	NS
BHLHE40	2.28790333117846e-07	-0.251412860259567	0.478	0.587	0.00294430279689356	3.80893944702571e-09	1.84394224531589e-10	1.03819622822569	TRUE
SRGN	2.73663521439181e-07	-0.268039234201735	0.389	0.537	0.00352177585740081	0.0035139712720318	0.000509797526216751	0.568916801715989	TRUE
PRR13	3.51349675037851e-07	-0.277043255912543	0.469	0.633	0.0045215189680621	5.74422632066751e-08	3.28968435646278e-09	0.666177853371989	TRUE
HSF1	5.38049637447189e-07	-0.257425726040585	0.431	0.56	0.00692416078430788	0.000228464343669928	2.41086781182502e-05	0.603814839184716	TRUE
DDX3X	6.66686451176502e-07	-0.260956858396982	0.495	0.592	0.00857958794019041	8.34879875575995e-15	2.23170935735599e-16	1.04084455422235	TRUE
