# Supplementary material for: Single cell heterogeneity in influenza A virus gene expression shapes the innate antiviral response to infection
Source: PLoS Pathog. 2020 Jul 2;16(7):e1008671. doi: 10.1371/journal.ppat.1008671 (PMC7363107; doi:10.1371/journal.ppat.1008671)
Supplement: S13 Table — (TXT) [file ppat.1008671.s020.txt]

gene	pval_MAST	logFC_MAST	pct.1	pct.2	FDR_MAST	FDR_NBID	pval_NBID	logFC_NBID	unique	others
ATF3	7.9985133187649e-31	0.716733179565825	0.413	0.083	1.02932867899185e-26	5.05110036908527e-07	1.84475652612486e-09	3.82004897320658	FALSE	PB2,PB1,PA
TMSB4X	6.65510436374407e-13	-0.386449002669054	0.992	1	8.56445380570225e-09	8.66045753556581e-08	2.35539679652501e-10	-0.589325722959366	FALSE	PB2,PB1,PA,NP
FTL	1.06627178021776e-12	-0.357681785980859	1	1	1.37218515396224e-08	2.90871383450151e-08	6.78074559290118e-11	-0.512861670770088	FALSE	PB2,PB1,PA
YBX1	6.97347725796629e-11	-0.263882987714359	0.959	0.996	8.97416788327681e-07	1.23792288279327e-05	6.62184888381968e-08	-0.469548109593313	FALSE	PA
CXCL8	2.21601970813409e-10	0.521428628616807	0.357	0.186	2.85179576239776e-06	2.76110281167044e-07	8.79673753038218e-10	2.39710472574375	TRUE
ATP6V0E1	7.3332968760141e-10	-0.293756209211999	0.844	0.943	9.43721974974255e-06	3.2797389777462e-07	1.0703942580258e-09	-0.5457585453885	FALSE	PB1,PA
TMSB10	1.06340722778239e-09	-0.290387406806814	0.999	1	1.36849876143315e-05	8.37913471343392e-05	5.46932408056919e-07	-0.430732218549513	FALSE	PB1,PA
JUNB	1.31090502667484e-07	0.257094184658382	0.698	0.534	0.00168700367882785	1.98402194806006e-14	1.07919447015467e-17	1.47168625495786	TRUE
DAZAP2	7.17739222074064e-07	-0.252273746936496	0.527	0.617	0.00923658604887113	1.25690268970961e-05	6.83683178799231e-08	-0.676816845930132	TRUE
C9orf3	7.3640765740483e-07	-0.281757758121888	0.665	0.716	0.00947683014314275	0.00410593187907494	5.55157469079991e-05	-0.458756484917425	FALSE	PB1,PA,NS
