# Supplementary material for: Single cell heterogeneity in influenza A virus gene expression shapes the innate antiviral response to infection
Source: PLoS Pathog. 2020 Jul 2;16(7):e1008671. doi: 10.1371/journal.ppat.1008671 (PMC7363107; doi:10.1371/journal.ppat.1008671)
Supplement: S14 Table — (TXT) [file ppat.1008671.s021.txt]

gene	pval_MAST	logFC_MAST	pct.1	pct.2	FDR_MAST	FDR_NBID	pval_NBID	logFC_NBID	unique	others
TMSB4X	1.72928352381947e-15	-0.744615738582993	0.993	1	2.22541496680327e-11	0.00516384050504114	5.01577483200049e-05	-0.65995039962291	FALSE	PB2,PB1,PA,HA
MYL6	6.69772317635541e-15	-0.781341192133506	0.938	1	8.61929995565178e-11	4.47043380236887e-06	1.14497845477361e-08	-0.793577186700921	FALSE	PB2,PB1
RP11-631N16.2	2.41584108332878e-14	-0.59028379111411	0.323	0.535	3.10894589013581e-10	3.50709850024339e-06	8.44821303190187e-09	-1.94961914088049	FALSE	PB2
TMEM141	1.28588225011833e-12	-0.505512643204222	0.428	0.62	1.65480186767728e-08	0.00550541249101443	5.39033315617234e-05	-1.07932863132213	TRUE
ANKRD40	9.15178583492944e-12	-0.404475763535041	0.098	0.338	1.17774331909707e-07	4.47043380236887e-06	1.18109215386232e-08	-2.43103951026575	TRUE
PGAM1	1.70004235617469e-10	-0.539614051545866	0.699	0.958	2.18778450816121e-06	0.00440498447676065	4.21021905852483e-05	-0.587047295841452	FALSE	PB2,PB1,PA
METRN	2.42368553797868e-10	-0.606063665208907	0.624	0.831	3.11904091882476e-06	0.0001666301199209	7.89838939713644e-07	-0.866756836168666	FALSE	PB2,PB1
EID1	4.05349492947786e-09	-0.535521276392113	0.593	0.775	5.21644262474506e-05	0.000481191671857542	2.61247346403961e-06	-0.817874652289827	FALSE	PB1
NAA20	6.48501654033715e-09	-0.495682037047359	0.51	0.817	8.34556778575988e-05	0.00121676557446371	8.13131085584577e-06	-0.8377786706965	FALSE	PB2,PB1,PA
SOCS5	1.10127822845918e-08	-0.330363347519514	0.173	0.352	0.000141723495220412	0.00140838959578485	9.74020312571694e-06	-1.84564583187118	TRUE
MPDU1	4.35097349495746e-08	-0.316593766795757	0.191	0.366	0.000559926779066076	0.0095803192546196	0.000107945162166434	-1.37055468117596	TRUE
STK16	1.25206975276951e-07	-0.358817419316379	0.269	0.465	0.00161128856483908	0.000198881908083467	9.89077792939769e-07	-1.24711836927872	TRUE
