# Supplementary material for: Single cell heterogeneity in influenza A virus gene expression shapes the innate antiviral response to infection
Source: PLoS Pathog. 2020 Jul 2;16(7):e1008671. doi: 10.1371/journal.ppat.1008671 (PMC7363107; doi:10.1371/journal.ppat.1008671)
Supplement: S15 Table — (TXT) [file ppat.1008671.s022.txt]

"gene"	"pval_MAST"	"logFC_MAST"	"pct.1"	"pct.2"	"FDR_MAST"	"FDR_NBID"	"pval_NBID"	"logFC_NBID"	"unique"
"BAX"	2.15049208203156e-08	-0.338155612797125	0.499	0.594	0.000276746826036642	0.0001656485484142	2.3169429415305e-07	-0.570523572552675	FALSE
