# Supplementary material for: Single cell heterogeneity in influenza A virus gene expression shapes the innate antiviral response to infection
Source: PLoS Pathog. 2020 Jul 2;16(7):e1008671. doi: 10.1371/journal.ppat.1008671 (PMC7363107; doi:10.1371/journal.ppat.1008671)
Supplement: S16 Table — (TXT) [file ppat.1008671.s023.txt]

gene	pval_MAST	logFC_MAST	pct.1	pct.2	FDR_MAST	FDR_NBID	pval_NBID	logFC_NBID	unique	others
CEBPB	4.71786235950116e-71	-1.3754965769336	0.389	0.895	6.07141707044205e-67	5.10480640959791e-99	7.93349352645568e-103	-2.57808619254097	TRUE
MALAT1	3.62468550187014e-67	0.341412206483638	0.999	0.994	4.66460777235668e-63	5.05609679289171e-22	7.0720135420041e-24	2.2899832009207	FALSE	PA
CXCL1	3.5414896830674e-44	-1.04769445339416	0.107	0.491	4.55754307313944e-40	5.64973650546097e-58	3.95117169548129e-61	-3.76652293971773	TRUE
MRPS26	1.02640182765224e-43	-0.790742167136573	0.327	0.86	1.32087651200566e-39	1.22072858739051e-29	9.58066573365772e-32	-1.25781468933853	TRUE
TNFAIP2	2.3927770879515e-42	-0.852521265265596	0.418	0.795	3.07926483448478e-38	1.52137790261897e-11	5.40267077082035e-13	-1.20426614706677	TRUE
CDC25B	1.61912325676799e-41	-0.762754960354059	0.276	0.795	2.08364971913472e-37	1.1880935899029e-27	1.04324015587091e-29	-1.52789856199066	TRUE
RUFY2	3.89434924370766e-40	0.657981580664661	0.629	0.117	5.01163804172739e-36	3.14989549224551e-33	1.76231622846901e-35	5.29344459108973	TRUE
SMOX	2.75900352594383e-39	-0.907027173586854	0.507	0.86	3.55056163753712e-35	1.18682499090363e-17	2.43470197838649e-19	-1.10482995487496	TRUE
INSIG1	1.63495843473463e-37	-0.827072183044584	0.253	0.713	2.10402800966e-33	1.74648332397679e-37	6.78562174208094e-40	-2.00705137589878	TRUE
C8orf4	7.44688402161475e-37	-0.880435440715441	0.327	0.696	9.58339504741602e-33	4.30313766220237e-19	7.92480865601027e-21	-1.4684758164632	TRUE
ELF3	1.38917153471259e-35	-0.814488683830141	0.643	0.942	1.78772484802164e-31	0.00137522200836581	0.000174313961340712	-0.484999074352099	FALSE	PA
ISG15	2.73931407148798e-35	-1.38864893981514	0.218	0.485	3.52522327859788e-31	7.11964646748852e-36	3.37476443015619e-38	-3.15330398364521	TRUE
TSKU	1.35417008858047e-34	-0.695935733151626	0.189	0.632	1.7426814869942e-30	1.28728003323149e-27	1.14033665233033e-29	-1.79313658610637	TRUE
TGIF1	1.37425187905923e-34	-0.735690344739844	0.35	0.731	1.76852474316133e-30	1.80108410328491e-23	2.3092616135054e-25	-1.61438471617472	TRUE
SRC	3.17835062294116e-34	-0.61237915879957	0.23	0.684	4.09021941666297e-30	6.33695549008114e-19	1.1719600642158e-20	-1.48636733706397	TRUE
SAT1	7.37933505004439e-34	-0.878219873076786	0.825	0.965	9.49646627590212e-30	1.81216617035774e-07	1.0673882641473e-08	-0.746157816827383	FALSE	PA
PIM3	1.30019993275911e-33	-0.591674814018204	0.175	0.561	1.67322729346769e-29	1.17370927569821e-24	1.36806582760689e-26	-2.0027184558579	TRUE
POLR2A	2.68543312343794e-33	-0.606622072147158	0.209	0.643	3.45588388655228e-29	1.051642439842e-26	1.03783192058384e-28	-1.85279337471164	TRUE
SRSF3	2.87214813788219e-33	-0.736093203097351	0.568	0.895	3.69616743864059e-29	2.61629050937543e-13	7.62381646604853e-15	-0.857885814181018	FALSE	PA
NXT1	1.1290320047091e-32	-0.60375742468805	0.241	0.678	1.45295128686014e-28	3.77646054706676e-20	6.22122648207439e-22	-1.64051627002797	TRUE
PMAIP1	1.21385607400462e-31	-0.929144926569515	0.391	0.667	1.56211138163654e-27	4.44403504842291e-11	1.65757776302976e-12	-1.43062401988138	TRUE
ZFPM1	1.63968372443101e-31	-0.627213032160554	0.215	0.643	2.11010898497027e-27	2.25219262908273e-21	3.32517366948263e-23	-1.46971316861081	TRUE
DENR	2.65579751454816e-31	-0.593179753501689	0.3	0.737	3.41774582147202e-27	2.02934035668512e-17	4.21038056752605e-19	-1.18300246638903	TRUE
CCDC137	2.73753164540558e-30	-0.561553786745452	0.192	0.579	3.52292947447244e-26	5.93216049521662e-25	6.86838071168914e-27	-1.91797983504809	TRUE
MLPH	4.80145820181803e-30	-0.639996681571725	0.324	0.731	6.17899655991962e-26	7.12884569974163e-16	1.67848336857698e-17	-1.15372017134799	TRUE
RAB8B	1.62271816284045e-29	-0.452248066413652	0.128	0.509	2.08827600375938e-25	1.66901172052675e-22	2.26961730586822e-24	-2.46384699814792	TRUE
HSPA1A	4.04162518971011e-29	-0.380825515175661	0.097	0.462	5.20116745663794e-25	3.88564878624604e-13	1.15038634513928e-14	-1.79372169020614	TRUE
RELB	4.52387566369739e-29	-0.462928437143879	0.103	0.374	5.82177559161218e-25	3.73037863220164e-26	3.91328864206404e-28	-3.00691515597469	TRUE
ZC3HAV1	1.48185831210621e-28	-0.862444636821117	0.132	0.363	1.90700346184948e-24	1.52080649951812e-08	7.74052573769812e-10	-1.98937003479898	TRUE
DKK1	1.73925229346245e-28	-0.910774823789641	0.119	0.485	2.23824377645683e-24	4.85936184465802e-30	3.7005008996541e-32	-2.47183237173178	TRUE
MRPS12	2.59472958240967e-28	-0.663288223924607	0.595	0.912	3.339157499603e-24	5.92179698112715e-11	2.25018161766351e-12	-0.702546850283764	FALSE	PB1,PA
PNO1	9.86937804112531e-28	-0.451434491287419	0.179	0.567	1.27009026011242e-23	5.13841098689053e-16	1.20185073203361e-17	-1.61722880902056	TRUE
WTAP	1.53722494457736e-27	-0.517282255638701	0.284	0.649	1.9782547811766e-23	1.99561649476567e-09	9.00966029574059e-11	-1.10441958262361	TRUE
C11orf84	1.71604094784686e-27	-0.358932490208899	0.061	0.357	2.20837309578412e-23	1.04781209684704e-20	1.62842815579617e-22	-2.84870048588541	TRUE
IFIT2	3.35650735728608e-27	-2.29761992860464	0.083	0.357	4.31948931809145e-23	1.62268744262269e-13	4.6370631198623e-15	-3.4451281638029	TRUE
IER5	5.94141297094216e-27	-0.535837923539961	0.313	0.69	7.64600435230547e-23	0.00101956276036832	0.000123909873122702	-0.700248695260099	TRUE
ZNF480	7.9622092317031e-27	-0.561593296040019	0.26	0.62	1.02465670602787e-22	1.05973128623282e-12	3.29390406786175e-14	-1.20200151781536	TRUE
EVA1C	1.30599210663941e-26	-0.561772980842702	0.255	0.667	1.68068124203425e-22	9.41841479318578e-12	3.26413318654197e-13	-1.09406729640365	TRUE
CSF1	2.93186837922264e-26	-0.617816555755904	0.154	0.456	3.77302141722162e-22	3.27670474890897e-24	4.02299596182778e-26	-2.28213838316933	TRUE
CKS2	5.40463573749754e-26	-0.824913047883614	0.399	0.801	6.95522573058558e-22	2.92649431614237e-07	1.7896891963665e-08	-0.893258559254351	TRUE
IFNL2	7.73610988216329e-26	-1.24484017667931	0.018	0.199	9.95559980735594e-22	1.85649814491831e-10	7.40060259805031e-12	-4.82697351867667	TRUE
HHEX	1.45403089972752e-25	-0.390076642965626	0.07	0.363	1.87119236485935e-21	6.56847467684386e-17	1.41383750523409e-18	-2.23686137178349	TRUE
C15orf61	1.66838615812432e-25	-0.448381715679822	0.28	0.69	2.14704614689019e-21	6.02686078816652e-15	1.53141928489428e-16	-1.42702071798648	TRUE
TRIM28	2.26947701329424e-25	-0.527245346683214	0.378	0.795	2.92058996840836e-21	0.000164773178071519	1.61456972218654e-05	-0.48233049016591	FALSE	PA
PSMC6	2.60888719260821e-25	-0.480208147291499	0.293	0.696	3.35737692816751e-21	3.76341325639211e-07	2.35121940954173e-08	-0.767316396522163	TRUE
TNFRSF12A	3.94403476911894e-25	-0.671649374446002	0.282	0.637	5.07557834437916e-21	1.67945568543301e-12	5.32456227878365e-14	-1.18733167464822	TRUE
CH507-42P11.8	3.9502325082611e-25	-0.577479995672825	0.477	0.743	5.08355421488122e-21	0.000820379598268182	9.68339894140468e-05	-0.622565426093779	TRUE
GADD45A	4.04041723391863e-25	-0.61577082235324	0.235	0.544	5.19961293832988e-21	3.19437471842989e-06	2.25385985261818e-07	-1.02464172535553	TRUE
PNP	4.46329093379694e-25	-0.5226247513418	0.209	0.556	5.74380910270328e-21	1.24294708383897e-21	1.78681490799759e-23	-1.99403359009739	TRUE
MRGBP	5.22424396462519e-25	-0.49333870171756	0.334	0.702	6.72307955807616e-21	1.20199027142137e-05	9.20009649040366e-07	-0.802396873557151	TRUE
AEN	7.06552897454258e-25	-0.412585880166992	0.094	0.386	9.09262923733884e-21	8.88619842526713e-17	1.94033861022617e-18	-2.07503324599438	TRUE
TIGAR	9.14373959406495e-25	-0.406542207143596	0.116	0.45	1.17670784836022e-20	1.05416676668274e-14	2.74415935067773e-16	-1.72064735013746	TRUE
IFIT3	1.24105831086542e-24	-1.28793337444311	0.152	0.404	1.5971179402527e-20	1.31777139524201e-18	2.49853306736383e-20	-2.9460037231592	TRUE
UBE2Z	1.38636935463194e-24	-0.47115024884853	0.33	0.708	1.78411872247585e-20	0.000106461226349509	9.97686214760337e-06	-0.692982547837178	TRUE
CCDC174	1.51464876824925e-24	-0.397174959699855	0.155	0.497	1.94920149985996e-20	3.58171506461376e-14	9.62991228810599e-16	-1.58928934707527	TRUE
CTD-2540F13.2	2.11647353741093e-24	0.433133213281954	0.44	0.07	2.72368979529412e-20	2.44220305478344e-05	1.99642366433458e-06	3.685754559681	TRUE
TRIB3	2.80752684208109e-24	-0.758211806591364	0.328	0.713	3.61300629307415e-20	4.00365381377632e-16	9.27102988969884e-18	-1.16498788035885	TRUE
GADD45B	4.2969590115928e-24	-0.67880534817364	0.338	0.596	5.52975655201878e-20	1.10978567942557e-05	8.42536800682869e-07	-1.0216853936495	TRUE
RNF139	4.4001396254268e-24	-0.35871453223858	0.085	0.351	5.66253968396175e-20	7.93418996561151e-15	2.0345657694085e-16	-2.02677034328433	TRUE
BCL3	4.45501032210629e-24	-0.547115936756876	0.367	0.673	5.73315278351858e-20	1.1662490455691e-06	7.70309805527806e-08	-0.870653240746497	TRUE
TSSC4	7.95219824214034e-24	-0.472508477675437	0.217	0.596	1.02336839178104e-19	2.65504513304452e-10	1.08933392668234e-11	-1.01920824096019	TRUE
NR2F1	1.08114973047247e-23	-0.56847916323775	0.075	0.304	1.39133158814502e-19	3.0879041473029e-21	4.63101639932752e-23	-3.32134961292043	TRUE
STK17A	1.18322853380189e-23	-0.560155293781916	0.242	0.596	1.52269680014966e-19	8.29545599311414e-12	2.85561193950545e-13	-1.18363345930325	TRUE
EIF5	1.37909548364743e-23	-0.58988936823436	0.844	0.953	1.77475797790588e-19	0.0020972489285581	0.000280958672222718	0.372912090258965	FALSE	PA
UBE2B	2.20644481541166e-23	-0.52692949772235	0.443	0.795	2.83947383295327e-19	0.000115170676331066	1.09183483661435e-05	-0.574316047444017	TRUE
OTUD1	7.58251305746737e-23	-0.441916427029212	0.038	0.228	9.75793605365476e-19	6.88955943292899e-37	2.83741277445984e-39	-4.48483604876325	TRUE
NFKBIZ	9.26263875721971e-23	-0.504251702853791	0.214	0.474	1.19200898166661e-18	0.0095710017458965	0.00162633767346368	-0.845527466655999	TRUE
UBE2D1	9.95380352726265e-23	-0.441005109633795	0.194	0.544	1.28095497592343e-18	1.30795339002406e-11	4.61427336289474e-13	-1.23566269542853	TRUE
BCL2L11	1.74523269750752e-22	-0.398890742185962	0.117	0.404	2.24593995842243e-18	1.53399392326935e-14	4.04090403285654e-16	-1.97855445086892	TRUE
PGD	2.14742407006684e-22	-0.605671253301086	0.617	0.912	2.76352003576901e-18	7.21617673612523e-05	6.52702597004411e-06	-0.444379897577813	FALSE	PA
CDC37L1	4.31575779679411e-22	-0.351093545625566	0.101	0.398	5.55394870869435e-18	3.52935252741326e-17	7.43223665342289e-19	-2.08727362654333	TRUE
ADPRHL2	4.51703081355447e-22	-0.286215215407741	0.069	0.351	5.81296695396325e-18	4.6542274884938e-12	1.54791309742431e-13	-1.8573075815532	TRUE
NCOA7	4.85888813950138e-22	-0.517884799257896	0.323	0.673	6.25290314672433e-18	1.36289797029825e-07	7.85818862352398e-09	-1.00387440219533	TRUE
IFIT1	5.5655663513984e-22	-0.938135456992196	0.086	0.333	7.16232733761461e-18	3.01030197266906e-21	4.49124235568001e-23	-3.14428495942854	TRUE
TRAF4	5.58125113412098e-22	-0.388185768105074	0.137	0.427	7.18251208450029e-18	4.20551118206279e-12	1.38560629512365e-13	-1.66138632399557	TRUE
CDC42EP2	7.07901815440116e-22	-0.345812385974839	0.06	0.327	9.10998846289886e-18	8.37550740024846e-15	2.15424116052703e-16	-2.23153804237163	TRUE
MYC	8.00771569699319e-22	-0.52611599256594	0.311	0.637	1.03051293304605e-17	0.00283276598362997	0.000395561463406873	-0.706938838142374	TRUE
EIF1	1.32368868722259e-21	-0.548253359362212	1	1	1.70345497158675e-17	1.1826774121294e-06	7.82998799544838e-08	0.465970075212146	FALSE	PA
CDC123	1.3588787479272e-21	-0.447563828901454	0.388	0.76	1.74874106070752e-17	0.000514159083082524	5.62942068585963e-05	-0.553674771948787	TRUE
TIMM17A	1.51779587461047e-21	-0.5117581503708	0.34	0.69	1.95325151103621e-17	2.85467200218869e-07	1.7368934475979e-08	-0.791745560871445	FALSE	PB2
MID1IP1	1.67690301466331e-21	-0.396703595090609	0.144	0.462	2.15800648957022e-17	1.94899958637277e-12	6.22456158209036e-14	-1.50275670266784	TRUE
PAFAH1B1	1.75805077553934e-21	-0.465034157225432	0.392	0.731	2.26243554304157e-17	0.00205066097686085	0.000273442710101268	-0.521866570621515	TRUE
FAM103A1	1.8816634304084e-21	-0.426050807515327	0.268	0.614	2.42151266859257e-17	2.41751210265435e-07	1.45212281867419e-08	-0.877636992187619	TRUE
BAX	2.03151819599041e-21	-0.555356847541086	0.483	0.825	2.61436076642005e-17	0.000456136492548185	4.94452099700613e-05	-0.46813610215504	FALSE	NA
NARF	2.27434925361723e-21	-0.444018715277979	0.226	0.567	2.92686005448002e-17	1.86535204215915e-12	5.94291970848746e-14	-1.38620570767975	TRUE
CACNA1A	3.3774443333631e-21	0.328782204107003	0.275	0.006	4.34643311260497e-17	8.22204730908326e-90	1.91671007283004e-93	8.40222834297357	TRUE
UBE2V2	3.90294040060757e-21	-0.538483255831523	0.35	0.69	5.02269400154188e-17	4.92037506496456e-08	2.72610725100609e-09	-0.822702126937027	TRUE
B3GNT2	3.96018282822492e-21	-0.272157258213393	0.067	0.339	5.09635928164265e-17	8.55561627167946e-14	2.39336534136654e-15	-2.18351948318967	TRUE
OGFR	5.88257813034811e-21	-0.422758691310752	0.184	0.52	7.57028979594498e-17	7.21480026364105e-12	2.46679005051058e-13	-1.35403948308293	TRUE
CDKN1A	7.06453175290808e-21	-0.560783667338888	0.209	0.55	9.09134591281741e-17	3.2385503598458e-10	1.33628894325753e-11	-1.37884697862436	TRUE
CPEB2	7.18194572853522e-21	-0.381618843504108	0.163	0.427	9.24244595805198e-17	8.27538725276895e-05	7.5751077657641e-06	-1.00568840014912	TRUE
COQ10B	1.17868647380855e-20	-0.365973532577539	0.164	0.48	1.51685162314422e-16	3.81288923849954e-09	1.79548595736321e-10	-1.23428618569779	TRUE
TUBB4B	1.3359169440379e-20	-0.626207614888051	0.299	0.655	1.71919151528237e-16	7.18405158981813e-07	4.63343136183779e-08	-0.835709029726264	TRUE
FAM217B	1.80141213646564e-20	-0.324131563468219	0.081	0.363	2.31823727841763e-16	1.25285308605366e-11	4.39068103046237e-13	-1.87290445483502	TRUE
GNAI1	2.11570472670351e-20	-0.391524062914366	0.154	0.468	2.72270041279475e-16	1.43621526558529e-12	4.54223026725629e-14	-1.54286357047766	TRUE
ZNF581	2.12320560265915e-20	-0.545975169812078	0.424	0.719	2.73235329006206e-16	0.00225471647187508	0.000305557970856332	-0.597559259625083	TRUE
DUSP5	2.35740809732668e-20	-0.626252434154367	0.261	0.561	3.03374848044971e-16	7.77384996043765e-10	3.33449776840592e-11	-1.14848724750492	TRUE
KPNB1	3.38629210008336e-20	-0.598097843926065	0.543	0.83	4.35781930359727e-16	0.00115861780456233	0.000143547905952064	-0.427114157440467	FALSE	PA
C19orf24	4.71114355561995e-20	-0.514474423921484	0.382	0.708	6.06277064172732e-16	9.50532304167222e-06	7.1276996932269e-07	-0.673433356134051	TRUE
CYP24A1	4.71593185964213e-20	-0.664167169655195	0.313	0.678	6.06893271017345e-16	4.94827795529752e-09	2.362523269972e-10	-0.909786982213761	FALSE	PB2
PRR14	5.07526941868839e-20	-0.339996665686473	0.138	0.404	6.53136421491009e-16	1.7249610612526e-10	6.82263719152674e-12	-1.60013260524614	TRUE
IFNL1	5.12745134466105e-20	-1.05097998423651	0.024	0.199	6.59851713544431e-16	6.44797686706807e-13	1.9440632717557e-14	-4.55748778387789	TRUE
PRR15	6.42743282001369e-20	-0.354169020134654	0.037	0.257	8.27146329607561e-16	5.79891522522033e-18	1.15807072257489e-19	-3.27333600032887	TRUE
AC025335.1	6.85582319745199e-20	0.361974612428934	0.293	0.018	8.82275887280097e-16	3.46719821595263e-100	2.69422504930658e-104	7.82548702246619	TRUE
CHTOP	6.9706670982344e-20	-0.453714839179939	0.201	0.526	8.97055148871785e-16	7.02356410008995e-10	2.99629861756887e-11	-1.06599034443318	TRUE
SLC25A38	7.15018164105397e-20	-0.414765068380896	0.224	0.556	9.20156875387235e-16	8.80189317993246e-10	3.79598314932203e-11	-1.24348810143903	TRUE
MAT2B	8.03917659198097e-20	-0.357395922309351	0.149	0.45	1.03456163562203e-15	1.22858250561027e-09	5.39396313365299e-11	-1.39857256666913	TRUE
HTATIP2	8.69705835106857e-20	-0.485886409660421	0.564	0.865	1.11922443919901e-15	0.00423910313539676	0.00062916209407163	-0.414131273842366	TRUE
TNFSF9	9.21733041166149e-20	-0.364503188678034	0.079	0.351	1.18617825067672e-15	1.7907972766085e-12	5.69147630843793e-14	-1.78919206806836	TRUE
MAP3K8	1.10879731737339e-19	-0.496943449743726	0.17	0.45	1.42691126772781e-15	5.95784166110833e-18	1.19443868876055e-19	-2.29820484230293	TRUE
PHACTR4	1.30559241407859e-19	-0.394921254860435	0.219	0.52	1.68016687767774e-15	2.04166924243086e-08	1.05026423070109e-09	-1.19635990119165	TRUE
RNF114	1.31002972866751e-19	-0.405527829695611	0.253	0.579	1.68587725782222e-15	1.85947845401798e-06	1.26720227226185e-07	-0.960240723146693	TRUE
EIF2S3	1.6143344131093e-19	-0.486178314278003	0.507	0.819	2.07748695623036e-15	0.00516083793380952	0.000793234706121317	-0.43207368234096	TRUE
RAD23B	1.71702092277039e-19	-0.470776492364913	0.341	0.62	2.20963422551322e-15	9.99292028026267e-07	6.50716232408121e-08	-0.814165477963195	TRUE
SET	1.73406783350974e-19	-0.502359583512516	0.938	0.994	2.23157189494368e-15	0.00232499374772015	0.000316165907103136	0.360656398833391	FALSE	PA
ZNF766	1.93959408287088e-19	-0.373696978099961	0.112	0.374	2.49606362524653e-15	3.93520093808746e-12	1.28731945043338e-13	-1.80062677806763	TRUE
CDKN1B	2.28280263358397e-19	-0.404558559416309	0.227	0.544	2.93773870915922e-15	3.6360286306803e-07	2.26033328506041e-08	-1.2030480759118	TRUE
FAM32A	2.64641805842473e-19	-0.451398309219248	0.314	0.602	3.40567539938678e-15	0.000107066311284123	1.00585259416043e-05	-0.782719013711767	FALSE	PB1
SNPH	3.09123787559542e-19	-0.26483809431067	0.012	0.164	3.97811402210375e-15	1.70523746422095e-22	2.33212987569266e-24	-4.97588465178431	TRUE
MAF1	3.32726112290894e-19	-0.56338901923835	0.494	0.795	4.28185233907151e-15	3.98397395493732e-05	3.44561583016958e-06	-0.530017945321122	FALSE	PB2,PB1
E2F4	3.37342596250095e-19	-0.290668926666981	0.107	0.398	4.34126187114248e-15	3.91532239812673e-08	2.11145679097051e-09	-1.27571635350028	TRUE
NASP	3.56343498373246e-19	-0.474161066947854	0.337	0.684	4.5857844805653e-15	3.4702172830654e-07	2.14647055507037e-08	-0.786937041626886	FALSE	PA
METRNL	4.34102985981542e-19	-0.300867218635682	0.053	0.275	5.58647132659647e-15	1.17531555280643e-16	2.6302811345734e-18	-2.69483999937599	TRUE
EXOSC4	4.62502943907028e-19	-0.372213118001279	0.154	0.468	5.95195038513954e-15	1.68315173407813e-09	7.54665125932924e-11	-1.15199836522224	TRUE
VASN	5.72431084233251e-19	-0.285416321122433	0.04	0.228	7.36661562299771e-15	2.88203882568514e-20	4.68059767323174e-22	-3.28827338941064	TRUE
SAP30BP	7.9687048827459e-19	-0.353597020790158	0.175	0.497	1.02549263136057e-14	1.57432989152704e-07	9.1751295255675e-09	-1.05596876141139	TRUE
MRPL44	1.56049277853782e-18	-0.385253144191316	0.179	0.497	2.00819815670032e-14	3.4160594794894e-09	1.59269227421994e-10	-1.16012537153465	TRUE
EPS8L2	1.65474424139777e-18	-0.400591528433491	0.17	0.456	2.12949036425479e-14	2.09061179565699e-11	7.52158879003174e-13	-1.53876954631873	TRUE
ATMIN	1.95692317157433e-18	-0.342064188986201	0.216	0.55	2.518364429499e-14	4.76559132891238e-05	4.17345670035298e-06	-0.862401168205293	TRUE
ADM	2.05764476381636e-18	-0.468373689644496	0.207	0.491	2.64798304655527e-14	0.000672386182175435	7.69620674756714e-05	-0.877793741869712	TRUE
ZFP36	2.45730331016463e-18	-0.438338797247957	0.182	0.404	3.16230362985086e-14	0.000755776780341299	8.82388453069695e-05	-1.01659289520013	TRUE
NRBF2	2.5158725301036e-18	-0.402071900636343	0.163	0.45	3.23767635899032e-14	5.76460354124877e-12	1.9396016266693e-13	-1.41337702851011	TRUE
RPP38	2.83811704341474e-18	-0.391069137415938	0.134	0.404	3.65237282317043e-14	9.14577739635798e-10	3.95850338780899e-11	-1.46958072711441	TRUE
OSGIN2	2.96094313501984e-18	-0.472098027630029	0.357	0.637	3.81043772045703e-14	0.00376875305980804	0.000549689136161294	-0.514733684255739	TRUE
POLR1D	3.43041692144767e-18	-0.443708032024623	0.864	0.953	4.41460353621101e-14	0.000698395105916868	8.07531212684979e-05	0.428878464918558	FALSE	PA
TVP23B	3.84635268315892e-18	-0.424698626141835	0.323	0.596	4.94987126795721e-14	0.000675252598431007	7.73951031693011e-05	-0.642431984306584	TRUE
SLC25A33	4.54952613733583e-18	-0.318501599657858	0.159	0.433	5.85478518613747e-14	7.43420532340671e-08	4.20553382192873e-09	-1.28925685708651	TRUE
MRPL12	5.31109636705009e-18	-0.539701249047871	0.41	0.737	6.83484991475676e-14	0.000543746252400854	6.0082925706272e-05	-0.462486180813625	TRUE
TACC2	6.54381048810105e-18	-0.456946850625925	0.239	0.567	8.42122971713724e-14	2.65005982599951e-06	1.85951046924979e-07	-0.786120114837013	TRUE
NUDT4	7.04227157207343e-18	-0.413815606644827	0.234	0.561	9.0626992861013e-14	2.01717671388463e-06	1.38877812456429e-07	-0.946154226755202	TRUE
TMEM70	8.24564406631402e-18	-0.408614494104491	0.288	0.596	1.06113193489395e-13	6.05367886390225e-06	4.42653804563837e-07	-0.772618664950852	TRUE
TMEM165	8.76408610309048e-18	-0.422199450345569	0.24	0.509	1.12785024060671e-13	5.83605114046287e-12	1.96817638896642e-13	-1.55425076232705	TRUE
NNMT	9.40206908777956e-18	-0.631317752302174	0.599	0.854	1.20995227090635e-13	0.00348227893674454	0.000501411366057008	-0.377974851182515	FALSE	PA
DPF2	9.54619750652511e-18	-0.328197582840142	0.15	0.444	1.22850015711472e-13	1.6472296254406e-09	7.37278937177548e-11	-1.2717195183318	TRUE
PIM1	9.71702382333498e-18	-0.310891461519933	0.089	0.345	1.25048379582498e-13	4.06066487466385e-10	1.68813094097845e-11	-1.8630124939988	TRUE
PLEKHM2	1.14123827471695e-17	-0.323022563769087	0.15	0.444	1.46865953573325e-13	1.02850691026971e-09	4.4755914970164e-11	-1.54207284015207	TRUE
ARF6	1.20714269185949e-17	-0.425615853811733	0.229	0.532	1.55347193015398e-13	7.30515177783341e-10	3.12210232170982e-11	-1.19813442658005	TRUE
BAMBI	1.32493390738017e-17	-0.410291356901541	0.085	0.333	1.70505744540755e-13	6.36208295745415e-17	1.36446879808637e-18	-2.35120145283859	TRUE
PELO	2.71482353251921e-17	-0.367846192300831	0.148	0.421	3.49370640399897e-13	1.26775185597595e-07	7.28989333609607e-09	-1.10970690657314	TRUE
GID8	3.13382371108652e-17	-0.340543840507846	0.253	0.585	4.03291773379725e-13	0.000163048847447787	1.59513947421527e-05	-0.73415725018877	TRUE
C5orf30	3.36191014499393e-17	-0.264262570499616	0.088	0.31	4.32644216559269e-13	1.95829621817481e-10	7.85205415011426e-12	-1.80057199119093	TRUE
HERPUD1	4.46410809350876e-17	-0.537655763554501	0.256	0.573	5.74486070553642e-13	3.03492765637165e-07	1.86307626741286e-08	-0.938296628685357	TRUE
EIF4B	5.40620531095548e-17	-0.4315898751562	0.855	0.965	6.95724561466861e-13	0.000241036420185779	2.44988451008625e-05	0.439676158704088	FALSE	PA
TFAM	6.96056596090498e-17	-0.398122266949057	0.248	0.561	8.95755233508862e-13	2.07637456716234e-06	1.43708436653543e-07	-0.822692107281354	TRUE
TNFAIP8	8.15020983343753e-17	-0.267492219139549	0.07	0.269	1.04885050346508e-12	3.9354673396963e-13	1.16819373981194e-14	-2.28633687973935	TRUE
HMOX1	8.58696768742169e-17	-0.504374213138683	0.2	0.509	1.1050568716943e-12	9.67424578676414e-08	5.51783076189671e-09	-1.23273204138	TRUE
TNPO1	8.98946677534934e-17	-0.489046260449216	0.347	0.649	1.15685447931971e-12	0.000373634354197208	3.96309653803084e-05	-0.534309642464692	TRUE
ALDH3A2	1.27174707665115e-16	-0.493800656559336	0.313	0.62	1.63661131294236e-12	6.25875834057661e-05	5.60754399462649e-06	-0.677311213739651	TRUE
MAPK6	1.30408656216671e-16	-0.45239921649957	0.242	0.532	1.67822899685234e-12	3.64537066379026e-05	3.09893130609498e-06	-0.815493426176981	TRUE
RMND5A	1.40882259357773e-16	-0.357790109130967	0.133	0.374	1.81301379567517e-12	9.78434112044489e-10	4.24249152630993e-11	-1.68191235643145	TRUE
MOB4	1.56901183776398e-16	-0.396737256623895	0.244	0.526	2.01916133401847e-12	2.22486605414611e-08	1.14968989510231e-09	-1.08187326061238	TRUE
BFAR	1.97990503064922e-16	-0.444931976503641	0.366	0.643	2.54793978394248e-12	0.000920384440469532	0.000110001365616568	-0.553618438325125	TRUE
SYDE1	2.07862983118884e-16	-0.257064595977289	0.033	0.199	2.67498872975691e-12	6.64119456041946e-20	1.15081699197571e-21	-3.72294365914533	TRUE
RNPEPL1	2.0999843427692e-16	-0.330795565299025	0.178	0.48	2.70246985070968e-12	7.41598589120054e-05	6.73656656058235e-06	-0.803339832033135	TRUE
SMIM13	2.32740873826188e-16	-0.411623855994093	0.25	0.532	2.99514230526921e-12	1.80112113252425e-05	1.43876954249353e-06	-0.899235249674645	TRUE
AP1S1	2.36035529846468e-16	-0.400359219291082	0.246	0.567	3.03754123359419e-12	0.00247024687386278	0.000339949274505477	-0.498746474713842	FALSE	PB2,PA
MRPL15	2.60692145059738e-16	-0.416972557934344	0.34	0.667	3.35484721477377e-12	0.00287936972477925	0.000402516600736488	-0.523323736945538	TRUE
PTPRA	2.66126439217e-16	-0.354544310182879	0.209	0.515	3.42478114628358e-12	2.07637456716234e-06	1.43760178672908e-07	-0.916817414801002	TRUE
SPSB1	2.73663734365382e-16	-0.256541720148383	0.068	0.292	3.5217785975481e-12	6.51269388462714e-12	2.21661350646257e-13	-2.15526826968396	TRUE
SCD	2.89445957966871e-16	-0.615417674224929	0.407	0.737	3.72488003307567e-12	1.00498228609812e-05	7.59066580221754e-07	-0.697135795444663	FALSE	PB2,PA
BRIX1	2.9343263326882e-16	-0.382227738931296	0.249	0.55	3.77618455753645e-12	0.000260958781557733	2.67062487614837e-05	-0.74385354801846	TRUE
INTS10	3.0247517828691e-16	-0.347258705882636	0.241	0.55	3.89255306937425e-12	6.87890558732508e-05	6.19523783954446e-06	-0.834892443711307	TRUE
RAB9A	3.16976403444044e-16	-0.363728043415532	0.214	0.515	4.0791693359214e-12	4.70925655328417e-07	2.97507621246408e-08	-1.10311819255585	TRUE
C14orf119	3.28248730878422e-16	-0.470554068847549	0.273	0.573	4.22423291767442e-12	5.77061007362415e-06	4.2075005071941e-07	-0.824552155890316	FALSE	PB2,PB1
TSEN54	3.5983025778859e-16	-0.279707072727049	0.136	0.415	4.63065558748137e-12	4.49679004436054e-05	3.92407741068994e-06	-0.866115754431649	TRUE
CYTH2	3.73430721193474e-16	-0.348585037591787	0.136	0.409	4.80567995103881e-12	5.66105078707316e-08	3.16286853361225e-09	-1.20927599042216	TRUE
SNX17	3.86450256137208e-16	-0.403456841875859	0.321	0.649	4.97322834622973e-12	0.000613569389548182	6.93716265282931e-05	-0.549444974730725	TRUE
G3BP1	4.65857664364556e-16	-0.420394705048323	0.297	0.596	5.99512228270747e-12	0.000173498374499691	1.70835543520318e-05	-0.621109406013407	TRUE
MALSU1	5.86867199893132e-16	-0.435957969777176	0.2	0.485	7.55239399542472e-12	3.92882681273662e-08	2.12179239634156e-09	-1.07606613405127	FALSE	PB2
HLA-E	6.06838297088129e-16	-0.319710968962823	0.289	0.614	7.80940204522713e-12	0.00732133879685823	0.00118220079414651	-0.537249519436311	TRUE
LSM14A	1.08713278920057e-15	-0.394417428027362	0.33	0.643	1.39903118642221e-11	0.00177733296440936	0.000231886086505813	-0.544330345141561	TRUE
MSX1	1.46013726075329e-15	-0.45119190159746	0.124	0.287	1.8790506408634e-11	0.00356823540556614	0.000516006378876259	-1.1710634952545	TRUE
MAPKAPK2	1.78767098472152e-15	-0.316101039960877	0.163	0.444	2.30055379023813e-11	1.36340824978362e-06	9.13247269650696e-08	-1.15404430757588	TRUE
ZNRD1	1.97972284484169e-15	-0.337413723141503	0.201	0.491	2.54770532902676e-11	2.92649431614237e-07	1.78950078497277e-08	-1.07395613226675	TRUE
BPGM	2.11134271409469e-15	-0.308729914178655	0.157	0.433	2.71708693876846e-11	4.14576919888355e-05	3.60487662875957e-06	-1.08738262798711	TRUE
CCNG1	2.17362125354896e-15	-0.471493338273747	0.302	0.561	2.79723319119216e-11	1.36850866004548e-05	1.06341491960951e-06	-0.796175100336229	FALSE	PB2,PB1
RIPK2	2.31987049996448e-15	-0.366204535477653	0.22	0.485	2.98544134640429e-11	0.000243537533929866	2.48287547218886e-05	-0.800393877331792	TRUE
THRAP3	2.6416907007354e-15	-0.447941161243312	0.273	0.561	3.39959176277639e-11	2.59050734840507e-05	2.12973562406758e-06	-0.747152152339932	TRUE
MBD6	2.64509582028709e-15	-0.262624377799492	0.089	0.327	3.40397381112746e-11	4.59693702545923e-09	2.17898172781889e-10	-1.63515924419338	TRUE
NMD3	2.94677527324753e-15	-0.259998583412077	0.123	0.386	3.79220509914224e-11	1.91736608655902e-06	1.31261133130663e-07	-1.22360005081747	TRUE
BLOC1S4	3.20452129874526e-15	-0.336322794107327	0.149	0.421	4.12389845935528e-11	1.36641931229992e-06	9.17387742503016e-08	-1.02493915150212	TRUE
PPP1R16A	3.30861628624987e-15	-0.28915291052879	0.175	0.462	4.25785829877496e-11	5.18293886205787e-06	3.76164806679777e-07	-1.0547620030757	TRUE
RNF187	3.30864048028092e-15	-0.5348016865854	0.393	0.673	4.25788943407351e-11	0.000110256137999148	1.03839023432254e-05	-0.601850764050422	FALSE	PA
WIPI2	4.59209126382147e-15	-0.425483247602253	0.285	0.567	5.90956224741186e-11	9.76753446966054e-05	9.07760604997592e-06	-0.642198882822924	TRUE
SRSF6	5.24258023058085e-15	-0.335942727795316	0.175	0.439	6.7466764987345e-11	1.36850866004548e-05	1.06298565368141e-06	-0.994377152467538	TRUE
ABCC2	5.39904776336958e-15	-0.429591755178957	0.245	0.538	6.94803456668031e-11	1.30874028482095e-05	1.01188638075751e-06	-0.793371562678494	TRUE
LINC01003	5.94985550467314e-15	-0.262117663828681	0.101	0.327	7.65686904896387e-11	9.80859924912002e-07	6.37189289942057e-08	-1.58989843172633	TRUE
PRR7	6.03484825894782e-15	-0.299074004054833	0.235	0.538	7.76624622443995e-11	0.000330307064549004	3.46502865134164e-05	-0.820429660866618	TRUE
HIST2H2AA4	6.18292813868362e-15	-0.542728504272833	0.336	0.614	7.95681022167196e-11	0.000350144721107215	3.69217799784359e-05	-0.75991323977899	TRUE
RHOB	8.56458330640265e-15	-0.517563933835268	0.178	0.409	1.10217622570096e-10	6.97108485973011e-09	3.4235182464445e-10	-1.48517072911206	TRUE
IFIT5	8.70379964876096e-15	-0.254957113637725	0.062	0.269	1.12009197679905e-10	2.72993061567873e-12	8.80349060149718e-14	-2.41104148227914	TRUE
RHOT2	8.97739138230179e-15	-0.277623322998326	0.119	0.357	1.15530049698842e-10	2.58918964678446e-07	1.56195529382415e-08	-1.32644310154402	TRUE
SHMT2	9.26369429837479e-15	-0.387461189796441	0.322	0.637	1.19214481925785e-10	0.00898729266096482	0.00150308730468275	-0.434058643640311	FALSE	PA
BTF3L4	1.02150585645388e-14	-0.40135064559907	0.344	0.637	1.3145758866705e-10	0.000916470226539557	0.000109457979500451	-0.552020065819786	TRUE
NIP7	1.33999514398457e-14	-0.35835593002839	0.214	0.497	1.72443975079374e-10	0.000258968054033937	2.64823963873386e-05	-0.756056438114088	TRUE
ID1	1.46247023157599e-14	-0.666112568920809	0.522	0.749	1.88205294101515e-10	0.00152662386708141	0.000195736217319476	-0.610697758474797	FALSE	PA
ORAI1	2.1273564555563e-14	-0.315481541374031	0.196	0.48	2.7376950226554e-10	0.00186799757701533	0.000245166517023769	-0.574153727369781	TRUE
BZW2	2.17728995254079e-14	-0.346198552697236	0.266	0.561	2.80195443992474e-10	0.00402038006110209	0.000592013382219944	-0.604903419785185	TRUE
NKIRAS2	2.19453484672147e-14	-0.288127187918471	0.176	0.45	2.82414689424586e-10	0.00325154874264566	0.000462124691141418	-0.722491961915449	TRUE
NRBP1	2.2236063663598e-14	-0.329171366742711	0.217	0.509	2.86155903286843e-10	0.00118846281628125	0.000147484273649947	-0.603064600142577	FALSE	PA
PFKFB3	2.45759364923658e-14	-0.319407726551425	0.116	0.351	3.16267726720255e-10	2.54170853573061e-07	1.52869873856204e-08	-1.34562499847849	TRUE
RIC8A	2.46066993009054e-14	-0.346060857960901	0.168	0.415	3.16663613303352e-10	3.52941251158998e-08	1.88963029022107e-09	-1.20435896480195	TRUE
UBE2Q2	2.49182774619498e-14	-0.371302785667133	0.217	0.48	3.20673312657832e-10	1.45931747684817e-05	1.13738086042327e-06	-0.899349934373157	TRUE
JAGN1	2.78352881811016e-14	-0.406838901204749	0.311	0.602	3.58212323602596e-10	0.0038134622175563	0.000557691809265752	-0.497916104793107	TRUE
ZMIZ1	2.84479711305348e-14	-0.256593009078665	0.134	0.392	3.66096940478853e-10	0.000641639175844205	7.30937160453497e-05	-0.818327130344119	TRUE
RCL1	2.94677469985793e-14	-0.278612932183492	0.117	0.345	3.79220436124717e-10	3.64537066379026e-05	3.09914392060807e-06	-1.05377660102305	TRUE
GSKIP	3.08806516563706e-14	-0.322050644533384	0.2	0.444	3.97403106165833e-10	2.46809723825988e-06	1.72032265344558e-07	-1.05887138408377	TRUE
H1F0	3.2842362517162e-14	-0.550679332837268	0.261	0.52	4.22648363233358e-10	1.72551666453498e-05	1.36764861125626e-06	-0.808798996515123	TRUE
HNRNPA1	3.34672138552385e-14	-0.406194619805409	0.94	0.994	4.30689575103064e-10	3.6224130143832e-05	3.07380139226548e-06	0.481247183056964	TRUE
TRIM16L	4.00936210164039e-14	-0.538687010275951	0.335	0.579	5.15964808860102e-10	0.0020245505572959	0.000269174450503791	-0.517372147637641	FALSE	PB1
SH3GLB1	4.09510943513489e-14	-0.344075972966919	0.274	0.55	5.26999633207509e-10	0.000389946433189244	4.16661552988123e-05	-0.730563546581636	TRUE
PDCD2L	4.29455767149324e-14	-0.25706459597729	0.096	0.327	5.52666626744466e-10	4.62867578875616e-08	2.54291225631409e-09	-1.49405411863515	TRUE
RABGGTB	4.83126274661283e-14	-0.335113891385016	0.204	0.468	6.21735202861605e-10	0.000416107988972636	4.47827775838915e-05	-0.821844033098558	TRUE
POP7	5.92096098342548e-14	-0.446233068907208	0.299	0.561	7.61968468957025e-10	3.72148345539183e-05	3.17521861373862e-06	-0.752270051261604	TRUE
PNRC1	7.23570732073277e-14	-0.380274340793759	0.269	0.544	9.311631751051e-10	0.00998337644693787	0.00171677768879272	-0.512864563603185	TRUE
C7orf26	8.01801559882956e-14	-0.266069159070371	0.107	0.327	1.03183842741338e-09	6.0462738288753e-09	2.93175450246187e-10	-1.50096237385871	TRUE
XPOT	8.21606583368913e-14	-0.359625771468866	0.22	0.48	1.05732551213745e-09	1.16057199980462e-05	8.84700545347996e-07	-0.896764285335051	TRUE
TERF1	8.47808532798719e-14	-0.350237421910968	0.248	0.52	1.09104480085867e-09	0.000166415088819366	1.63195152762484e-05	-0.719233212287113	TRUE
MRTO4	9.05417536381531e-14	-0.345171863487556	0.226	0.509	1.16518182756939e-09	0.0001029627933799	9.61604029776131e-06	-0.790405558712835	TRUE
MRPL49	9.44495155804365e-14	-0.268715213197265	0.115	0.357	1.21547081600464e-09	1.3654648238585e-05	1.05786652372906e-06	-1.0880079641307	TRUE
PPFIA1	9.46852683061577e-14	-0.379991435353015	0.213	0.48	1.21850471783194e-09	2.3636126200912e-05	1.9285051294551e-06	-0.791812280701862	FALSE	PA
MRPS18B	1.00550801047473e-13	-0.435047751172646	0.305	0.561	1.29398825867993e-09	0.00013222788017524	1.26689701030438e-05	-0.720101549235069	TRUE
SIRT1	1.06930205958448e-13	-0.280009219816024	0.112	0.339	1.37608482047926e-09	1.01677511561714e-06	6.6368101415681e-08	-1.29645569109027	TRUE
C12orf65	1.11881671795602e-13	-0.326986710198333	0.174	0.427	1.4398052343376e-09	9.66394149496523e-05	8.9663114033635e-06	-0.81885780998939	TRUE
TP53I13	1.12672016423835e-13	-0.362336651287409	0.18	0.433	1.44997617935833e-09	1.37297840328676e-05	1.06795507163731e-06	-0.82925006062552	FALSE	PA
ZNF277	1.15801262683202e-13	-0.289974330066087	0.164	0.421	1.49024644947013e-09	1.25907279986073e-05	9.67614421526354e-07	-0.982567510189212	TRUE
TUBG1	1.1875524330135e-13	-0.360327829265971	0.239	0.52	1.52826122604508e-09	0.00203449850977838	0.000270655175129427	-0.581296763727955	TRUE
RPL7L1	1.26423160614574e-13	-0.379316348390308	0.347	0.614	1.62693965394896e-09	0.00692420194742787	0.0011121552121636	-0.492211094902449	TRUE
SCAF1	1.41891702741343e-13	-0.281898728015028	0.135	0.363	1.82600432257835e-09	9.9810181193772e-06	7.53094148256683e-07	-1.12835215934871	TRUE
EDN1	1.61917722117629e-13	-0.519922021471848	0.223	0.48	2.08371916593176e-09	1.9092310624558e-05	1.52958056211977e-06	-1.03799525048034	TRUE
KLF2	1.69579197589574e-13	-0.280247931432947	0.046	0.211	2.18231469378023e-09	4.21821536599737e-14	1.14067833348907e-15	-2.97025305894466	TRUE
FBXL15	1.83924573583568e-13	-0.26964337818415	0.11	0.345	2.36692533744694e-09	1.92246104247246e-05	1.54466137067101e-06	-0.9141760574781	TRUE
RUSC1	1.95166498832539e-13	-0.310934675797937	0.243	0.526	2.51159767347595e-09	0.000625269455012899	7.08959173822543e-05	-0.708982238614196	TRUE
AKR1C1	2.29123806174267e-13	-0.540277252279809	0.981	0.988	2.94859426165664e-09	0.00235696333200422	0.000321245915326396	0.332825395459428	TRUE
ZNF720	2.29756786599382e-13	-0.317015953107955	0.18	0.427	2.95674008674745e-09	0.000615739978860583	6.97127320848449e-05	-0.838053882219283	TRUE
RNF13	2.34192884912594e-13	-0.330248993833082	0.238	0.52	3.01382823594018e-09	0.000699059370810378	8.09385704023206e-05	-0.638030816644348	TRUE
PLCXD1	2.73047688488369e-13	-0.308654729035203	0.107	0.327	3.51385070315682e-09	2.05686238026186e-07	1.22430381791948e-08	-1.41387447136628	TRUE
RPF1	2.76772110950161e-13	-0.283655478608378	0.12	0.345	3.56178029581762e-09	9.98689757335751e-05	9.29699533210218e-06	-0.890550641256383	TRUE
AGGF1	3.04228464451349e-13	-0.353151474849787	0.217	0.462	3.91511610902441e-09	0.000329738178676357	3.45537416513234e-05	-0.750912442498782	FALSE	PB2
TACO1	3.1476935201079e-13	-0.298571657859245	0.162	0.421	4.05076679102686e-09	0.00197619990383048	0.000261517478920142	-0.614605602538284	TRUE
PARP14	3.33420579835279e-13	-0.381793522684786	0.146	0.374	4.29078944190021e-09	1.84937818834294e-08	9.49909847303351e-10	-1.51056506068713	TRUE
PTP4A1	3.47719374730408e-13	-0.41855517482328	0.927	0.971	4.47480063340562e-09	0.000217018704276752	2.18216025591823e-05	0.515465728473041	FALSE	PA
STAMBP	3.71230421230838e-13	-0.293969152912741	0.153	0.392	4.77736429081966e-09	4.02479745106176e-05	3.49030535036516e-06	-0.899951662526212	TRUE
POP4	4.34040364238646e-13	-0.349485777883507	0.227	0.503	5.58566544738714e-09	0.00346585831847578	0.000498777652173218	-0.546527324101229	TRUE
RP11-54H7.4	4.37866695589302e-13	0.544884061748317	0.834	0.678	5.63490650553872e-09	8.50517543425221e-53	7.26994558837317e-56	3.05519731069521	TRUE
KLHL5	4.58935278117435e-13	-0.366937720157138	0.306	0.544	5.90603809409327e-09	0.00806448988983791	0.00131974634454881	-0.536325462478542	TRUE
CAPRIN1	4.61849801972476e-13	-0.371391008765762	0.269	0.544	5.94354510158379e-09	0.000118600586010285	1.12803727777286e-05	-0.721008795305886	TRUE
RPS26	5.22229630102658e-13	-0.36785347766869	0.875	0.977	6.7205731097911e-09	3.69171560682577e-08	1.98513264427961e-09	0.498844500255899	FALSE	PA
TOR1AIP1	5.52828291582838e-13	-0.251034426950698	0.109	0.327	7.11434728437954e-09	1.7560848186926e-05	1.39733534411471e-06	-1.08844674217096	TRUE
SOCS6	6.4220166417797e-13	-0.282866313963764	0.127	0.357	8.2644932163063e-09	8.80523505967929e-06	6.57536008419597e-07	-0.995570824305658	TRUE
FNTA	6.60244843206342e-13	-0.354620886143534	0.266	0.538	8.49669088722241e-09	0.000804436118626285	9.4827072185568e-05	-0.677736240150336	TRUE
SAC3D1	6.61621809060356e-13	-0.376709482851089	0.261	0.538	8.51441106079772e-09	0.00999795828627231	0.00172006213736941	-0.462612477379822	TRUE
SLFN5	7.21354818696707e-13	-0.283599319231925	0.092	0.281	9.28311516180792e-09	9.83164484345538e-07	6.39450363973281e-08	-1.48239421250624	TRUE
CAMLG	7.63531971460558e-13	-0.347548868604871	0.688	0.877	9.82589294072593e-09	0.00194846097836717	0.000257089652752153	0.413737017039285	FALSE	PA
ARL6IP4	8.09734487419959e-13	-0.355289174769667	0.786	0.947	1.04204731186075e-08	0.00880229895880407	0.00146853181012917	0.348976120062474	FALSE	PB2,PB1
MLLT6	8.38324241122685e-13	-0.266205867234276	0.127	0.363	1.07883946590078e-08	0.000413485373905811	4.44683936192122e-05	-0.881852621354418	TRUE
REPIN1	9.73147938300854e-13	-0.342453912595051	0.252	0.52	1.25234408179937e-08	0.000698715891036253	8.08445070909146e-05	-0.729607686511364	TRUE
CSK	1.07844593033393e-12	-0.292403962422598	0.143	0.363	1.38785206774674e-08	2.82006909891475e-07	1.71364832959152e-08	-1.37107503976345	TRUE
GTF3C5	1.0802928696555e-12	-0.290934685776897	0.157	0.38	1.39022889395966e-08	0.00010250673367371	9.55848010012064e-06	-0.961594378460947	TRUE
MARCH5	1.13038704755289e-12	-0.289977377179024	0.22	0.491	1.45469509149582e-08	0.000527972313584599	5.80117220769774e-05	-0.713259010524644	TRUE
LPIN1	1.15122698174656e-12	-0.350052778582944	0.17	0.427	1.48151400280965e-08	0.000726830196703211	8.43233727312063e-05	-0.797349055734644	TRUE
ERP29	1.19023167914591e-12	-0.417352953993755	0.74	0.895	1.53170914789287e-08	0.00509098750380825	0.000779333699782598	0.320185716833306	TRUE
FSCN1	1.24239849552001e-12	-0.379749895292422	0.327	0.579	1.59884262388471e-08	0.0019091040765117	0.000251303310716514	-0.724562035479537	FALSE	PA
EHBP1L1	1.39486895503528e-12	-0.259920380878648	0.139	0.38	1.79505685823491e-08	1.77490004718652e-07	1.04405885128619e-08	-1.39372124480161	TRUE
SS18L2	1.49046704762692e-12	-0.319931874037558	0.131	0.351	1.91808204359109e-08	1.51753109568161e-06	1.02237894160848e-07	-1.24456318486175	TRUE
ZC3H12A	1.55807889492977e-12	-0.256550324945127	0.084	0.263	2.00509172988513e-08	2.14267252867098e-05	1.73325208046196e-06	-1.64259023444145	TRUE
ITM2B	1.60725418632411e-12	-0.4145229935786	0.735	0.848	2.0683754123805e-08	1.19610037465719e-07	6.85929036053312e-09	0.646658108101273	FALSE	PA
UBAC2	1.85515344094735e-12	-0.306203181494128	0.22	0.48	2.38739696315514e-08	0.000359421811617459	3.79558817303696e-05	-0.749299113919556	TRUE
EBAG9	1.89655432982451e-12	-0.345073905903112	0.206	0.45	2.44067576705116e-08	0.000240891059725402	2.4465352013451e-05	-0.811931398558536	TRUE
CHMP5	1.98530793008418e-12	-0.389354523513747	0.653	0.854	2.55489277522534e-08	0.0049618588276844	0.000755325312256875	0.379585774171178	TRUE
FADS2	2.5649387354663e-12	-0.371193601455062	0.224	0.485	3.30081965867159e-08	0.000182716611325085	1.80885043770424e-05	-0.779262984703771	FALSE	PA
ABT1	2.59431620521792e-12	-0.25207705446625	0.114	0.31	3.33862552449494e-08	2.47375337414546e-06	1.72618737274273e-07	-1.38640315413449	TRUE
ISG20	2.82989575252274e-12	-0.340087931788964	0.097	0.292	3.64179284392151e-08	8.01419073927384e-12	2.75256220899762e-13	-2.07892199618021	TRUE
AKR1C3-ENSG00000196139	2.86140827412349e-12	-0.564135433580287	0.934	0.977	3.68234630796951e-08	0.00523602047178636	0.000807231689799063	0.291679984211746	TRUE
TIMM23	3.25129879432722e-12	-0.264527317178879	0.168	0.404	4.1840964184197e-08	0.000928157103935646	0.000111214410930823	-0.793227399861524	TRUE
GRWD1	3.55499793284302e-12	-0.287619264299262	0.13	0.357	4.57492683977568e-08	4.00183136763815e-05	3.46727948940596e-06	-0.947793864531249	TRUE
STK11	3.57097749054281e-12	-0.260761457858616	0.172	0.421	4.59549093257955e-08	0.00220487949271904	0.000297090763880241	-0.747947347034426	TRUE
POR	3.88755013336404e-12	-0.407975137093169	0.248	0.515	5.00288826662618e-08	6.07970416463985e-05	5.41877432344542e-06	-0.790468676968166	FALSE	PA
MAP4K4	3.99978312051911e-12	-0.419719385810848	0.337	0.573	5.14732089779604e-08	0.00187303979807	0.000245973833144634	-0.674005569885248	TRUE
GPAT4	4.21732434335433e-12	-0.257556843095277	0.119	0.327	5.42727469746268e-08	4.49996827986122e-06	3.23449425664126e-07	-1.24287705416476	TRUE
CIC	4.3937152894629e-12	-0.287451205545526	0.164	0.409	5.65427220600981e-08	1.98706517441565e-05	1.60120179180125e-06	-1.0731389041524	TRUE
LSM6	4.41726926622842e-12	-0.261902534779758	0.121	0.345	5.68458381870935e-08	0.000185996629034579	1.8514389757813e-05	-0.877544256369284	TRUE
PRPF31	5.04729732954429e-12	-0.364069234268384	0.288	0.55	6.49536693339055e-08	0.000534754987560202	5.9006300593324e-05	-0.628172055688668	TRUE
EIF4E2	5.35152791520392e-12	-0.330953438076447	0.267	0.538	6.88688127407593e-08	0.0038134622175563	0.000557442153336328	-0.608604541869486	FALSE	PB1
METTL23	5.45180243662757e-12	-0.355307643866252	0.244	0.503	7.01592455569602e-08	0.00513166857891591	0.000787555011528396	-0.477260035589061	TRUE
ZNF444	5.51130688103998e-12	-0.271270076100345	0.109	0.316	7.09250082521035e-08	3.99010490466349e-05	3.45401885445266e-06	-1.08648228587652	TRUE
SRSF5	5.60385312239128e-12	-0.383326012063398	0.271	0.52	7.21159858320533e-08	0.00735665142647567	0.00118985786803826	-0.53462422340178	TRUE
CDKN2C	5.82998528478598e-12	-0.344228516632839	0.162	0.322	7.50260806299108e-08	3.82575454676183e-08	2.06018175530807e-09	-1.60254133824092	TRUE
PYGB	6.61975188961383e-12	-0.343218707590801	0.188	0.439	8.51895870674403e-08	0.00010576200647793	9.89489904417028e-06	-0.884607236913265	FALSE	PA
CMAS	6.75899631287341e-12	-0.343533379356212	0.254	0.497	8.69815235503679e-08	0.000902269293723701	0.000107691789195711	-0.653819112491495	TRUE
EPB41L4A-AS1	6.89254205491648e-12	-0.34249893431804	0.795	0.918	8.87001237047202e-08	1.54941330632411e-07	8.99379703025965e-09	0.729212318271883	TRUE
LBH	6.90988207352274e-12	-0.418866422540068	0.218	0.462	8.89232724041641e-08	9.55295279707672e-05	8.84848840944553e-06	-0.955626445331881	TRUE
PAQR5	7.00637289973487e-12	-0.418151495498676	0.332	0.579	9.0165012846688e-08	0.00201085640391886	0.000266884974581818	-0.592532472306483	TRUE
SMARCA5	7.15467372984829e-12	-0.302278844288458	0.256	0.526	9.20734962294176e-08	0.00463268761233332	0.000695517690940775	-0.647915457895814	TRUE
OAS1	8.13837003350772e-12	-0.39147549613432	0.158	0.386	1.04732683961211e-07	4.27635670346898e-08	2.3194474932173e-09	-1.39248787990702	TRUE
KIAA1033	8.93240790508997e-12	-0.299327474488864	0.202	0.357	1.14951157330603e-07	0.00242681324225078	0.000333217732462284	-0.732073628483522	TRUE
NAA60	8.97095383058939e-12	-0.263379456835964	0.179	0.427	1.15447204845855e-07	0.00209110521690056	0.00027997313611933	-0.681496978329359	TRUE
DUSP14	9.50914908851385e-12	-0.251194179479848	0.192	0.444	1.22373239620085e-07	0.00642719939447356	0.00102133986803158	-0.724722728854032	TRUE
HERC5	9.76067689427956e-12	-0.395638863635674	0.071	0.193	1.25610150952484e-07	1.62521211012445e-05	1.27804386933401e-06	-2.04375371750736	TRUE
SLC25A5	1.00329663430393e-11	-0.405678514284949	0.913	0.982	1.29114243868572e-07	3.76101574831024e-12	1.22454394167534e-13	0.679036017514368	FALSE	PA
THAP11	1.172004915573e-11	-0.274682112368132	0.15	0.38	1.50825312585089e-07	0.00442498009052166	0.000660188186634672	-0.64461523898227	TRUE
VPS25	1.20874578539491e-11	-0.346947887634709	0.168	0.409	1.55553495122471e-07	0.000581459787097362	6.49460007676904e-05	-0.662802277385185	TRUE
ABTB1	1.2752849366214e-11	-0.256069075735788	0.109	0.304	1.64116418493808e-07	4.88566753971816e-06	3.53830301267956e-07	-1.22459322478166	TRUE
MED29	1.40388045178686e-11	-0.301263432877738	0.189	0.415	1.80665375340451e-07	0.00132010365044919	0.00016628238537401	-0.715433402723233	TRUE
PPP2R2D	1.58294034466465e-11	-0.258967546123375	0.146	0.368	2.03708592954894e-07	2.19635013901131e-05	1.78008640530639e-06	-1.07323710947492	TRUE
SSSCA1	1.86852600224738e-11	-0.278478690481106	0.205	0.456	2.40460611229215e-07	0.00610553539919811	0.00096215912577308	-0.636318619467812	TRUE
PDHX	2.12858633533915e-11	-0.251355731756969	0.14	0.368	2.73927775494795e-07	0.000243204473886792	2.47570021595848e-05	-0.923979887368567	TRUE
LLGL2	2.29788809824866e-11	-0.289052271470687	0.132	0.316	2.9571521936362e-07	0.000323838461321516	3.37703951428607e-05	-0.911341369310376	TRUE
ZNF226	2.39092282341755e-11	-0.291120100389785	0.17	0.386	3.07687858145605e-07	0.000370609538018275	3.91661334761717e-05	-0.825586069175167	TRUE
GEMIN7	2.42866804500205e-11	-0.283923865027558	0.161	0.398	3.12545290711314e-07	0.00294810986252823	0.000413500528546387	-0.668137011877229	TRUE
ARRDC1	2.63077249141905e-11	-0.260081189516715	0.093	0.281	3.38554111920718e-07	1.74029318078306e-05	1.38341745585599e-06	-1.27711786172159	TRUE
CALD1	2.76551242041086e-11	-0.423396621709708	0.66	0.842	3.55893793382673e-07	0.00852824299211121	0.00141154383193697	0.33966702710529	FALSE	PA
PTMS	3.07737643802088e-11	-0.317729020259776	0.907	0.988	3.96027573808907e-07	2.26541117032352e-08	1.17592249730058e-09	0.583660072665316	FALSE	PB2,PB1
C11orf58	3.12461333448729e-11	-0.36515862590085	0.765	0.912	4.02106490015169e-07	0.000173780010602261	1.71553357837969e-05	0.43645656281775	FALSE	PA
MRPL41	3.32348886290233e-11	-0.383469176741451	0.656	0.836	4.27699781766901e-07	0.00125592568055206	0.000156344155742046	0.400110405068075	FALSE	PA
SDHAF1	3.38372023176521e-11	-0.272923959217397	0.179	0.421	4.35450956625865e-07	0.00161033168204256	0.000207595015969275	-0.749231234492599	TRUE
PSME3	3.75413828774711e-11	-0.297536091032223	0.228	0.48	4.83120056250175e-07	0.0097529935332584	0.00166730793170942	-0.515531926226808	TRUE
ISCA2	3.77541317630618e-11	-0.337810927341714	0.168	0.392	4.85857921658842e-07	0.0012608402731974	0.000157151899775323	-0.622977289392825	TRUE
OGFRL1	4.13989471736312e-11	-0.300217946497838	0.193	0.404	5.3276305117746e-07	0.00256115470802309	0.000353979312047628	-0.879796499058788	TRUE
UBE2I	4.28601753181629e-11	-0.34032750350959	0.793	0.947	5.51567596169439e-07	0.000113307672135649	1.07085269681986e-05	0.486088513281326	FALSE	PA
RDH10	4.36361019239384e-11	-0.405724870198112	0.151	0.368	5.61552995659163e-07	1.174507171609e-06	7.76676978039679e-08	-1.26908830350639	FALSE	PA
SLC20A1	4.69248685131794e-11	-0.378362286442957	0.278	0.526	6.03876132896106e-07	0.00934453324052584	0.00157787479459652	-0.55814928960942	TRUE
NR1H2	4.8291465897742e-11	-0.334317224810483	0.232	0.485	6.21462874638042e-07	0.0068472907824118	0.00109767354760397	-0.517449960085954	FALSE	PB2
PRPF3	5.51722486517715e-11	-0.25164452850795	0.124	0.322	7.10011667899647e-07	0.000154708098539378	1.49670978849581e-05	-1.08632424168395	TRUE
NOL3	5.59558673463637e-11	-0.269498998175717	0.129	0.339	7.20096056880354e-07	0.00027569481899223	2.83642816338264e-05	-0.95238709462138	TRUE
DGKD	6.25559497573819e-11	-0.366389678501167	0.23	0.462	8.05032517427747e-07	0.00173736323279922	0.000226131277872305	-0.736252926523169	TRUE
TGFBR2	6.37936101721553e-11	-0.274502998978928	0.166	0.398	8.20959969305466e-07	0.00471007588926374	0.000710043299803533	-0.664944680294534	TRUE
CCM2	6.68220429643228e-11	-0.277389619972841	0.187	0.427	8.5993287090787e-07	0.00324507233806645	0.000460699911543041	-0.660137114911937	TRUE
FDFT1	7.97136398149603e-11	-0.412081807224924	0.327	0.573	1.02583483077872e-06	0.00843039454682564	0.00139272816897593	-0.49860294679349	FALSE	PA
ASNSD1	8.33915825481714e-11	-0.283524608540356	0.209	0.444	1.07316627581242e-06	0.00891870488171808	0.00148933847158382	-0.585755932285996	TRUE
UBLCP1	8.42340293371922e-11	-0.295679432105069	0.198	0.427	1.08400772354033e-06	0.00149495643376983	0.000191211305461585	-0.708987355103702	TRUE
ATG4B	8.43176354804296e-11	-0.260694364027868	0.183	0.409	1.08508365099765e-06	0.0001029627933799	9.61700813137305e-06	-0.926877167376057	TRUE
FAM63B	8.52143451364885e-11	-0.288231188215709	0.163	0.351	1.09662340756147e-06	0.00374095069995322	0.000544761955995985	-0.825132343416514	TRUE
AASDHPPT	9.28892553164651e-11	-0.263238920982809	0.144	0.345	1.19539182666759e-06	1.22420119805706e-05	9.38912567007782e-07	-1.0921074178317	TRUE
LINC00605	9.8515707788111e-11	0.261917329712525	0.181	0.018	1.2677986435252e-06	0.00422819115478201	0.000627213995996493	5.20172854335893	TRUE
LUC7L2	1.03847207418054e-10	-0.285038448019696	0.2	0.421	1.33640971226294e-06	0.00231439506002767	0.000314364951816643	-0.760825268546513	TRUE
ABHD17C	1.12667895446505e-10	-0.312845282848451	0.15	0.357	1.44992314650107e-06	0.00127623969572197	0.000159598541123078	-0.882844347025063	TRUE
SLC9A3R1	1.3154589550167e-10	-0.301915162142641	0.161	0.374	1.69286412921099e-06	3.66285051763744e-07	2.28269959992635e-08	-1.21713850199072	TRUE
HLA-A	1.34592331317636e-10	-0.336862555536204	0.275	0.532	1.73206871172665e-06	7.66586329292883e-05	6.97546500584323e-06	-0.86027263272805	FALSE	PA
ENY2	1.3633730092994e-10	-0.365339946803461	0.776	0.912	1.7545247256674e-06	1.19401893241223e-06	7.91435348004997e-08	0.539160298478102	FALSE	PA
VIM	1.39437604130871e-10	-0.4102391396845	0.981	0.994	1.79442252756018e-06	4.73315955692748e-09	2.25090811161677e-10	0.659461773171214	TRUE
PLEKHA3	1.43543664853918e-10	-0.313114656090783	0.206	0.433	1.84726342300507e-06	0.000693110324398233	7.99804826895155e-05	-0.750804574564372	TRUE
GUK1	1.57259295655423e-10	-0.270191442757063	0.781	0.947	2.02376987578963e-06	3.58500558663889e-05	3.02970575540357e-06	0.559771653956902	FALSE	PB2,PB1,PA
EIF3I	1.76311891008124e-10	-0.345288829392128	0.619	0.836	2.26895772538354e-06	2.38561924636983e-05	1.94831442065016e-06	0.491161420999941	FALSE	PA
PRELID1	1.80567238714263e-10	-0.258052250378562	0.722	0.924	2.32371979501385e-06	0.00944894939769787	0.00159844299003716	0.36408997627511	FALSE	PB2
THUMPD3	1.84359151712152e-10	-0.26499559159624	0.15	0.363	2.37251792338368e-06	0.00971481570484108	0.00165776169771008	-0.597782094543774	TRUE
PET117	1.85534793005006e-10	-0.277492418667388	0.149	0.351	2.38764725118143e-06	0.000332526099914049	3.49347491711706e-05	-0.905562583481779	TRUE
GPRC5C	1.90475241065171e-10	-0.309316872174091	0.195	0.415	2.45122587726769e-06	0.000389946433189244	4.16944822494677e-05	-0.815936934637549	TRUE
CDC42SE2	1.92247230601533e-10	-0.276517821955628	0.178	0.374	2.47402961061113e-06	0.00638077789006739	0.00101346724743941	-0.691142151339377	TRUE
C9orf3	1.96462240011204e-10	-0.349816323019742	0.653	0.871	2.52827256670419e-06	0.000395310669447019	4.23601999508462e-05	0.467501512463747	FALSE	PB1,PA,HA
C5orf45	2.32366302103172e-10	0.315290217735563	0.497	0.251	2.99032194176572e-06	6.0130416622453e-41	1.72882540603836e-43	3.57977137704134	TRUE
MYL12B	2.81135358898501e-10	-0.350108726267942	0.841	0.942	3.61793093366481e-06	3.44609979815924e-05	2.90812369321698e-06	0.458183810705852	TRUE
NMT1	2.821657441192e-10	-0.251585130212664	0.167	0.392	3.63119096106998e-06	0.00521849612796605	0.000803718962283682	-0.570292069637473	TRUE
PPM1A	3.09648237802112e-10	-0.261335065100742	0.15	0.339	3.98486317227538e-06	0.00448491131124111	0.000670523689706107	-0.776958807783159	TRUE
MISP	4.90011034097631e-10	-0.295946383521497	0.185	0.409	6.30595199780241e-06	0.000601141372100031	6.77796356295862e-05	-0.785442486560957	TRUE
YEATS4	5.58040264500536e-10	-0.272756466939822	0.166	0.38	7.18142016385739e-06	0.000533670789288895	5.87622587941848e-05	-0.876174301233175	TRUE
C19orf53	5.68890822626639e-10	-0.312883844247573	0.778	0.901	7.32105599638222e-06	6.37545037547872e-08	3.57191679285116e-09	0.643108666465499	FALSE	PA
CDK9	6.69564704169177e-10	-0.252906585828626	0.175	0.374	8.61662817795314e-06	0.00958201570284121	0.00162914370641204	-0.689818780220872	TRUE
TUBA1C	6.94059672348053e-10	-0.261351337478652	0.134	0.322	8.93185392344709e-06	0.000524076607638382	5.75022278331957e-05	-0.895176158207096	TRUE
HIST2H4A	7.0181756700766e-10	-0.273711829410446	0.124	0.316	9.03169026982158e-06	0.00038186992148572	4.05935233967259e-05	-1.03593657844584	TRUE
SNAPIN	7.06687754341791e-10	-0.268129103633002	0.183	0.404	9.09436471062451e-06	0.00251875694603409	0.00034710005286112	-0.679978493901481	TRUE
PVR	8.24920432535146e-10	-0.250712265796618	0.124	0.298	1.06159010462948e-05	0.000581459787097362	6.49731271929448e-05	-0.903264810664349	TRUE
GMNN	8.49148454738757e-10	-0.268314408923999	0.112	0.287	1.09276914640331e-05	5.55310446829924e-05	4.91367616380735e-06	-1.14923618640152	TRUE
CD44	9.28903577115974e-10	-0.382266771699309	0.748	0.889	1.19540601339055e-05	4.04019675092815e-05	3.50679910699102e-06	0.517014336685178	FALSE	PA
C11orf86	9.57148630318075e-10	-0.441084722461656	0.176	0.386	1.23175457235633e-05	0.000344388558682993	3.62345254842468e-05	-0.919429574284055	TRUE
METTL2A	1.014536729764e-09	-0.251019471778826	0.17	0.333	1.30560731753329e-05	0.00819002899375231	0.00134283636466061	-0.662121195194865	TRUE
DGUOK	1.03361260175139e-09	-0.34456550914118	0.689	0.836	1.33015605719387e-05	0.000636308211105479	7.2338092536119e-05	0.436922386565951	TRUE
FOXK1	1.11955873011761e-09	-0.255634321597589	0.137	0.327	1.44076012978835e-05	0.00601706535132591	0.000945411931026575	-0.778170156537333	TRUE
KCNK1	1.33280118433171e-09	-0.28116214755635	0.085	0.246	1.71518184411648e-05	4.60349616592882e-06	3.31963978707122e-07	-1.41192270947578	TRUE
RBM6	1.53773078371932e-09	-0.271000537406258	0.184	0.386	1.9789057455684e-05	0.00151306335228996	0.000193762406136751	-0.850629908555525	TRUE
BASP1	1.90544741122985e-09	-0.433530485874108	0.867	0.947	2.45212027351169e-05	3.6224130143832e-05	3.07253609975599e-06	0.511052284356267	FALSE	PA
NPM1	2.03970757367872e-09	-0.329561752681643	0.998	1	2.62489967656714e-05	1.3167668669273e-20	2.05664884802539e-22	0.878674688759963	FALSE	PA
KLF13	2.11570549763211e-09	-0.296251525917446	0.175	0.386	2.72270140490276e-05	0.00332561333298187	0.000474718446863602	-0.744569747028016	TRUE
PSMC4	2.37915512370737e-09	-0.364042300390017	0.613	0.789	3.06173472869901e-05	0.00856091961181531	0.00142262417075791	0.354714074248377	TRUE
RPS7	2.50900195513562e-09	-0.265018793921708	0.999	1	3.22883461606402e-05	1.9047500945653e-13	5.46159596623354e-15	0.779264041380056	FALSE	PA
UBB	2.83140985137136e-09	-0.345102740083687	0.977	1	3.64374133772981e-05	7.19782310431371e-19	1.33676254715283e-20	0.800534736704383	FALSE	PB2,PA
DNAJB9	3.61515104359301e-09	-0.255143365799396	0.129	0.322	4.65233787799984e-05	0.00237233691067492	0.000323525625785569	-0.879211769855526	TRUE
CLTA	4.27969942753349e-09	-0.361904142620988	0.925	0.971	5.50754519329285e-05	1.00311177529689e-17	2.05003028132009e-19	0.719213018051166	FALSE	PA
DYNLL1	4.3018572244414e-09	-0.408578106871554	0.86	0.912	5.53606006213364e-05	6.91576395500107e-11	2.63862001857605e-12	0.717683356724689	FALSE	PA
SH2D4A	4.7446151024531e-09	-0.257964281148187	0.193	0.38	6.1058451753469e-05	0.00272161904132526	0.000377291815193431	-0.776993447937091	TRUE
RPL31	4.85827620888936e-09	-0.261592905602037	0.992	1	6.25211565321972e-05	1.08842861199928e-19	1.89783500562291e-21	1.14282742952567	TRUE
CRTAP	5.29038048846354e-09	-0.29104747822111	0.641	0.842	6.80819065060373e-05	1.79464810714756e-11	6.40099060673503e-13	0.782905429284957	FALSE	PA
GHITM	6.32753943988385e-09	-0.357480379817315	0.653	0.842	8.14291050518653e-05	6.33449261288713e-05	5.68032051851095e-06	0.438781419294464	FALSE	PA
CALM1	6.55931746121831e-09	-0.332265822858901	0.841	0.912	8.44118564084185e-05	1.02195352149816e-06	6.67855242505211e-08	0.59801312042097	FALSE	PA
CTD-2270L9.4	6.99511399650138e-09	-0.254810819950036	0.195	0.392	9.00201220209762e-05	0.00129277944080475	0.00016223784263732	-0.931544046963814	TRUE
PPIA	7.26654020439166e-09	-0.339167385371622	0.999	1	9.35131058903162e-05	1.42763579343266e-30	1.05389230224651e-32	1.05693881081259	FALSE	PA
PSMB3	8.16694966479262e-09	-0.318162814771556	0.808	0.93	0.000105100475236216	0.000217949334318896	2.19321150006194e-05	0.466569869552894	TRUE
PCBP2	8.35850978826273e-09	-0.295557383793655	0.899	0.988	0.000107565662465153	2.9189420601677e-11	1.06378415278472e-12	0.743931106475474	FALSE	PA
FAM177A1	1.06391129460357e-08	-0.284755396122475	0.552	0.725	0.000136914744502533	0.00387667243426639	0.000567839578723455	0.488600573941972	TRUE
OSTC	1.13657707458429e-08	-0.300861632808044	0.7	0.825	0.000146266103728252	0.000108642665168998	1.0215061376524e-05	0.577514023385506	FALSE	PA
TMBIM6	1.35468705467378e-08	-0.368772592489283	0.861	0.895	0.000174334677065969	9.75337022128023e-08	5.57053936797029e-09	0.606855198471984	TRUE
CNIH4	1.5514636626587e-08	-0.320296781200805	0.782	0.901	0.000199657858747549	1.95677390928713e-12	6.26459593306628e-14	0.845422429371558	FALSE	PA
SEC61B	1.86856502759661e-08	-0.306266776832122	0.904	0.977	0.000240465633401408	9.05135260257201e-17	1.99000468697513e-18	0.865705057937868	FALSE	PA
SAP18	1.90940458612395e-08	-0.327115767435397	0.778	0.901	0.000245721276188291	2.9092451541089e-07	1.77461919805384e-08	0.626373535167675	FALSE	PB2,PA
GNG11	1.93721436226453e-08	-0.326189996786547	0.812	0.918	0.000249300116279823	2.17102027801092e-05	1.75787017614996e-06	0.541045712133518	FALSE	PB2,PB1,PA
PTMA	2.0859355454077e-08	-0.288405158785218	0.995	1	0.000268439045338518	8.06062099014264e-13	2.47412020444972e-14	0.717663586015196	FALSE	PA
METAP2	2.45532256216118e-08	-0.32130947447584	0.655	0.819	0.000315975460524522	0.00152147097901693	0.000194957311710228	0.436110695450642	TRUE
PDCD6	3.06260645767137e-08	-0.297616727287379	0.699	0.848	0.000394126825037729	7.68522520119857e-07	4.96861245426778e-08	0.569939322638188	FALSE	PA
IGFBP1	3.80668579636042e-08	-0.795440171511511	0.13	0.304	0.000489882395133623	1.76869820131824e-06	1.20258833332307e-07	-1.42185664479109	TRUE
SDCBP	4.00289629085217e-08	-0.300084891290583	0.833	0.912	0.000515132723669766	8.92612511437785e-12	3.08658456437807e-13	0.910635404969751	FALSE	PA
COA6	4.2200312274319e-08	-0.297327518709015	0.656	0.83	0.000543075818658211	0.00100485943879199	0.00012188869251335	0.508737635129132	FALSE	PA
H3F3A	4.46380450735619e-08	-0.291675222340252	0.98	1	0.000574447002051668	2.80468946833989e-16	6.47286325353134e-18	0.803425053275142	FALSE	PA
KRT18	5.42568366686496e-08	-0.40088951458859	0.977	0.994	0.000698231231088851	3.16568171018794e-05	2.64688283484515e-06	0.516042203961451	FALSE	PA
ANXA1	6.15863261692329e-08	-0.380041368035245	0.984	0.988	0.000792554431471858	3.98714662825163e-13	1.18663234021321e-14	0.742226610302099	TRUE
POLR2K	7.41030607927981e-08	-0.289022784184749	0.633	0.819	0.000953632289342519	1.67812461455306e-06	1.13578874759167e-07	0.602704479631418	FALSE	PA
GLTSCR2	8.02027188941194e-08	-0.313174409779805	0.731	0.871	0.00103212878944842	9.75847440143806e-06	7.35544344501898e-07	0.60066783040817	TRUE
TPM1	8.78494905036959e-08	-0.342108385732443	0.607	0.801	0.00113053509329206	0.00693832820141373	0.00111550245152887	0.474672320174744	TRUE
PPIF	9.69594637922785e-08	-0.25188933154473	0.144	0.304	0.00124777133954283	0.00199786822643981	0.000264611394974674	-0.908229746682904	TRUE
EIF3M	1.05687301812189e-07	-0.29149019425747	0.726	0.836	0.00136008988702106	5.9740688898065e-09	2.89210110991487e-10	0.724470262031178	FALSE	PA
H2AFJ	1.194225717287e-07	-0.312150470215266	0.602	0.778	0.00153684907557664	0.004762102728347	0.000721586783765379	0.372008340755074	FALSE	PA
TCEAL4	1.43155059132635e-07	-0.308832161182362	0.594	0.713	0.00184226245597788	0.0014347364104615	0.000182617005232415	0.527787040058899	FALSE	PA
GEMIN6	1.45199715479299e-07	-0.276145834052717	0.182	0.345	0.0018685751385031	0.00830429587000055	0.00136544331812271	-0.657378338815755	FALSE	PB2
ID2	2.02350311445252e-07	0.4089933734867	0.56	0.363	0.00260404615798895	6.32904138993587e-41	1.86885984006188e-43	3.53728143020671	TRUE
SLC35E3	2.44647371323826e-07	0.271331174596919	0.484	0.275	0.00314836702156631	3.57321411458887e-79	1.11064235436751e-82	3.17610404476666	TRUE
MAP1LC3B	2.49046783200945e-07	-0.259103012990446	0.811	0.871	0.00320498305301296	1.26306884417413e-11	4.43629744010185e-13	0.871623752198626	FALSE	PA
SSBP1	2.51244354721841e-07	-0.289898667566853	0.86	0.924	0.00323326360091537	3.28214468790561e-13	9.66611886483974e-15	0.82855097545255	FALSE	PA
ATP5F1	3.14469145841937e-07	-0.279714050436756	0.599	0.754	0.00404690343783989	4.88666472941468e-07	3.09854566726426e-08	0.698263970142974	FALSE	PA
HSPE1	3.16204255993251e-07	-0.266882170111959	0.876	0.936	0.00406923257037714	1.43316264688342e-07	8.29672990852554e-09	0.638649620764052	FALSE	PB1,PA
SPCS2	3.24162172290985e-07	-0.301158014934925	0.502	0.696	0.00417164299521269	3.15262618092466e-06	2.22195348985832e-07	0.49725280181442	FALSE	PA
NUDC	3.44620733196348e-07	-0.30261633861267	0.516	0.713	0.00443492421550381	8.6053242817901e-05	7.92650562014345e-06	0.485856304008489	FALSE	PA
SKIL	3.48208197769617e-07	-0.270177490706076	0.463	0.602	0.0044810912970972	0.00221816285629197	0.000299742420319507	0.631415567529452	TRUE
PFDN4	4.22314116710202e-07	-0.293861664296988	0.683	0.795	0.00543476036794359	2.33571114351157e-08	1.21422857643115e-09	0.794330507487519	FALSE	PA
LRRFIP1	4.42024912031951e-07	-0.336799973832293	0.536	0.731	0.00568841859293917	0.00769824916202815	0.00125143657214724	0.373036986912639	TRUE
HSP90AB1	4.74256445350785e-07	-0.292615580241609	0.841	0.906	0.00610320619521925	2.28375787143512e-05	1.85270278792313e-06	0.595861176023148	FALSE	PA
CAV1	4.76186235585671e-07	-0.364990037696641	0.816	0.865	0.006128040665752	2.29802910073083e-07	1.3767817520114e-08	0.69301375318595	TRUE
ARF1	5.44051789660558e-07	-0.272081943044242	0.729	0.83	0.00700140248114172	1.36850866004548e-05	1.06179908136435e-06	0.585972316576455	TRUE
GRHPR	5.88684418611227e-07	-0.265783047017171	0.562	0.743	0.00757577978310788	0.000732608251959203	8.51644995672521e-05	0.486703330948481	TRUE
SSB	6.45136507058689e-07	-0.289854418800281	0.64	0.772	0.00830226170933826	0.000125520155539533	1.19970309514046e-05	0.578341409238125	FALSE	PA
MRPS6	6.48652391436522e-07	-0.331193268850362	0.68	0.801	0.0083475076253966	0.000627047512066614	7.11878479391812e-05	0.495188822958942	FALSE	PA
TMED9	7.33664483051062e-07	-0.252029217876033	0.463	0.673	0.00944152823238411	0.000388979960993416	4.15306913050706e-05	0.468557962625727	FALSE	PA
VMP1	7.36493784462473e-07	-0.325253496345828	0.775	0.784	0.00947793851224756	3.07200732343622e-11	1.12434178983484e-12	0.875569387516066	FALSE	PA
